# Supplementary material for: Identification of DNA Methylation and Transcriptomic Profiles Associated With Fruit Mealiness in Prunus persica (L.) Batsch
Source: Front Plant Sci. 2021 Jun 10;12:684130. doi: 10.3389/fpls.2021.684130 (PMC8222998; doi:10.3389/fpls.2021.684130)
Supplement: Supplementary file 1 [file Data_Sheet_1.xlsx]

## Sheet: Table S1
	Table S1. Primer sequences used for Real-Time qPCR.
	Primer	Sequence
	Auxin responsive protein SAUR50	For: 5’- GGAGATACTTGGTCAACTCAGACA -3’
		Rev: 5’- ATGGAGCCCAACTGAGTCT -3’
	Ethylene-responsive transcription factor ERF5	For: 5’- TAAGGGATATGCCCTTGACG -3’
		Rev: 5’- GTTGTGGATAACCCATCGCT -3’
	Xyloglucanendohydrolase XET	For: 5’- ATGGCAGACTCAAGGGCTTGAT-3’
		Rev: 5’- TAGAACCTCGACCGTCTGCATT -3’
	Ethylene-responsive transcription factor ERF4	For: 5’- TCGATCTCGACCTCAACCT -3’
		Rev: 5’- CTTCGAGCTTCGCTTGCTTT -3’
	Translation elongation factor TEF2	For: 5’- TAGTCAGCATCCTGTGCCAGTAG -3’
		Rev: 5’- GCATGTACCAGCAATGGCAGAA -3’

## Sheet: Table S2
	Table S2. Absolute methylation levels of normal and mealy P. persica fruits at E1 and E3 stages. Cytosine contexts CpG, CHG and CHH (H= C, T or A) represent the three methylation contexts.
	Sample	Total C's analyzed	mCpG (%)	mCHG (%)	mCHH (%)
	Normal fruit at E1 R1	284691692	69.1	49.4	10
	Normal fruit at E1 R2	258128180	71.2	52.8	12.7
	Normal fruit at E1 R3	308534602	70.2	50.4	11.6
	Normal fruit at E3 R1	281882988	69.7	49.9	11.1
	Normal fruit at E3 R2	295045063	69.3	49.3	10.3
	Normal fruit at E3 R3	285222022	75.1	58	14.7
	Mealy fruit at E1 R1	275012986	69.6	51.2	12.4
	Mealy fruit at E1 R2	256047403	70.9	53.3	12.7
	Mealy fruit at E1 R3	257819258	70.5	51.9	13.6
	Mealy fruit at E3 R1	336970738	73.5	57.2	14.4
	Mealy fruit at E3 R2	321004851	70.1	51.7	12
	Mealy fruit at E3 R3	176957542	75.2	58.9	16

## Sheet: Table S3
	Table S3. bisulfite reads aligned against the plastid genome of P. persica to obtain the conversion rate of bisultife treatment.
	Sample	Total C's analysed	Total methylated C's	Percent methylated	Bisulfite conversion rate
	Normal fruit at E1 R1	3265922	14114	0.43216	99.5678
	Normal fruit at E1 R2	2233967	11023	0.493427	99.5066
	Normal fruit at E1 R3	2922789	15246	0.521625	99.4784
	Normal fruit at E3 R1	2788803	13523	0.484903	99.5151
	Normal fruit at E3 R2	2750501	13253	0.481839	99.5182
	Normal fruit at E3 R3	1803620	12241	0.678691	99.3213
	Mealy fruit at E1 R1	2823593	13559	0.480204	99.5198
	Mealy fruit at E1 R2	2220955	11732	0.528241	99.4718
	Mealy fruit at E1 R3	2417408	11775	0.487092	99.5129
	Mealy fruit at E3 R1	1866937	12514	0.670296	99.3297
	Mealy fruit at E3 R2	2406387	12573	0.522485	99.4775
	Mealy fruit at E3 R3	1052135	7416	0.704853	99.2951

## Sheet: Table S4
Table S4. Differentially Methylated Genes in normal fruits between E3 and E1 stages (log2Enrichment > 1; P-value < 0.05) identified for up to 2000 bp from coding regions using three biological replicates.
	Chr	start	end	width	pValue	MethDiff_Percentage	log2Enrichment	Location	Gene ID	Swissprot Description
	Pp08	16476698	16476798	101	0	6.143	Inf	Exon	Prupe.8G151400	Unknown
	Pp01	29904639	29904759	121	0.003	7.267	2.397	Upstream	Prupe.1G305600	Probable galacturonosyltransferase-like 3
	Pp03	11607778	11607878	101	0.049	5.488	2.213	Exon	Prupe.3G126100	Unknown
	Pp01	47463509	47463699	191	0.003	3.768	1.959	Upstream	Prupe.1G584700	Unknown
	Pp01	39896999	39897119	121	0.028	3.789	1.875	Upstream	Prupe.1G477100	UPF0481 protein At3g47200
	Pp06	17757073	17757473	401	0.038	27.703	1.68	Upstream	Prupe.6G172600	Pentatricopeptide repeat-containing protein At4g39530
	Pp06	16264033	16264133	101	0.007	12.804	1.613	Intron	Prupe.6G165400	G-type lectin S-receptor-like serine/threonine-protein kinase RLK1
	Pp03	21482848	21482948	101	0.049	9.118	1.35	Upstream	Prupe.3G209100	Ethylene-responsive transcription factor 3
	Pp08	16034248	16034358	111	0.004	4.063	1.237	Downstream	Prupe.8G143400	Zinc finger protein-like 1 homolog
	Pp05	4659128	4659438	311	0	12.026	1.184	Downstream	Prupe.5G042200	Serpin-ZX OS=Arabidopsis thaliana
	Pp04	11856172	11856302	131	0.045	4.637	1.026	Upstream	Prupe.4G194900	G-type lectin S-receptor-like serine/threonine-protein kinase At4g27290
	Pp03	10119618	10119788	171	0.001	-4.607	-1.004	Downstream	Prupe.3G118000	Unknown
	Pp02	6635703	6635903	201	0.018	-5.454	-1.135	Upstream	Prupe.2G055600	TMV resistance protein N
	Pp07	12720679	12721449	771	0.032	-14.706	-1.175	Upstream	Prupe.7G094500	Digalactosyldiacylglycerol synthase 1, chloroplastic
	Pp01	6146439	6146539	101	0.001	-6.453	-1.24	Intron	Prupe.1G082900	G-type lectin S-receptor-like serine/threonine-protein kinase At1g34300
	Pp03	5499428	5499588	161	0.033	-16.165	-1.259	Upstream	Prupe.3G075000	Unknown
	Pp03	19127248	19128718	1471	0.003	-11.207	-1.352	Downstream	Prupe.3G173900	Unknown
	Pp06	20087653	20087773	121	0	-5.206	-1.473	Downstream	Prupe.6G193600	Unknown
	Pp05	14496478	14496578	101	0.006	-4.473	-1.481	3'UTR	Prupe.5G168300	Tryptophan aminotransferase-related protein 2
	Pp01	22805259	22805439	181	0.003	-5.117	-1.626	Upstream	Prupe.1G215200	Unknown
	Pp08	22290358	22290558	201	0.009	-4.835	-2.105	Intron	Prupe.8G266600	Unknown
	Pp05	14627338	14627458	121	0.032	-5.552	-3.957	Upstream	Prupe.5G171100	Homeobox protein knotted-1-like 6

## Sheet: Table S5
Table S5. Differentially Methylated Genes in mealy fruits at E3 vs E1 (log2Enrichment > 1; P-value < 0.05) identified for up to 2000 bp from coding regions using three biological replicates.
	Chr	start	end	width	pValue	MethDiff_Percentage	log2Enrichment	Location	Gene ID	Swissprot Description
	Pp02	26541143	26541313	171	0.01	3.83	4.4	Downstream	Prupe.2G250600	Unknown
	Pp07	489505	489695	191	0.002	11.031	3.899	Upstream	Prupe.7G004400	Adenylyl-sulfate kinase 3
	Pp07	11823075	11823355	281	0	7.659	3.176	Upstream	Prupe.7G082900	Unknown
	Pp01	3876037	3876147	111	0.007	21.238	2.991	Downstream	Prupe.1G055000	Probable glutathione S-transferase
	Pp06	29829734	29829844	111	0.006	1.445	2.366	Downstream	Prupe.6G349500	Probable low-specificity L-threonine aldolase 1
	Pp05	5437495	5437625	131	0	10.111	2.327	Downstream	Prupe.5G050800	Poly(U)-specific endoribonuclease-B
	Pp08	16183458	16183688	231	0.022	13.047	2.129	Upstream	Prupe.8G146200	Telomere repeat-binding factor 1
	Pp05	11594695	11594795	101	0.039	4.728	2.056	Downstream	Prupe.5G111800	Uncharacterized protein At5g41620
	Pp04	25394114	25394214	101	0.003	1.838	1.891	3' UTR	Prupe.4G288600	Unknown
	Pp04	9692914	9693904	991	0.009	7.354	1.809	Upstream / Downstream	Prupe.4G166900 / Prupe.4G166800	Probable protein phosphatase 2C 55 / Probable mitochondrial chaperone bcs1
	Pp02	3635773	3635893	121	0.023	9.218	1.619	Downstream	Prupe.2G033700	Unknown
	Pp05	8360485	8360605	121	0.008	11.739	1.584	Intron	Prupe.5G069600	Probable pectinesterase 68
	Pp06	8130524	8130624	101	0.009	10.439	1.583	Upstream	Prupe.6G112700	Protein SMG8
	Pp05	3397525	3397745	221	0.011	5.395	1.546	Upstream	Prupe.5G028800	Lysine-specific demethylase REF6
	Pp01	16700127	16700277	151	0.001	4.486	1.473	Exon	Prupe.1G184400	Unknown
	Pp01	10074667	10074827	161	0.001	7.572	1.378	Upstream	Prupe.1G129300	Probable polygalacturonase
	Pp06	20360504	20360764	261	0.007	8.836	1.326	Downstream	Prupe.6G195900	GLABRA2 expression modulator
	Pp03	4054673	4054863	191	0.049	5.02	1.245	Downstream	Prupe.3G057200	Profilin
	Pp01	31207037	31207197	161	0.009	2.965	1.183	Intron	Prupe.1G328400	MLP-like protein 31
	Pp06	29254994	29255154	161	0.049	12.133	1.115	Upstream	Prupe.6G336900	WD repeat-containing protein 48
	Pp04	17941644	17941804	161	0.033	7.518	1.109	Upstream	Prupe.4G256000	Unknown
	Pp07	12097415	12097675	261	0.038	3.753	1.106	Upstream /Downstream	Prupe.7G086000 / Prupe.7G086100	Mediator of RNA polymerase II transcription subunit 7a / Eukaryotic translation initiation factor 3 subunit C
	Pp04	15244774	15244904	131	0.021	6.356	1.09	Downstream	Prupe.4G235500	Cytochrome P450 CYP736A12
	Pp06	4439554	4439944	391	0.006	1.995	1.024	Exon	Prupe.6G064200	T-complex protein 1 subunit gamma
	Pp05	10262715	10262825	111	0.042	5.677	1.018	Downstream	Prupe.5G092100	Unknown
	Pp01	42648647	42648897	251	0.001	-21.9	-1.048	Downstream	Prupe.1G519200	RNA-binding protein 38
	Pp05	15757285	15757435	151	0.022	-5.28	-1.056	Downstream	Prupe.5G193000	Pentatricopeptide repeat-containing protein At1g74630
	Pp02	25546663	25546763	101	0.017	-9.863	-1.074	Downstream	Prupe.2G231300	Probable WRKY transcription factor 24
	Pp05	8078945	8079045	101	0.028	-4.767	-1.087	Downstream	Prupe.5G066100	DNA mismatch repair protein MSH4
	Pp04	10822534	10822934	401	0.02	-17.504	-1.117	Upstream	Prupe.4G182900	Non-canonical poly(A) RNA polymerase PAPD5
	Pp01	30668217	30668337	121	0.01	-9.63	-1.121	Upstream	Prupe.1G319400	Unknown
	Pp06	30405704	30405894	191	0.038	-12.718	-1.147	3'UTR	Prupe.6G360100	Unknown
	Pp04	4841354	4841684	331	0.004	-19.895	-1.192	Downstream	Prupe.4G096400	Cannabidiolic acid synthase-like 1
	Pp01	39080347	39080757	411	0.038	-9.239	-1.262	Downstream	Prupe.1G468900	Unknown
	Pp03	11171423	11171583	161	0.02	-3.704	-1.416	Exon	Prupe.3G124000	Serine/threonine-protein kinase BRI1-like 2
	Pp07	11392845	11393155	311	0.004	-2.606	-1.443	Downstream / Upstream	Prupe.7G077600 Prupe.7G077800	Metal tolerance protein C2 / Probable L-type lectin-domain containing receptor kinase S.5
	Pp04	24747094	24747194	101	0.04	-6.548	-1.571	Exon	Prupe.4G285100	Putative disease resistance protein RGA4
	Pp03	25458813	25458923	111	0.003	-21.059	-1.574	Upstream	Prupe.3G276700	Protein SEC13 homolog
	Pp04	17609454	17610304	851	0.007	-11.978	-1.671	Upstream	Prupe.4G254800	Protein ECERIFERUM 7
	Pp05	13536955	13537075	121	0.025	-6.341	-1.803	Upstream	Prupe.5G147700	Unknown
	Pp02	22371513	22371663	151	0.02	-10.167	-2.065	Downstream	Prupe.2G180300	Unknown
	Pp05	6701495	6701685	191	0.02	-5.627	-2.212	Upstream	Prupe.5G061200	E3 ubiquitin-protein ligase RING1-like
	Pp04	3358074	3358174	101	0.002	-6.065	-2.511	Downstream	Prupe.4G069200	Probable LRR receptor-like serine/threonine-protein kinase RFK1
	Pp02	19145983	19146293	311	0.011	-9.852	-2.904	Downstream	Prupe.2G133600	ELMO domain-containing protein A

## Sheet: Table S6
Table S6. Differentially Methylated Genes in mealy fruits vs normal fruits at E1 (log2Enrichment > 1; P-value < 0.05) identified for up to 2000 bp from coding regions using three biological replicates.
	Chr	start	end	pValue	MethDiff_Percentage	log2Enrichment	Location	Gene ID	Feature
	Pp01	16820852	16821192	0	-22.716	-inf	Upstream	Prupe.1G185300	CASP-like protein At3g23200
	Pp01	20389272	20407422	0	-20.976	-inf	Upstream and exon	Prupe.1G204200 / Prupe.1G204300 / Prupe.1G204400	Unknown
	Pp02	6276963	6277193	0	-44.376	-inf	Upstream	Prupe.2G053800	Putative disease resistance RPP13-like protein 1
	Pp03	1944338	1944448	0	-9.011	-inf	Downstream	Prupe.3G026500	Beta-amyrin synthase
	Pp03	4819638	4819938	0	-13.632	-inf	Upstream	Prupe.3G066900	Probable plastidic glucose transporter 3
	Pp06	29836663	29836883	0.001	-15.565	-inf	Upstream	Prupe.6G349700	Unknown
	Pp07	20511975	20512105	0.001	-9.38	-inf	Upstream	Prupe.7G236100	DELLA protein GAI
	Pp08	6051258	6051358	0	-8.414	-inf	5'UTR	Prupe.8G053600	Unknown
	Pp08	15993338	15993438	0	-20.378	-inf	Exon	Prupe.8G142800	Unknown
	Pp01	51582	51912	0	7.022	Inf	Downstream	Prupe.1G000100	Importin-11
	Pp01	6195092	6197632	0	17.517	Inf	3'UTR	Prupe.1G083400 / Prupe.1G083500	Protein MOR1
	Pp03	4768538	4768668	0	34.575	Inf	3'UTR and exon	Prupe.3G066200	Cytochrome P450 82A3
	Pp03	7011048	7013358	0	54.433	Inf	Downstream	Prupe.3G093600	Unknown
	Pp04	746941	747151	0	34.354	Inf	Upstream	Prupe.4G015800	Unknown
	Pp04	4569451	4569551	0	6.778	Inf	5'UTR	Prupe.4G091600	Unknown
	Pp05	10962083	10962283	0	13.956	Inf	Upstream	Prupe.5G102300	Putative B3 domain-containing protein At1g78640
	Pp08	10856378	10856938	0	32.86	Inf	Upstream / Downstream	Prupe.8G074400 / Prupe.8G074500	Threonine--tRNA ligase, mitochondrial
	Pp08	17379458	17379558	0	16.722	Inf	Exon	Prupe.8G168400	Unknown
	Pp03	4636998	4637098	0	38.678	6.411	Exon	Prupe.3G064700	Cytochrome P450 82A3
	Pp04	7090491	7091621	0	45.949	5.393	Intron	Prupe.4G128700	Ent-kaur-16-ene synthase, chloroplastic
	Pp04	18726321	18726421	0.001	19.84	4.522	Exon	Prupe.4G260100	Wall-associated receptor kinase-like 14
	Pp03	4948738	4948928	0.003	13.848	3.371	Upstream	Prupe.3G068800	Proline-rich receptor-like protein kinase PERK1
	Pp03	5101588	5102478	0	18.789	3.232	Upstream	Prupe.3G071000 / Prupe.3G071100	Regulator of telomere elongation helicase 1 / Polyol transporter 5
	Pp04	6925321	6925441	0	24.53	3.063	Upstream	Prupe.4G126100	Protein strawberry notch
	Pp04	111381	111511	0	5.947	2.936	Upstream	Prupe.4G000800	Myb family transcription factor APL
	Pp03	18605318	18605958	0.005	21.717	2.869	Downstream	Prupe.3G167300	Unknown
	Pp04	15953421	15953551	0.012	4.894	2.617	Downstream	Prupe.4G241500	Mitochondrial import inner membrane translocase subunit TIM50
	Pp07	16141535	16142035	0.004	12.175	2.611	Downstream	Prupe.7G149700	Homeobox-leucine zipper protein ATHB-40
	Pp03	20142608	20142718	0.01	19.82	2.498	Upstream	Prupe.3G187800	UDP-arabinose 4-epimerase 1
	Pp01	1365822	1365922	0	9.653	2.402	Downstream	Prupe.1G019400 / Prupe.1G019500	40S ribosomal protein S3a
	Pp01	47572962	47573062	0.018	4.332	2.176	Downstream	Prupe.1G585900 / Prupe.1G586000	UPF0420 protein C16orf58 homolog / Zinc-finger homeodomain protein 4
	Pp03	19913648	19913748	0.002	9.968	2.158	Exon	Prupe.3G184100	Glucan endo-1,3-beta-glucosidase 1
	Pp05	8877903	8878863	0.004	9.927	2.055	Upstream	Prupe.5G074600	TMV resistance protein N
	Pp01	24059522	24059632	0.011	16.376	1.936	Downstream	Prupe.1G227300	Endoplasmic reticulum metallopeptidase 1
	Pp06	6556443	6556553	0.003	25.556	1.918	Downstream	Prupe.6G094500	Probable E3 ubiquitin-protein ligase rbrA
	Pp01	12427902	12428052	0.001	13.323	1.794	Upstream	Prupe.1G156800	Sugar transport protein 13
	Pp06	14021483	14021583	0.006	10.98	1.709	Intron	Prupe.6G157300	MORC family CW-type zinc finger protein 3
	Pp02	23144043	23144153	0.006	10.841	1.645	Upstream	Prupe.2G192300	Dof zinc finger protein DOF2.5
	Pp08	20572268	20572868	0.02	15.049	1.565	Downstream	Prupe.8G230700	Probable WRKY transcription factor 39
	Pp02	15679253	15679413	0.002	19.884	1.55	Upstream	Prupe.2G100800	Mechanosensitive ion channel protein 10
	Pp04	3738821	3738941	0.011	4.453	1.403	Upstream	Prupe.4G076700	Glucan endo-1,3-beta-glucosidase
	Pp01	44060372	44060552	0.025	11.79	1.384	Upstream	Prupe.1G539000	Pentatricopeptide repeat-containing protein At1g09900
	Pp01	22429452	22430112	0.028	17.861	1.344	Upstream / Downstream	Prupe.1G210800 / Prupe.1G210900	60S ribosomal protein L21-1 / Probable xyloglucan endotransglucosylase
	Pp02	9109053	9109483	0.013	12.815	1.333	Downstream	Prupe.2G066100	Steroid 5-alpha-reductase DET2
	Pp02	6461753	6461853	0.001	25.353	1.318	Exon	Prupe.2G054700	Putative disease resistance RPP13-like protein 1
	Pp03	7976948	7977068	0.028	3.884	1.23	Upstream	Prupe.3G102700	Unknown
	Pp01	39064452	39064552	0.017	13.78	1.221	Intron	Prupe.1G468800	Unknown
	Pp05	11429223	11429323	0.002	10.485	1.19	Exon	Prupe.5G109000	Unknown
	Pp08	5579028	5579148	0.024	4.676	1.188	Upstream	Prupe.8G051100	Transcription factor GTE10
	Pp01	35836052	35836162	0.026	7.176	1.177	Downstream	Prupe.1G409700	Unknown
	Pp06	22600403	22600583	0.018	9.541	1.113	Upstream	Prupe.6G220100	Unknown
	Pp03	20691348	20691448	0.048	7.11	1.101	Downstream	Prupe.3G195900	Tyrosine-sulfated glycopeptide receptor 1
	Pp01	25418782	25419052	0.006	8.642	1.087	Upstream	Prupe.1G240200	Cleavage and polyadenylation specificity factor subunit CG7185
	Pp06	19814133	19814243	0.021	4.671	1.076	Upstream	Prupe.6G19100 / Prupe.6G191100	Unknown
	Pp07	14233505	14233715	0.048	5.822	1.039	Intron	Prupe.7G117600	O-acyltransferase WSD1
	Pp01	46273322	46273422	0.036	9.118	1.03	Upstream	Prupe.1G566900	Thaumatin-like protein
	Pp07	6021475	6021765	0.026	21.635	1.023	Downstream	Prupe.7G032600	Unknown
	Pp06	8060443	8060553	0.046	9.23	1.011	Intron	Prupe.6G112100	Probable RNA 3&amp;apos;-terminal phosphate cyclase-like protein
	Pp01	38641142	38641272	0.003	-6.669	-1.042	Downstream / Upstream	Prupe.1G462600 / Prupe.1G462700	Uncharacterized protein At2g24330
	Pp06	21018383	21018693	0.015	-5.194	-1.046	3'UTR	Prupe.6G202500	Polygalacturonase
	Pp04	4837691	4838391	0.042	-23.792	-1.088	Upstream	Prupe.4G096300	Tetrahydrocannabinolic acid synthase
	Pp03	21653498	21653608	0.008	-11.554	-1.1	5'UTR	Prupe.3G211900	Glycine-rich RNA-binding protein 4, mitochondrial
	Pp08	16211328	16212628	0.008	-10.965	-1.159	5'UTR and exon	Prupe.8G146800	AP-3 complex subunit mu
	Pp01	5861822	5861922	0.03	-14.665	-1.331	Exon	Prupe.1G080100	Spermidine hydroxycinnamoyl transferase
	Pp01	8057982	8058172	0.02	-8.053	-1.341	Upstream	Prupe.1G101100	Mitochondrial amidoxime reducing component 2
	Pp02	6338343	6338453	0.001	-25.656	-1.379	Intron	Prupe.2G054200	Unknown
	Pp05	13341113	13341343	0.002	-5.043	-1.633	Upstream	Prupe.5G144900	CASP-like protein POPTRDRAFT_823430
	Pp05	12062963	12063123	0.032	-4.707	-1.642	Downstream	Prupe.5G120900	Unknown
	Pp05	14741753	14741923	0.033	-8.355	-1.674	Upstream	Prupe.5G173000	50S ribosomal protein L7/L12
	Pp05	8360493	8360633	0.029	-13.676	-1.821	Intron	Prupe.5G069600	Probable pectinesterase 68
	Pp08	12897388	12897598	0.014	-9.692	-2.322	Upstream	Prupe.8G096800	Probable phenylalanine--tRNA ligase alpha subunit
	Pp02	6401393	6408413	0.034	-6.797	-2.344	Upstream	Prupe.2G054400	Unknown
	Pp01	45835312	45835432	0.029	-8.888	-2.536	Intron	Prupe.1G561300	WAT1-related protein At1g25270
	Pp01	12134862	12135132	0.002	-13.633	-2.907	Downstream	Prupe.1G154200	Mitogen-activated protein kinase kinase kinase NPK1
	Pp08	18567978	18569028	0.011	-10.303	-3.032	Exon	Prupe.8G190900	Unknown
	Pp07	20784145	20785075	0.002	-14.333	-3.215	3'UTR	Prupe.7G242200	Xylosyltransferase 1
	Pp05	14569063	14569183	0	-4.317	-3.222	5'UTR	Prupe.5G169900	JmjC domain-containing protein 4
	Pp06	2009723	2009983	0.007	-9.567	-3.348	Upstream	Prupe.6G025100	Cellulose synthase-like protein E6
	Pp08	17319748	17319848	0	-27.909	-4.603	Upstream	Prupe.8G167600	RNA-binding protein 39
	Pp02	9688593	9688693	0.001	-6.365	-5.147	Intron	Prupe.2G067900	AP-4 complex subunit epsilon
	Pp01	16646772	16648882	0	-27.262	-5.712	Upstream	Prupe.1G184300	Unknown
	Pp05	1856153	1856273	0	-13.617	-7.483	Downstream	Prupe.5G017200	Unknown

## Sheet: Table S7
Table S7. Differentially Methylated Genes in mealy fruits vs normal fruits at E3 (log2Enrichment > 1; P-value < 0.05) identified for up to 2000 bp from coding regions using three biological replicates.
	Chr	start	end	width	pValue	MethDiff_Percentage	log2Enrichment	Location	Gene ID	Description
	Pp01	16638539	16638809	271	0.001	-7.142	-inf	Upstream	Prupe.1G184200	Unknown
	Pp01	20390199	20401159	10961	0	-64.002	-inf	Exon	Prupe.1G204200	Unknown
	Pp02	6290913	6291013	101	0	-16.047	-inf	3'UTR	Prupe.2G053800	Putative disease resistance RPP13-like protein 1
	Pp02	6469183	6469283	101	0	-34.38	-inf	Intron	Prupe.2G054800	Ubiquitin carboxyl-terminal hydrolase 12
	Pp03	4819374	4819514	141	0	-17.539	-inf	Upstream	Prupe.3G066900	Probable plastidic glucose transporter 3
	Pp08	6051248	6051358	111	0	-14.223	-inf	5'UTR	Prupe.8G053600	Unknown
	Pp08	6202128	6202548	421	0.006	-11.079	-inf	Downstream	Prupe.8G054300	Receptor-like protein 12
	Pp01	6195089	6197839	2751	0	33.252	Inf	3'UTR	Prupe.1G083400 / Prupe.1G083500	Protein MOR1
	Pp03	4769034	4769134	101	0	13.852	Inf	3'UTR and exon	Prupe.3G066200	Cytochrome P450 82A3
	Pp03	20142544	20142664	121	0	15.553	Inf	Upstream	Prupe.3G187800	UDP-arabinose 4-epimerase 1
	Pp04	747144	747894	751	0	53.717	Inf	Upstream	Prupe.4G015800 / Prupe.4G015900	Malonyl-CoA decarboxylase, mitochondrial
	Pp04	3560204	3561424	1221	0	41.341	Inf	Upstream	Prupe.4G072800	Probable xyloglucan endotransglucosylase/hydrolase protein 16
	Pp04	8918414	8918734	321	0	46.604	Inf	Upstream	Prupe.4G155700	Bidirectional sugar transporter SWEET2
	Pp04	17354874	17355624	751	0	11.946	Inf	Exon	Prupe.4G253400	Unknown
	Pp08	1163378	1163478	101	0.003	12.73	Inf	Upstream	Prupe.8G014300	Unknown
	Pp08	10092708	10096858	4151	0.004	9.733	Inf	Upstream	Prupe.8G068500	Unknown
	Pp08	10890518	10892198	1681	0	18.67	Inf	Upstream	Prupe.8G074700	Unknown
	Pp04	11146184	11146284	101	0	12.307	6.787	Exon	Prupe.4G187200	Unknown
	Pp06	28670174	28670274	101	0	5.208	5.565	Downstream	Prupe.6G326200	Unknown
	Pp04	18726354	18726454	101	0	9.175	5.304	Exon	Prupe.4G260100	Wall-associated receptor kinase-like 14
	Pp03	7317664	7317784	121	0.001	7.927	4.884	Downstream	Prupe.3G096800	60S ribosomal protein L7-1
	Pp03	4403144	4403244	101	0.018	14.606	4.469	3'UTR	Prupe.3G061400	ATP-dependent zinc metalloprotease FtsH 3
	Pp03	5101404	5101534	131	0	11.802	4.354	Upstream	Prupe.3G071000	Regulator of telomere elongation helicase 1
	Pp01	10607599	10607749	151	0.002	6.172	4.287	Exon	Prupe.1G134300	TPR and ankyrin repeat-containing protein 1
	Pp02	26541143	26541303	161	0.015	6.628	3.863	Downstream	Prupe.2G250600	Unknown
	Pp06	5174954	5175234	281	0	2.888	3.75	Upstream	Prupe.6G075300	Probable LRR receptor-like serine/threonine-protein kinase At3g47570
	Pp02	17142733	17142863	131	0.002	9.109	3.199	Exon	Prupe.2G113200	TMV resistance protein N
	Pp02	20754673	20754913	241	0.038	6.569	2.604	Upstream	Prupe.2G153100	SPX domain-containing membrane protein At4g22990
	Pp01	1461599	1461709	111	0.005	8.456	2.476	Upstream	Prupe.1G020800	EPIDERMAL PATTERNING FACTOR-like protein 4
	Pp08	16723028	16723138	111	0	4.952	2.446	Intron	Prupe.8G156300	Adenylosuccinate synthetase 2, chloroplastic
	Pp06	25440824	25440924	101	0.002	3.936	2.26	Downstream	Prupe.6G266300	Mediator of RNA polymerase II transcription subunit 7b
	Pp08	3240778	3242048	1271	0.001	10.64	2.185	Upstream	Prupe.8G035200	Unknown
	Pp03	20485784	20485884	101	0.037	9.344	2.037	Exon	Prupe.3G193000	Uncharacterized protein At4g26485
	Pp01	7683129	7683519	391	0.01	8.562	1.973	Downstream	Prupe.1G096700	60S ribosomal protein L30
	Pp01	9107289	9107389	101	0	7.86	1.928	Upstream	Prupe.1G115000	Probable prefoldin subunit 3
	Pp04	14655924	14656054	131	0.024	10.156	1.797	Exon	Prupe.4G229100	Unknown
	Pp07	639869	639999	131	0.001	25.272	1.764	Upstream	Prupe.7G005700	40S ribosomal protein S25
	Pp08	13836068	13836358	291	0.001	6.859	1.74	Upstream	Prupe.8G107500 / Prupe.8G107600	Unknown
	Pp03	16346824	16347544	721	0.007	11.028	1.71	Upstream	Prupe.3G149600	Unknown
	Pp01	42763349	42763449	101	0.008	4.524	1.668	Downstream	Prupe.1G521400	40S ribosomal protein S6
	Pp06	29666194	29666294	101	0.003	12.073	1.666	Downstream / Upstream	Prupe.6G345900 Prupe.6G346000	Unknown
	Pp07	20512759	20512859	101	0.035	14.979	1.614	Upstream	Prupe.7G236100	DELLA protein GAI
	Pp01	1553289	1553399	111	0.001	5.302	1.575	Downstream	Prupe.1G022700	Unknown
	Pp01	9005989	9006119	131	0.043	6.431	1.549	Downstream	Prupe.1G113000	30S ribosomal protein S6
	Pp04	13857444	13857574	131	0.009	10.802	1.536	Upstream	Prupe.4G220600	Uncharacterized membrane protein YuiD
	Pp01	33523699	33523799	101	0.03	10.295	1.524	Downstream	Prupe.1G365000	Unknown
	Pp06	3524984	3526134	1151	0	6.684	1.45	Downstream	Prupe.6G049600	UDP-glycosyltransferase 87A1
	Pp06	14684254	14684564	311	0.003	7.642	1.437	Upstream	Prupe.6G159900	Ribonucleoside-diphosphate reductase large subunit
	Pp07	18146779	18146979	201	0.002	3.484	1.435	Upstream	Prupe.7G188900	Kinesin-like calmodulin-binding protein
	Pp08	11109928	11110298	371	0.003	22.405	1.423	Downstream	Prupe.8G076800	Glutamyl-tRNA reductase 2, chloroplastic
	Pp07	15643429	15643729	301	0	11.504	1.402	Upstream	Prupe.7G141000	Salicylic acid-binding protein 2
	Pp04	7390894	7391024	131	0.045	12.531	1.401	Downstream	Prupe.4G133400	Uncharacterized protein At4g26485
	Pp01	3533899	3533999	101	0.004	10.752	1.395	Downstream	Prupe.1G050500	Unknown
	Pp02	13617953	13618163	211	0.004	14.164	1.373	Downstream	Prupe.2G085900	Mediator of RNA polymerase II transcription subunit 7b
	Pp07	3514219	3514359	141	0.013	9.837	1.366	Upstream	Prupe.7G022400	Membrin-11
	Pp06	22716894	22716994	101	0.002	5.057	1.35	Upstream	Prupe.6G222000	Cyclin-D5-1
	Pp02	19668633	19668793	161	0.038	9.64	1.294	Upstream	Prupe.2G139800	Unknown
	Pp03	22078484	22078604	121	0.004	7.819	1.272	Downstream	Prupe.3G219700	Peroxidase 3
	Pp03	19392334	19392494	161	0	11.442	1.153	Upstream	Prupe.3G176900	3-hydroxyisobutyryl-CoA hydrolase-like protein 5
	Pp08	11758328	11758568	241	0.004	34.155	1.147	Downstream	Prupe.8G084400	Brix domain-containing protein ZK795.3
	Pp05	12128192	12128342	151	0.05	3.452	1.136	3'UTR	Prupe.5G121900	Unknown
	Pp06	30090594	30090694	101	0.001	4.066	1.131	Upstream	Prupe.6G353700	Secretory carrier-associated membrane protein 1
	Pp03	11716794	11716894	101	0.014	13.009	1.113	Downstream	Prupe.3G126500	Rac-like GTP-binding protein RAC2
	Pp03	5499444	5499594	151	0.045	18.883	1.082	Upstream	Prupe.3G075100	D-glycerate 3-kinase, chloroplastic
	Pp02	3494023	3494213	191	0.013	9.986	1.061	Intron	Prupe.2G032400	Crossover junction endonuclease MUS81
	Pp06	29069624	29069724	101	0.001	4.862	1.054	Downstream	Prupe.6G334600	FRIGIDA-like protein 3
	Pp06	18005234	18005464	231	0	2.802	1.053	Upstream	Prupe.6G175800	Unknown
	Pp01	43135169	43135289	121	0.015	16.559	1.051	Upstream	Prupe.1G526900	Transport inhibitor response 1-like protein
	Pp01	47634979	47635099	121	0.049	2.671	1.008	Upstream	Prupe.1G586800	Pentatricopeptide repeat-containing protein At1g14470
	Pp01	32654979	32655109	131	0.001	-20.373	-1.015	3'UTR	Prupe.1G350900	Unknown
	Pp01	13728789	13728889	101	0.022	-15.535	-1.025	Upstream	Prupe.1G168500	Probable receptor protein kinase TMK1
	Pp03	13985304	13985424	121	0.006	-4.115	-1.167	Downstream	Prupe.3G134000	Unknown
	Pp04	11910504	11910604	101	0	-24.768	-1.295	3'UTR	Prupe.4G195300	G-type lectin S-receptor-like serine/threonine-protein kinase At4g27290
	Pp07	12991969	12992419	451	0.005	-12.469	-1.313	Upstream	Prupe.7G098800	Ubiquitin-conjugating enzyme E2 variant 1D
	Pp01	14253049	14253149	101	0.041	-9.439	-1.346	Upstream	Prupe.1G171200	Reticuline oxidase-like protein
	Pp08	10992718	10993838	1121	0.048	-14.104	-1.448	3'UTR	Prupe.8G075400	Unknown
	Pp01	1786069	1786299	231	0.012	-5.849	-1.523	Upstream	Prupe.1G025800	Unknown
	Pp08	1675688	1675908	221	0.001	-9.617	-1.526	Upstream	Prupe.8G018100	Alcohol dehydrogenase
	Pp01	41474319	41474579	261	0.028	-4.398	-1.554	Upstream	Prupe.1G501000	Prolyl-tRNA synthetase associated domain-containing protein 1
	Pp05	13545842	13546192	351	0.002	-6.899	-1.598	Intron	Prupe.5G148000	11-beta-hydroxysteroid dehydrogenase-like 4B
	Pp05	9153022	9153162	141	0	-10.811	-1.707	Intron	Prupe.5G077800	Flavonoid 3&amp;apos;-monooxygenase
	Pp08	17546258	17546378	121	0	-2.894	-1.854	Downstream	Prupe.8G171500	Unknown
	Pp08	17767088	17767218	131	0.041	-9.366	-1.919	Intron	Prupe.8G174800	Putative NAC domain-containing protein 94
	Pp01	14901199	14901299	101	0.022	-12.749	-2.025	Downstream	Prupe.1G176100	Unknown
	Pp07	20784129	20784239	111	0.019	-11.779	-2.032	3'UTR	Prupe.7G242200	Xylosyltransferase 1
	Pp04	19207754	19207854	101	0.01	-7.873	-2.138	Intron	Prupe.4G263100	Probable 2-oxoglutarate-dependent dioxygenase AOP1.2
	Pp05	13341112	13341312	201	0.001	-6.673	-2.285	Upstream	Prupe.5G144900	CASP-like protein POPTRDRAFT_823430
	Pp01	4109399	4110049	651	0.013	-6.722	-2.718	Downstream	Prupe.1G057800	Unknown
	Pp01	20081419	20082129	711	0.005	-6.731	-2.937	Upstream	Prupe.1G202600	Peptidyl-prolyl cis-trans isomerase Pin1
	Pp02	6105693	6107303	1611	0	-23.766	-2.959	Intron	Prupe.2G052700	Ubiquitin carboxyl-terminal hydrolase 12
	Pp03	26087364	26087634	271	0	-3.586	-3.04	Upstream	Prupe.3G290800	Protein LATERAL ORGAN BOUNDARIES
	Pp04	5498214	5498314	101	0.009	-10.918	-3.069	Intron	Prupe.4G106100	Transcription factor JUNGBRUNNEN 1
	Pp08	19915358	19915768	411	0	-18.82	-3.444	Upstream and exon	Prupe.8G218200	Unknown
	Pp06	19172914	19173024	111	0	-4.67	-3.578	Intron	Prupe.6G183900	Unknown
	Pp04	18259074	18259274	201	0.022	-36.358	-3.612	Upstream	Prupe.4G257500	Protein GAST1
	Pp01	6531019	6531119	101	0.004	-9.215	-3.972	Downstream	Prupe.1G087600	Unknown
	Pp02	6343073	6345103	2031	0	-40.439	-4.168	Downstream	Prupe.2G054200	Unknown
	Pp01	16753819	16754039	221	0	-18.468	-4.853	Downstream	Prupe.1G184800	Unknown
	Pp06	23934444	23934584	141	0.001	-7.597	-5.04	Upstream	Prupe.6G240600	Cell number regulator 8
	Pp01	13130099	13131959	1861	0.009	-18.547	-5.55	Upstream	Prupe.1G163400	Unknown
	Pp03	5161174	5161274	101	0.001	-15.922	-5.721	Exon	Prupe.3G072000	Probable sulfate transporter 3.4

## Sheet: Table S8
Table S8. Differentially expressed genes (DEGs) in normal fruits between E3 and E1 stages. Expression profiles for three biological replicates (R1, R2, R3) is represented as Trimmed mean of M-value (TMM) and differences are indicated as logaritmic fold change (log2FC > 1; FDR < 0.01).
	Gene ID	TAIR match	Description	Normal fruit log2 TMM							Mealy fruit log2 TMM						Log2 Fold Change	FDR
				E1 R1	E1 R2	E1 R3	E3 R1	E3 R2	E3 R3		E1 R1	E1 R2	E1 R3	E3 R1	E3 R2	E2 R3
	Prupe.3G205600	#N/A	#N/A	1.38066	2.09161	0.108749	12.9649	12.5303	13.1459		0	2.103	1.09563	10.2751	11.1205	11.4127	11.4934	2.35076e-74
	Prupe.2G141800	AT4G00080	21 kDa protein OS=Daucus carota PE=2 SV=1	0	0	0.108749	9.91309	8.82389	10.8718		0	0.102996	0.0956319	10.1935	11.9519	13.4843	11.3868	4.91118e-13
	Prupe.3G032100	#N/A	#N/A	0	0	0	8.87634	9.5542	8.86474		0.559303	1.103	2.41756	8.16274	8.85294	8.19507	11.3835	6.8992e-20
	Prupe.5G028900	#N/A	#N/A	0	0	0	9.4172	9.11791	8.34143		0	0	0	7.03536	8.69978	7.40194	11.2742	4.29043e-18
	Prupe.8G028900	AT1G43650	WAT1-related protein At1g43650 OS=Arabidopsis thaliana GN=At1g43650 PE=2 SV=1	0.380656	0	0	9.35844	9.95837	10.356		0	1.103	0.0956319	9.91612	10.7412	11.9906	11.2346	4.91755e-16
	Prupe.1G360800	AT1G20180	UPF0496 protein At1g20180 OS=Arabidopsis thaliana GN=At1g20180 PE=2 SV=2	0	0	0	9.04316	8.99565	8.77677		0.559303	1.103	1.09563	10.1117	9.89865	10.5657	11.1913	1.04591e-19
	Prupe.3G255800	AT3G10330	Transcription initiation factor IIB OS=Oryza sativa subsp. japonica GN=TFIIB PE=1 SV=1	0	0	0.108749	8.03484	7.6908	10.9837		0.559303	0	0	5.18292	5.46511	7.80592	10.9866	8.97855e-10
	Prupe.1G157000	AT5G26340	Sugar transport protein 13 OS=Arabidopsis thaliana GN=STP13 PE=1 SV=2	0	0	0	8.65549	8.41803	8.51719		0	0	0	3.10045	5.44935	6.18443	10.7826	1.16879e-12
	Prupe.1G044100	#N/A	#N/A	1.38066	1.09161	2.10875	12.1922	11.911	12.0637		0.559303	2.68796	0	11.0931	10.706	10.8793	10.458	3.33046e-83
	Prupe.7G178500	AT3G12500	Endochitinase OS=Pisum sativum PE=2 SV=1	7.17507	7.06889	7.37554	17.6233	17.1995	17.9656		6.74913	7.44285	6.60343	17.0838	17.5647	17.757	10.4172	0
	Prupe.3G077500	AT3G15570	Coleoptile phototropism protein 1 OS=Oryza sativa subsp. japonica GN=CPT1 PE=2 SV=1	0	0	0	8.13159	7.65396	8.40988		0.559303	0	0	6.37931	6.12146	6.51827	10.3508	8.71167e-17
	Prupe.3G144000	AT1G20030	Thaumatin-like protein 1 OS=Prunus persica PE=2 SV=1	4.46812	3.09161	3.27867	13.6523	13.3045	14.6153		4.14427	4.62656	3.55506	15.3432	15.0928	14.8571	10.2503	6.37306e-132
	Prupe.3G143900	AT1G20030	Thaumatin-like protein 1 OS=Prunus persica PE=2 SV=1	7.16202	7.136	7.13112	17.3193	16.7508	17.709		6.6037	7.59485	6.90299	18.0792	18.2107	18.0569	10.1689	0
	Prupe.4G049600	AT5G44310	n/a	4.96562	5.0458	4.63231	14.8052	15.0279	15.1846		5.01874	4.96098	5.82355	13.8937	14.1133	13.4603	10.1244	0
	Prupe.8G236100	AT3G51895.1	Sulfate transporter 3.1 OS=Arabidopsis thaliana GN=SULTR3;1 PE=2 SV=1	4.46812	3.89896	4.19621	14.1987	14.5799	13.65		3.36666	4.62656	3.09563	13.2329	12.7572	12.8013	9.99595	3.66683e-186
	Prupe.3G144100	AT1G20030	Thaumatin-like protein 1 OS=Prunus persica PE=2 SV=1	5.66606	5.22089	5.35668	15.2205	14.6781	15.9575		4.64677	5.80344	4.73949	15.8686	15.9792	15.9857	9.95942	2.869e-194
	Prupe.3G051800	AT3G21250	ABC transporter C family member 8 OS=Arabidopsis thaliana GN=ABCC8 PE=2 SV=3	2.38066	1.67657	2.69371	11.3914	12.4595	11.8267		2.14427	3.103	0.0956319	11.4544	11.6644	11.7412	9.6552	2.29528e-86
	Prupe.3G127100	AT5G34930	Arogenate dehydrogenase 1, chloroplastic OS=Arabidopsis thaliana GN=TYRAAT1 PE=1 SV=1	0	0	0.108749	7.84814	8.64147	8.42649		2.14427	0.102996	2.41756	8.21756	8.06049	8.03622	9.62844	9.08761e-15
	Prupe.6G031800	#N/A	#N/A	1.96562	1.67657	0.108749	10.624	11.2306	11.148		2.5593	2.42492	1.09563	11.7073	12.1565	12.7272	9.61052	9.85722e-54
	Prupe.8G147500	AT1G73280	Serine carboxypeptidase-like 18 OS=Arabidopsis thaliana GN=SCPL18 PE=2 SV=2	1.38066	0	0.108749	9.95336	9.65085	9.69913		0	2.91035	0	12.6189	11.5007	11.1298	9.55837	1.11519e-17
	Prupe.3G244700	AT5G38760	n/a	3.38066	2.41353	0.108749	11.2815	12.5546	11.6692		4.5593	4.42492	4.95361	11.6634	11.8473	12.0182	9.50832	7.38874e-81
	Prupe.8G220300	AT2G33470	Pleckstrin homology domain-containing family A member 8 OS=Danio rerio GN=plekha8 PE=2 SV=1	0	0.0916059	0	8.10006	8.60976	7.7418		0.559303	0	1.09563	9.58853	9.66862	9.57797	9.47703	2.38478e-14
	Prupe.1G468700	#N/A	#N/A	0	0	0	7.25842	7.06277	7.28788		0	0	0	10.0771	9.13631	8.04565	9.45617	4.3759e-13
	Prupe.3G143800	AT1G67030	Zinc finger protein 6 OS=Arabidopsis thaliana GN=ZFP6 PE=2 SV=1	0.380656	2.09161	1.69371	11.077	11.0498	10.7897		7.89915	8.39762	7.73949	9.57809	9.96253	9.26737	9.37881	1.12106e-61
	Prupe.8G201000	AT4G13090	Xyloglucan endotransglucosylase/hydrolase protein 2 OS=Arabidopsis thaliana GN=XTH2 PE=2 SV=1	0	0	0.108749	8.17007	8.20537	7.83601		1.5593	1.68796	0.0956319	10.7191	9.9352	8.92694	9.36622	3.29563e-13
	Prupe.2G085800	AT5G65550	Cyanidin-3-O-glucoside 2-O-glucuronosyltransferase OS=Bellis perennis GN=UGAT PE=1 SV=1	0	0	0	7.18517	7.36584	6.69685		0	0	0	0	0	0	9.35487	2.10501e-13
	Prupe.5G074400	AT1G17860	Miraculin OS=Synsepalum dulcificum PE=1 SV=3	0	0	0.108749	8.25842	7.79598	8.09351		0	0	0	7.91687	8.67117	8.89339	9.35018	9.89894e-14
	Prupe.5G090100	AT4G25480	Dehydration-responsive element-binding protein 1A OS=Arabidopsis thaliana GN=DREB1A PE=1 SV=2	0	0	0	7.0096	6.88344	7.13453		3.88123	1.103	2.90299	7.45593	5.26348	5.32271	9.26235	1.80689e-11
	Prupe.8G014600	#N/A	#N/A	0	0.0916059	0	7.3551	8.5904	7.4911		0	0	0	7.58664	7.54518	6.76084	9.20902	8.45358e-13
	Prupe.1G123100	AT5G49360	Beta-D-xylosidase 1 OS=Arabidopsis thaliana GN=BXL1 PE=1 SV=1	5.70258	5.94959	6.39415	15.0589	15.535	15.112		6.36666	6.49531	6.16172	15.5584	16.7752	17.1155	9.20353	1.34087e-162
	Prupe.7G141000	AT2G23610	Salicylic acid-binding protein 2 OS=Nicotiana tabacum GN=SABP2 PE=1 SV=1	0	0.0916059	0.108749	9.07999	7.71484	9.15129		0	0	0	10.5847	9.91955	10.7028	9.18515	2.66161e-16
	Prupe.4G045400	#N/A	#N/A	0.380656	1.67657	0	8.42039	9.00055	10.6013		0.559303	0	0	3.65685	4.18948	5.98323	9.05455	1.40539e-13
	Prupe.6G056100	AT5G05580	Omega-3 fatty acid desaturase, chloroplastic OS=Sesamum indicum GN=FAD7 PE=2 SV=1	3.38066	2.67657	3.27867	12.795	11.1513	12.0306		2.5593	5.14739	3.90299	8.47652	8.19658	8.54011	9.00583	2.54901e-46
	Prupe.2G039500	AT1G60500	Dynamin-related protein 4C OS=Arabidopsis thaliana GN=DRP4C PE=2 SV=1	0	0	0	7.34168	5.88344	6.65985		0	0	0	3.82035	4.2991	4.51148	8.99923	5.13418e-12
	Prupe.4G140900	AT3G12960	n/a	0.380656	0	0	7.32813	7.77326	7.86067		1.5593	3.103	2.09563	5.96719	5.95278	5.6662	8.96011	6.37003e-13
	Prupe.5G015400	n/a	n/a	0	0	0	6.7295	6.79598	6.52235		0.559303	3.68796	2.68059	3.26092	3.11148	2.87102	8.93396	1.6826e-12
	Prupe.6G193500	#N/A	#N/A	0	0	0	6.5071	7.00543	6.17443		0.559303	0	0	6.30761	6.47293	5.05034	8.84808	1.27459e-11
	Prupe.2G305200	AT5G24090	Acidic endochitinase OS=Cicer arietinum PE=2 SV=1	6.48918	5.70632	6.23803	15.0162	14.6349	15.3271		6.72923	7.63438	7.3148	13.1497	14.5121	15.3995	8.84272	6.22713e-91
	Prupe.5G075600	AT1G12240	Acid beta-fructofuranosidase OS=Vigna radiata var. radiata GN=INVA PE=1 SV=1	2.70258	0	2.43068	10.1889	11.3534	10.3119		0.559303	1.68796	1.68059	10.1051	10.9746	11.7784	8.76363	5.28589e-29
	Prupe.7G147900	AT4G36850	Probable vacuolar amino acid transporter YPQ1 OS=Saccharomyces cerevisiae (strain ATCC 204508 / S288c) GN=YPQ1 PE=1 SV=1	0	0	0	6.62258	6.62887	6.22596		0.559303	0.102996	0.0956319	6.99598	5.87229	5.73775	8.75106	1.38557e-11
	Prupe.1G205600	AT3G54420	Chitinase 5 OS=Oryza sativa subsp. japonica GN=Cht5 PE=2 SV=1	0.380656	0	0	6.97525	5.75018	8.37035		0	1.103	0	10.7578	9.97704	9.51233	8.70024	5.96582e-09
	Prupe.5G090000	AT4G25490	Dehydration-responsive element-binding protein 1B OS=Arabidopsis thaliana GN=DREB1B PE=2 SV=2	1.38066	1.67657	0	9.68502	9.29981	9.74401		4.80723	3.91035	3.26556	9.47958	9.21651	8.89339	8.6641	4.22823e-35
	Prupe.2G013500	AT1G07985.1	n/a	2.38066	2.09161	1.69371	9.90171	11.4042	10.3385		3.36666	3.56243	3.55506	11.9131	11.6858	11.9237	8.62461	4.15725e-55
	Prupe.I005700	AT5G13930	Polyketide synthase 5 OS=Rubus idaeus GN=PKS5 PE=1 SV=1	0	0	0	6.70874	6.08138	6.20042		0	0.102996	0.0956319	4.37054	3.52652	5.65392	8.60615	1.97079e-10
	Prupe.1G033700	AT4G24000	Cellulose synthase-like protein G2 OS=Arabidopsis thaliana GN=CSLG2 PE=2 SV=1	3.84009	3.09161	3.43068	12.3861	11.0756	12.2315		4.01874	4.85788	4.00252	10.2727	9.66009	10.1156	8.53278	5.69938e-91
	Prupe.3G035600	n/a	n/a	0	0	0	6.27264	6.08138	6.3238		0	1.103	0.0956319	8.48263	8.88407	8.40561	8.48305	1.09795e-11
	Prupe.7G149200	AT5G66690	Anthocyanidin 3-O-glucosyltransferase 5 OS=Manihot esculenta GN=GT5 PE=1 SV=1	3.38066	2.67657	3.27867	11.6903	10.7458	12.0957		5.41728	5.19046	3.41756	9.83077	10.4909	10.5296	8.47969	3.97087e-66
	Prupe.7G076400	AT5G06760	18 kDa seed maturation protein OS=Glycine max GN=GMPM1 PE=2 SV=1	0	0	1.10875	8.10801	7.1883	8.59274		0	0.102996	0	4.14227	4.61398	5.52502	8.47851	2.31211e-13
	Prupe.2G238400	AT3G11430	Glycerol-3-phosphate acyltransferase 5 OS=Arabidopsis thaliana GN=GPAT5 PE=1 SV=1	0	0	0	6.5071	5.60334	6.3238		0	0	0	6.76788	5.73597	7.00272	8.44756	9.3237e-11
	Prupe.3G148300	AT1G20030	Thaumatin-like protein 1 OS=Prunus persica PE=2 SV=1	1.38066	0	1.69371	9.36508	8.75018	9.78753		0	2.103	0.0956319	11.7004	10.5354	10.3353	8.4325	1.39572e-27
	Prupe.5G020700	#N/A	#N/A	0	0.0916059	1.10875	8.76008	7.78466	8.87285		0	1.103	1.09563	3.87097	5.59976	6.26737	8.37323	1.25826e-16
	Prupe.1G044200	#N/A	#N/A	0	0.0916059	0	6.21492	6.67862	7.76811		0.559303	1.103	0	6.33492	6.16072	6.74934	8.33189	1.62455e-10
	Prupe.7G130000	AT5G67150	Uncharacterized acetyltransferase At3g50280 OS=Arabidopsis thaliana GN=At3g50280 PE=3 SV=1	0	0	0	5.45819	6.15353	6.39307		0	0.102996	0	7.64235	7.73921	7.32271	8.30601	5.02279e-11
	Prupe.3G217600	AT3G21690	Protein TRANSPARENT TESTA 12 OS=Arabidopsis thaliana GN=TT12 PE=2 SV=1	2.38066	2.09161	2.43068	10.9489	10.3734	10.3832		1.5593	1.103	0.0956319	7.94077	8.58901	9.52839	8.2899	7.64265e-52
	Prupe.7G037300	AT5G61930	APO protein 3, mitochondrial OS=Arabidopsis thaliana GN=APO3 PE=2 SV=1	0	0	0	6.6663	5.38094	5.715		0.559303	0.102996	1.68059	2.91988	4.98595	5.80592	8.2779	5.03329e-09
	Prupe.7G174600	AT5G54380	Receptor-like protein kinase THESEUS 1 OS=Arabidopsis thaliana GN=THE1 PE=1 SV=1	0	0	0	5.64461	6.25541	6.00778		0	0	0	0.012991	1.52652	1.36852	8.23753	2.70349e-10
	Prupe.6G074500	AT2G29040	Xyloglucan galactosyltransferase KATAMARI1 homolog OS=Oryza sativa subsp. japonica GN=Os03g0144800 PE=2 SV=1	0	0	1.69371	8.23684	8.46841	8.37035		0.559303	0	0	7.91084	7.90155	8.3477	8.17501	1.84875e-20
	Prupe.6G363700	#N/A	#N/A	0	0.0916059	0	5.77014	5.38094	8.00778		0	0	1.09563	4.01299	4.91883	5.44177	8.17275	1.11156e-08
	Prupe.6G012600	AT1G52690	Late embryogenesis abundant protein 2 OS=Cicer arietinum PE=1 SV=1	0	0	0	5.40757	6.49642	5.48053		0	0.102996	0	7.36614	7.23157	8.80036	8.12784	1.20063e-09
	Prupe.3G240000	AT1G25560	AP2/ERF and B3 domain-containing transcription repressor TEM1 OS=Arabidopsis thaliana GN=TEM1 PE=1 SV=1	1.96562	2.41353	3.69371	11.3058	10.032	11.3825		3.36666	5.00989	3.26556	7.94963	7.88992	8.50807	8.11614	1.13426e-52
	Prupe.7G191400	AT3G53690	Putative uncharacterized protein At4g01020, chloroplastic OS=Arabidopsis thaliana GN=At4g01020 PE=4 SV=1	0.380656	0	0	7.566	6.22224	5.97803		0.559303	0.102996	0	3.18292	5.89575	6.4978	8.05602	2.37183e-08
	Prupe.7G051300	AT1G75040	Thaumatin-like protein 2 OS=Prunus persica PE=2 SV=1	1.38066	1.67657	2.43068	9.94894	9.36203	10.3732		0.559303	1.103	0	12.8932	12.4011	11.2618	8.0347	1.32513e-39
	Prupe.7G264900	n/a	n/a	4.18801	4.61517	4.80919	12.2902	12.7567	12.7011		4.72923	5.46055	5.04983	9.3495	10.6184	11.5927	8.03093	7.87624e-71
	Prupe.1G042800	AT3G18450	Cell number regulator 10 OS=Zea mays GN=CNR10 PE=2 SV=1	0	1.09161	1.10875	8.03484	7.79598	9.34143		0.559303	1.68796	0	3.76788	5.48071	6.68442	7.99277	1.02695e-11
	Prupe.5G010400	AT4G37420	UPF0392 protein Os08g0121900 OS=Oryza sativa subsp. japonica GN=Os08g0121900 PE=2 SV=1	3.96562	3.26153	2.9161	11.1663	11.1347	11.7762		5.36666	5.27292	5.79607	13.4823	13.371	13.2817	7.97316	3.06228e-120
	Prupe.8G004800	n/a	n/a	0	0	0	5.18517	5.38094	6.29996		0	0	0	5.6712	7.14612	6.64774	7.96446	2.31508e-09
	Prupe.7G256600	AT2G12646.1	n/a	0	0	0	5.7295	5.65396	5.715		0	0	0	5.68542	5.77444	5.84964	7.95002	2.9782e-10
	Prupe.1G430300	n/a	n/a	9.22301	8.56734	8.29857	16.9232	16.304	16.7524		9.21036	10.076	9.16172	17.2987	17.0808	17.192	7.93422	9.52605e-172
	Prupe.6G280700	AT5G01320	Pyruvate decarboxylase 4 OS=Arabidopsis thaliana GN=PDC4 PE=2 SV=1	1.38066	0	1.10875	8.4331	8.32736	8.79821		0.559303	2.68796	0.0956319	5.6277	5.88407	5.71429	7.9316	6.92248e-25
	Prupe.7G113300	AT3G52820	Purple acid phosphatase 22 OS=Arabidopsis thaliana GN=PAP22 PE=2 SV=1	3.38066	4.17907	4.96673	12.6562	11.8741	11.9215		5.31419	5.103	4.61919	14.0255	13.5607	13.9865	7.85789	4.674e-121
	Prupe.7G050900	AT1G75040	Thaumatin-like protein 2 OS=Prunus persica PE=2 SV=1	0	0	0	5.64461	5.11791	5.91663		0	0	0.0956319	8.35507	8.40098	7.07357	7.85334	1.78578e-09
	Prupe.1G460100	AT5G39380	n/a	0	0	0	5.68767	4.88344	5.715		0	0	0.0956319	6.96136	7.66607	8.67078	7.73224	5.80419e-09
	Prupe.5G057900	AT4G17030	Expansin-like B1 OS=Arabidopsis thaliana GN=EXLB1 PE=2 SV=2	0.380656	0.0916059	1.10875	8.54273	7.62887	8.57794		0.559303	2.68796	1.09563	9.35729	8.57636	9.19718	7.71191	1.38844e-21
	Prupe.3G307200	AT5G14130	Peroxidase 55 OS=Arabidopsis thaliana GN=PER55 PE=1 SV=1	0	0	0	5.5071	5.31954	5.48053		0	0	0.0956319	6.97299	7.01301	8.09644	7.68901	3.34346e-09
	Prupe.6G134400	AT5G22380	NAC domain-containing protein 90 OS=Arabidopsis thaliana GN=NAC090 PE=2 SV=1	0	0	0	6.24407	5.11791	4.29996		6.95162	5.68796	6.47067	3.40531	1.52652	1.10548	7.68624	3.59301e-08
	Prupe.7G188200	n/a	n/a	0.380656	0	1.10875	7.77014	7.76176	8.05128		0.559303	1.103	1.68059	10.541	10.6855	11.6614	7.67992	5.04122e-17
	Prupe.4G004300	AT5G47635.1	n/a	0.380656	0.0916059	0	7.27264	7.25541	7.31193		0	0.102996	0	6.78118	7.51141	8.32271	7.67441	1.13931e-11
	Prupe.1G277800	#N/A	#N/A	0	0	0	5.18517	5.25541	5.715		0	0	0	1.82035	3.84844	4.36852	7.65644	5.86803e-08
	Prupe.8G034200	n/a	n/a	3.55058	3.9985	3.80919	11.2998	11.7407	11.153		4.64677	4.27292	5.09563	7.6129	9.88187	10.0603	7.61808	1.27162e-35
	Prupe.1G222800	AT5G14090	n/a	0	0	1.69371	7.77014	7.08138	8.28181		0	2.103	1.09563	5.53655	5.2991	6.27541	7.61447	1.57505e-15
	Prupe.1G472300	AT2G18660	EG45-like domain containing protein OS=Citrus jambhiri GN=CjBAp12 PE=1 SV=1	2.38066	2.89896	3.9161	10.9367	10.7458	10.8556		3.14427	4.19046	2.90299	11.9456	12.1904	13.1331	7.61416	4.24968e-69
	Prupe.1G488200	AT4G08455.1	BTB/POZ domain-containing protein At4g08455 OS=Arabidopsis thaliana GN=At4g08455 PE=1 SV=1	0	2.41353	1.10875	6.45819	7.88344	10.1988		1.5593	1.68796	2.41756	4.40531	4.84844	6.81146	7.61218	1.09255e-09
	Prupe.4G262300	AT3G03080	2-alkenal reductase (NADP(+)-dependent) OS=Nicotiana tabacum GN=DBR PE=1 SV=1	0	0	0.108749	6.55441	5.79598	6.34726		0.559303	0.102996	0	3.18292	4.07084	5.2265	7.55592	2.36406e-08
	Prupe.1G129800	AT3G05640	Probable protein phosphatase 2C 34 OS=Arabidopsis thaliana GN=At3g05640 PE=2 SV=1	0	1.09161	0	6.97525	7.22224	7.23856		0.559303	0.102996	0.0956319	9.14099	9.0409	10.1111	7.5514	1.1158e-11
	Prupe.5G156100	AT1G14920	DELLA protein GAI1 OS=Vitis vinifera GN=GAI1 PE=2 SV=1	0	0	0	5.05964	3.38094	6.12099		0	0	0	0.597953	-0.0584474	2.69045	7.49541	2.24598e-06
	Prupe.1G016400	AT3G22560	Uncharacterized N-acetyltransferase p20 OS=Bacillus licheniformis GN=p20 PE=4 SV=1	0	0	0	5.64461	4.79598	5.14795		2.14427	1.103	0	3.76788	4.15101	4.59091	7.49086	1.44281e-08
	Prupe.3G171600	AT4G14130	Brassinosteroid-regulated protein BRU1 OS=Glycine max PE=2 SV=1	0.380656	0.0916059	0.108749	8.17764	7.60334	7.02242		3.14427	2.103	1.68059	8.40316	7.98595	8.77932	7.48681	6.25368e-16
	Prupe.6G217800	AT5G65890	n/a	0	0.0916059	1.10875	7.71915	7.96591	7.23856		0	3.27292	0	9.18792	8.34456	8.88684	7.48677	8.0742e-16
	Prupe.1G427800	AT3G47570	Probable LRR receptor-like serine/threonine-protein kinase At3g47570 OS=Arabidopsis thaliana GN=At3g47570 PE=2 SV=1	0	0	0	5.99253	3.38094	5.20042		0	0	1.09563	4.01299	3.69644	3.95348	7.46288	1.1832e-07
	Prupe.5G025400	AT3G07040	Disease resistance protein RPM1 OS=Arabidopsis thaliana GN=RPM1 PE=1 SV=1	0	0	0	4.92214	5.11791	5.52235		1.5593	0.102996	4.09563	6.18292	6.92455	6.60373	7.46236	3.20062e-08
	Prupe.2G000800	AT2G44230	n/a	0	0	0	5.60021	4.88344	5.03692		0.559303	0	0	5.12152	5.49614	6.47006	7.45795	2.27875e-08
	Prupe.1G520700	AT4G08950	n/a	4.0811	4.33953	3.43068	12.0483	10.2534	11.5172		11.2379	10.1128	11.2022	11.904	12.5446	12.1714	7.45211	9.785e-59
	Prupe.3G199300	#N/A	#N/A	0.380656	0	0	5.84814	6.1883	6.37035		1.5593	1.103	0	6.55215	7.47293	8.41291	7.43988	2.00418e-08
	Prupe.1G205400	AT3G54420	Chitinase 5 OS=Oryza sativa subsp. japonica GN=Cht5 PE=2 SV=1	2.70258	2.09161	1.69371	9.32473	7.56416	10.5854		2.5593	2.68796	1.09563	13.8308	13.0313	12.5466	7.41583	6.67646e-18
	Prupe.7G045100	n/a	n/a	0	0	0	4.30065	5.31954	5.56299		0	0	0	5.38803	5.83637	6.27541	7.40778	2.12883e-08
	Prupe.1G391500	AT4G31910	Omega-hydroxypalmitate O-feruloyl transferase OS=Arabidopsis thaliana GN=HHT1 PE=1 SV=1	0	0	0.108749	5.80967	3.11791	7.07957		0	0.102996	0	5.79435	7.48071	8.80454	7.34908	3.96459e-05
	Prupe.4G222200	AT3G06240	F-box/kelch-repeat protein At3g06240 OS=Arabidopsis thaliana GN=At3g06240 PE=2 SV=1	0	0	0.108749	6.02648	6.38094	5.67847		0	0.102996	0	8.37493	6.21768	6.44177	7.34127	9.42651e-08
	Prupe.5G236300	AT5G37600	Glutamine synthetase nodule isozyme OS=Vigna aconitifolia PE=2 SV=1	1.38066	1.09161	2.69371	9.40434	8.49642	9.64099		2.5593	2.103	1.09563	7.94077	8.36572	9.28639	7.34044	6.45302e-33
	Prupe.6G009300	n/a	n/a	0	0	0	5.05964	5.43984	4.64099		0	0	0	5.14227	4.98595	6.80592	7.32657	1.35323e-07
	Prupe.7G178600	AT1G20560	Probable acyl-activating enzyme 1, peroxisomal OS=Arabidopsis thaliana GN=AAE1 PE=2 SV=1	1.38066	2.09161	1.10875	9.40111	7.56416	9.15794		2.5593	1.68796	3.55506	7.70299	7.5038	7.50465	7.30538	8.06996e-28
	Prupe.1G500900	AT1G21910	Ethylene-responsive transcription factor ERF012 OS=Arabidopsis thaliana GN=ERF012 PE=2 SV=1	0	0	0	5.45819	4.70287	4.8525		1.5593	2.68796	1.68059	6.30761	5.72291	5.94343	7.29402	1.62224e-08
	Prupe.3G166400	AT5G37550	n/a	0	0	0	5.30065	4.88344	4.8525		0	0	0	2.18292	3.40098	4.84964	7.27602	5.81629e-07
	Prupe.7G130100	AT5G67150	Uncharacterized acetyltransferase At3g50280 OS=Arabidopsis thaliana GN=At3g50280 PE=3 SV=1	0	1.67657	0.108749	7.62258	8.11791	7.79395		0	0	0	9.10045	9.47974	9.08276	7.25696	6.60554e-21
	Prupe.5G073100	#N/A	#N/A	0	0	0	4.40757	4.11791	5.81933		0.559303	0	0.0956319	7.39237	7.37618	8.51827	7.253	7.32594e-08
	Prupe.8G065800	#N/A	#N/A	0	0	1.69371	7.77014	7.27171	7.17443		0	0	0	3.18292	0.526515	1.95348	7.25092	2.11261e-13
	Prupe.3G172000	AT4G14130	Brassinosteroid-regulated protein BRU1 OS=Glycine max PE=2 SV=1	0	1.09161	0	7.30065	6.72672	6.25105		5.01874	3.42492	6.18309	7.19787	6.8303	7.71429	7.22928	1.67364e-09
	Prupe.8G195200	n/a	n/a	2.70258	1.67657	3.10875	9.92439	9.63203	9.9225		2.14427	2.68796	3.09563	11.4287	11.5989	12.7129	7.2278	6.50528e-49
	Prupe.3G021100	n/a	n/a	2.70258	1.67657	3.43068	9.3717	9.78182	10.5755		3.36666	4.00989	2.68059	15.1475	13.8564	13.8344	7.22644	1.58656e-40
	Prupe.1G082000	AT4G30190	Plasma membrane ATPase 4 OS=Nicotiana plumbaginifolia GN=PMA4 PE=1 SV=1	2.38066	2.89896	3.27867	10.1701	10.2306	10.0096		0	2.68796	0	9.6478	9.67202	9.79618	7.21564	2.00397e-93
	Prupe.4G020300	AT1G11925.1	n/a	0	0	0	4.60021	4.11791	5.67847		0	0.102996	0	3.59795	4.18948	4.76084	7.21365	1.79508e-07
	Prupe.3G086800	n/a	n/a	0	0	0	5.60021	3.96591	4.8525		0	0	0	5.05739	4.89575	6.46304	7.20831	2.73461e-07
	Prupe.1G467600	AT1G15550	Gibberellin 3-beta-dioxygenase 1 OS=Pisum sativum GN=LE PE=1 SV=1	0	1.09161	0.108749	6.21492	7.22224	8.07255		0	0.102996	0	10.7017	8.78076	8.2734	7.20175	1.02639e-08
	Prupe.8G221900	AT4G28530	NAC domain-containing protein 21/22 OS=Arabidopsis thaliana GN=NAC021 PE=1 SV=2	3.96562	4.26153	2.9161	10.7776	11.1502	11.0557		4.95162	4.35092	4.61919	12.6122	12.4026	13.3469	7.18829	8.12804e-91
	Prupe.7G072700	AT5G06860	Polygalacturonase inhibitor OS=Pyrus communis GN=PGIP PE=1 SV=1	2.38066	3.26153	2.69371	9.88098	9.48248	10.495		2.14427	3.91035	3.55506	12.6593	12.4192	12.5023	7.16986	8.74467e-64
	Prupe.3G189700	AT1G22360	UDP-glycosyltransferase 85A2 OS=Arabidopsis thaliana GN=UGT85A2 PE=2 SV=1	0	0	0	4.60021	4.79598	5.25105		0	0	0	6.6277	4.91883	6.26737	7.16282	1.30446e-07
	Prupe.6G226600	AT4G37370	Cytochrome P450 81D11 OS=Arabidopsis thaliana GN=CYP81D11 PE=2 SV=1	0	0	0	4.40757	5.38094	4.78538		0	0	0	3.18292	3.89575	3.42741	7.15565	9.94806e-08
	Prupe.8G210700	AT3G09270	Glutathione transferase GST 23 OS=Zea mays PE=2 SV=1	0	0	0	5.99253	3.38094	3.97803		0	0	0	3.65685	1.94155	4.33814	7.1546	5.16091e-06
	Prupe.1G512200	AT1G78020	n/a	4.28755	3.09161	2.9161	10.2638	10.7238	10.961		4.14427	3.27292	3.79607	12.1181	11.7867	11.9167	7.15422	1.89973e-96
	Prupe.1G247900	AT1G51940	LysM domain receptor-like kinase 3 OS=Arabidopsis thaliana GN=LYK3 PE=2 SV=1	0	0	0	5.18517	4.88344	4.56299		0	0	0	5.99027	5.87229	5.51148	7.14293	3.38614e-08
	Prupe.7G124500	AT2G36750	UDP-glycosyltransferase 73C1 OS=Arabidopsis thaliana GN=UGT73C1 PE=2 SV=1	0	0	0	4.84814	4.96591	4.8525		0	0.102996	0.0956319	4.79435	4.11148	5.70242	7.13766	1.30118e-07
	Prupe.1G220700	AT5G13170	Bidirectional sugar transporter SWEET15 OS=Arabidopsis thaliana GN=SWEET15 PE=2 SV=1	7.18801	7.09161	7.4663	14.5139	14.3891	14.1706		6.82609	6.91035	5.82355	14.8428	14.5121	15.1366	7.10663	1.24518e-185
	Prupe.7G050700	AT1G75040	Thaumatin-like protein 2 OS=Prunus persica PE=2 SV=1	0	0.0916059	0	6.09207	5.1883	5.97803		0	0.102996	0.0956319	7.90477	7.4923	6.3458	7.09761	7.95247e-08
	Prupe.4G244400	AT5G13490	ADP,ATP carrier protein, mitochondrial OS=Solanum tuberosum GN=ANT PE=2 SV=1	0	1.09161	0	6.48286	6.62887	6.90086		0	0.102996	0.0956319	8.34167	8.36572	8.43281	7.08556	5.56625e-11
	Prupe.7G269200	AT3G59850	Polygalacturonase OS=Prunus persica PE=2 SV=1	0	0	0	5.18517	4.49642	4.715		0	0	0	1.33492	2.84844	1.95348	7.07887	3.21368e-07
	Prupe.3G018700	AT4G19210	ABC transporter E family member 2 OS=Arabidopsis thaliana GN=ABCE2 PE=2 SV=1	0	0	0	3.18517	4.60334	5.67847		0	0	0	1.01299	-1.05845	0.368518	7.07309	4.03102e-06
	Prupe.1G162600	AT1G12700	Putative pentatricopeptide repeat-containing protein At1g12700, mitochondrial OS=Arabidopsis thaliana GN=At1g12700 PE=3 SV=1	0	0	0	4.84814	4.60334	4.91663		1.5593	1.103	0	4.76788	4.89575	5.20982	7.05025	5.92038e-08
	Prupe.8G135500	n/a	n/a	0	0	0	4.92214	4.79598	4.64099		0.559303	0	0	7.94963	7.05529	5.95348	7.03832	2.11852e-07
	Prupe.6G165700	AT5G50080	Ethylene-responsive transcription factor ERF110 OS=Arabidopsis thaliana GN=ERF110 PE=2 SV=2	3.38066	4.61517	3.80919	11.1179	10.9175	11.1923		5.5135	4.80344	4.68059	12.0693	11.675	11.7132	7.02686	5.40951e-133
	Prupe.7G255400	#N/A	#N/A	4.77297	4.09161	4.75261	11.1149	11.8163	11.6773		3.72923	4.103	4.95361	13.469	13.1107	13.1366	7.00324	3.80838e-125
	Prupe.8G014500	#N/A	#N/A	0	0	0	4.5071	4.79598	4.8525		0	0	0	3.47242	3.79953	4.59091	6.97602	2.40862e-07
	Prupe.I002400	n/a	n/a	1.38066	0.0916059	1.10875	7.5889	8.57077	7.12099		0.559303	0.102996	0	4.33492	5.84844	6.89208	6.95532	5.0025e-15
	Prupe.1G460000	AT5G57510	n/a	0.380656	0.0916059	0	7.30065	6.49642	5.09351		7.00225	6.16909	7.49651	6.93185	6.29028	7.20141	6.94358	4.37564e-09
	Prupe.3G171700	AT4G14130	Brassinosteroid-regulated protein BRU1 OS=Glycine max PE=2 SV=1	1.38066	0.0916059	0.108749	7.71915	7.70287	7.16125		4.64677	4.42492	4.79607	8.41173	8.27694	8.50123	6.93961	1.97625e-19
	Prupe.7G051200	AT1G20030	Glucan endo-1,3-beta-glucosidase OS=Prunus avium PE=1 SV=1	0	0	0	4.05964	3.79598	5.48053		0	0.102996	0.0956319	11.201	10.8559	10.708	6.93769	7.45817e-08
	Prupe.3G307800	AT5G15800	MADS-box transcription factor 8 OS=Oryza sativa subsp. japonica GN=MADS8 PE=1 SV=1	2.38066	3.26153	3.27867	9.42676	10.2243	10.1379		2.14427	1.68796	2.68059	9.9378	10.5663	10.638	6.91692	8.48015e-63
	Prupe.1G491300	AT1G77380	Amino acid permease 3 OS=Arabidopsis thaliana GN=AAP3 PE=1 SV=2	7.47869	8.09161	8.18021	14.5124	15.289	14.6384		8.59822	8.75405	8.11244	13.6141	13.4751	13.7022	6.90364	2.03182e-169
	Prupe.3G250000	AT5G38970	Cytochrome P450 85A OS=Phaseolus vulgaris GN=BA13 PE=3 SV=2	0	0	1.10875	6.27264	6.9045	6.14795		0	2.103	0.0956319	10.2346	8.49614	7.21401	6.89766	1.99914e-06
	Prupe.7G048000	AT3G03300	Endoribonuclease Dicer homolog 2 OS=Arabidopsis thaliana GN=At3g03300 PE=1 SV=2	3.18801	1.09161	0	6.80967	7.36584	9.99855		0.559303	1.68796	0	3.76788	3.89575	5.484	6.88557	3.01627e-07
	Prupe.3G274100	AT5G40010	Probable mitochondrial chaperone BCS1-B OS=Dictyostelium discoideum GN=bcsl1b PE=3 SV=1	0.380656	0	2.10875	7.3551	6.67862	8.64573		1.5593	0.102996	4.09563	6.90173	5.95278	6.97338	6.88158	4.17356e-09
	Prupe.1G021700	AT3G22840	Early light-induced protein 1, chloroplastic OS=Arabidopsis thaliana GN=ELIP1 PE=1 SV=1	0	0	0	4.84814	0.79598	5.43746		0	0	0	0	-0.0584474	-1.21644	6.87745	0.000140717
	Prupe.5G131100	#N/A	#N/A	0.380656	0	0	4.84814	6.49642	4.715		0.559303	0	0	6.02422	6.66947	6.96346	6.87241	4.05433e-07
	Prupe.8G064300	AT1G17840	ABC transporter G family member 11 OS=Arabidopsis thaliana GN=ABCG11 PE=1 SV=1	0	0	0	4.99253	4.60334	4.09351		2.14427	2.68796	5.58748	4.82035	4.52652	3.42741	6.85558	4.88009e-06
	Prupe.6G084100	AT2G28710	Zinc finger protein ZAT12 OS=Arabidopsis thaliana GN=ZAT12 PE=2 SV=1	1.96562	2.09161	2.43068	9.36508	8.1269	9.29996		9.14427	9.1309	9.41981	9.54242	8.9791	9.40286	6.84737	6.88398e-40
	Prupe.2G202600	AT1G33060	n/a	4.55058	3.41353	2.9161	9.64187	9.56747	11.6273		4.01874	4.85788	3.79607	5.47242	5.93024	7.62591	6.83604	1.59343e-16
	Prupe.3G024700	AT1G72300	Tyrosine-sulfated glycopeptide receptor 1 OS=Arabidopsis thaliana GN=PSYR1 PE=2 SV=1	0	1.67657	1.69371	8.4331	7.04391	8.19397		0.559303	1.103	0.0956319	4.40531	4.87229	5.67837	6.83507	1.04581e-19
	Prupe.2G053200	#N/A	#N/A	0	0.0916059	0	4.84814	5.31954	6.09351		0	0	0	-0.987009	-1.05845	0	6.80573	8.88804e-07
	Prupe.8G174600	AT4G35190	Cytokinin riboside 5&amp;apos;-monophosphate phosphoribohydrolase LOG5 OS=Arabidopsis thaliana GN=LOG5 PE=1 SV=1	3.18801	1.67657	2.9161	9.73464	9.34673	9.35017		2.14427	2.103	2.41756	10.3213	10.6118	11.6823	6.78781	2.49433e-43
	Prupe.4G145300	AT1G03670	Ankyrin repeat-containing protein At5g02620 OS=Arabidopsis thaliana GN=At5g02620 PE=1 SV=1	1.96562	0	0.108749	7.62258	6.67862	7.81092		0	2.103	0	4.71343	5.84844	7.30712	6.78659	3.86519e-08
	Prupe.1G221300	AT5G50760	Auxin-induced protein X15 OS=Glycine max PE=2 SV=1	0	0	0	3.92214	4.88344	4.64099		0	0.102996	0	1.33492	2.94155	3.42741	6.78318	2.30647e-06
	Prupe.1G481200	AT3G11760	n/a	0	1.09161	0.108749	7.4331	6.46841	6.75062		4.14427	4.49531	5.18309	4.89563	3.58541	3.82795	6.7647	2.85955e-12
	Prupe.2G146500	AT2G45410	LOB domain-containing protein 19 OS=Arabidopsis thaliana GN=LBD19 PE=2 SV=1	0	0	1.69371	7.4331	5.96591	7.03692		0	1.68796	1.09563	9.07908	8.41323	9.27941	6.75611	1.2751e-12
	Prupe.4G099600	AT1G30690	Patellin-4 OS=Arabidopsis thaliana GN=PATL4 PE=1 SV=2	5.02451	3.67657	3.43068	10.6717	11.1502	10.9686		4.25974	4.35092	4.41756	10.7997	10.2697	9.69195	6.75209	8.82183e-74
	Prupe.8G195100	AT4G13010	Quinone-oxidoreductase homolog, chloroplastic OS=Spinacia oleracea GN=QOR PE=1 SV=1	1.38066	2.67657	2.9161	9.375	9.10886	9.24169		3.36666	2.91035	2.09563	11.8443	12.113	13.0161	6.74657	5.83956e-44
	Prupe.5G087600	AT4G00870	Transcription factor bHLH14 OS=Arabidopsis thaliana GN=BHLH14 PE=2 SV=1	0	0	0	5.18517	3.38094	4.29996		0	0	0	4.59795	4.66947	4.87102	6.72709	8.51014e-07
	Prupe.1G510500	#N/A	#N/A	0	0	0	5.30065	4.38094	2.715		0	0	0.0956319	4.14227	3.79953	4.30712	6.71822	2.86348e-06
	Prupe.8G241700	AT4G02830	n/a	0	0	0	4.68767	3.79598	4.715		0	0	0	4.91988	4.43341	4.03148	6.71819	7.07124e-07
	Prupe.5G237900	AT3G17790	Purple acid phosphatase 17 OS=Arabidopsis thaliana GN=PAP17 PE=2 SV=1	0	0	0	3.60021	5.38094	3.715		0	0	0	3.71343	5.49614	4.42741	6.7147	4.98935e-06
	Prupe.6G357200	AT1G16130	Wall-associated receptor kinase-like 2 OS=Arabidopsis thaliana GN=WAKL2 PE=2 SV=1	0	0.0916059	0	4.99253	4.79598	6.09351		2.5593	2.103	1.09563	4.65685	3.84844	3.82795	6.71281	5.85866e-07
	Prupe.6G160400	n/a	n/a	0	0.0916059	0	4.84814	5.25541	5.88492		0	0.102996	0	6.05739	6.91883	6.79478	6.68955	3.17335e-07
	Prupe.2G188300	AT2G45360	n/a	0.380656	1.09161	0	7.566	5.96591	6.56299		8.12155	8.12536	8.18839	6.32587	5.05008	5.25929	6.66565	5.06773e-12
	Prupe.1G359100	AT2G16990	Hippocampus abundant transcript 1 protein OS=Homo sapiens GN=HIAT1 PE=2 SV=2	3.55058	3.55104	3.27867	10.1413	10.3254	9.77677		3.5593	3.68796	3.26556	11.3264	11.2293	12.107	6.63587	6.42211e-70
	Prupe.7G068100	n/a	n/a	3.18801	2.89896	2.9161	9.97959	9.11791	9.67384		7.62539	7.04551	7.73226	12.1597	11.3938	11.0082	6.63478	3.31257e-49
	Prupe.5G131300	AT1G02800	Endoglucanase 1 OS=Persea americana GN=CEL1 PE=2 SV=1	1.96562	0	1.10875	6.38157	7.1883	8.43746		5.36666	4.35092	4.09563	1.33492	4.15101	1.10548	6.61541	1.80721e-08
	Prupe.7G014900	AT5G17860	Cation/calcium exchanger 1 OS=Arabidopsis thaliana GN=CCX1 PE=2 SV=1	2.70258	2.89896	2.10875	8.72433	9.09519	9.59519		3.5593	3.27292	3.09563	4.29839	6.14122	6.70242	6.5785	8.09517e-29
	Prupe.4G124800	AT3G12700	Aspartic proteinase nepenthesin-1 OS=Nepenthes gracilis GN=nep1 PE=1 SV=1	2.38066	3.41353	3.43068	8.92664	10.4912	9.33558		2.5593	2.103	1.09563	13.273	11.9552	12.2856	6.57754	1.35658e-25
	Prupe.3G099800	AT5G63020	Probable disease resistance protein At5g63020 OS=Arabidopsis thaliana GN=At5g63020 PE=2 SV=2	0	0	0	3.40757	4.70287	4.48053		0	0	0	5.72724	5.43341	5.80592	6.541	8.1577e-07
	Prupe.4G041800	n/a	Polyphenol oxidase, chloroplastic OS=Malus domestica PE=2 SV=1	0	0	0	3.60021	1.79598	5.34726		0	0	0	7.49681	6.8303	6.30712	6.50606	7.19513e-06
	Prupe.3G309400	AT5G41040	Omega-hydroxypalmitate O-feruloyl transferase OS=Arabidopsis thaliana GN=HHT1 PE=1 SV=1	0	0	0	3.92214	4.11791	4.56299		0	0.102996	0.0956319	3.82035	3.89575	5.10548	6.48185	3.03663e-06
	Prupe.2G271000	#N/A	#N/A	6.62858	5.136	5.96673	12.22	12.7893	12.3396		6.01874	5.05719	5.82355	11.9498	12.8952	12.7908	6.44557	2.03693e-74
	Prupe.6G288500	AT3G61680	n/a	0	0	0	3.60021	4.96591	3.56299		0	0	0	0.597953	0.526515	0.368518	6.43775	1.55421e-05
	Prupe.7G121500	AT2G36640	Embryonic protein DC-8 OS=Daucus carota PE=3 SV=1	0	0	0	4.05964	4.25541	4.20042		0	0.102996	0	3.82035	0.526515	2.87102	6.42275	2.85612e-05
	Prupe.8G262500	#N/A	#N/A	0	0	0	4.68767	3.79598	3.8525		0	0	0	5.75446	6.41729	7.14988	6.42243	2.329e-06
	Prupe.1G546200	AT4G10020	11-beta-hydroxysteroid dehydrogenase-like 5 OS=Arabidopsis thaliana GN=HSD5 PE=2 SV=1	0	0	0	4.18517	4.60334	3.56299		0	0	0	3.33492	4.15101	4.17587	6.41332	3.62637e-06
	Prupe.1G374200	AT1G35180	Transmembrane protein 136 OS=Homo sapiens GN=TMEM136 PE=2 SV=2	0	0.0916059	0.108749	6.70874	5.75018	5.09351		0	0.102996	0	-0.987009	0.526515	2.10548	6.41207	3.88708e-07
	Prupe.1G520600	AT4G08950	n/a	7.86447	7.68406	6.90317	14.4418	13.1361	13.9648		13.1028	12.3686	12.475	13.9193	14.0857	13.9661	6.40465	8.22281e-87
	Prupe.7G105400	AT2G44450	Beta-glucosidase 12 OS=Oryza sativa subsp. japonica GN=BGLU12 PE=2 SV=2	4.0811	5.81953	6.08603	11.5725	12.4533	11.7324		7.53658	7.9422	7.17245	13.5719	13.1597	13.3673	6.40069	2.28703e-68
	Prupe.1G156900	AT5G26340	Sugar transport protein 13 OS=Arabidopsis thaliana GN=STP13 PE=1 SV=2	0	0	0	4.5071	3.38094	4.29996		0	0	0	0	1.52652	1.10548	6.39219	9.30329e-05
	Prupe.6G190300	AT1G22360	UDP-glycosyltransferase 85A2 OS=Arabidopsis thaliana GN=UGT85A2 PE=2 SV=1	0	0	0	1.60021	5.38094	2.97803		0	0	0	0	-0.0584474	-1.21644	6.3714	0.000740481
	Prupe.5G000600	AT1G76650	Calcium-binding protein CML38 OS=Arabidopsis thaliana GN=CML38 PE=2 SV=1	3.96562	4.41353	3.10875	10.2954	10.4613	10.0796		9.80723	9.12536	9.45318	10.1823	9.99412	9.55008	6.36201	4.61959e-84
	Prupe.6G069400	n/a	n/a	3.38066	0.0916059	2.10875	8.7295	8.75598	8.55294		0.559303	1.103	1.09563	12.1056	11.4	10.7454	6.35581	1.94068e-33
	Prupe.1G116300	AT4G16230	GDSL esterase/lipase At4g16230 OS=Arabidopsis thaliana GN=At4g16230 PE=3 SV=2	0	0	0	4.18517	4.25541	3.8525		0.559303	1.103	2.68059	4.37054	4.15101	4.45598	6.34913	2.07397e-06
	Prupe.1G520800	AT4G08950	n/a	5.55058	5.70632	4.86364	12.4072	10.8648	11.5586		12.6064	12.3657	13.0096	11.7386	12.1182	11.7965	6.33206	2.89886e-69
	Prupe.6G223600	AT5G67385.1	BTB/POZ domain-containing protein At5g67385 OS=Arabidopsis thaliana GN=At5g67385 PE=1 SV=2	0	0	0.108749	4.84814	5.11791	5.14795		0	0	0	6.12152	5.62805	5.67837	6.33205	1.02567e-06
	Prupe.1G492800	AT1G77410	Beta-galactosidase 16 OS=Arabidopsis thaliana GN=BGAL16 PE=2 SV=2	4.28755	1.67657	2.43068	9.59173	9.33901	9.48053		0	0.102996	0	8.09514	7.74891	7.71133	6.32943	1.25095e-65
	Prupe.6G281700	AT5G01300	UPF0098 protein MTH_273 OS=Methanothermobacter thermautotrophicus (strain ATCC 29096 / DSM 1053 / JCM 10044 / NBRC 100330 / Delta H) GN=MTH_273 PE=3 SV=1	0	0	0	4.05964	3.38094	4.48053		0	0.102996	0	9.52474	6.23617	6.65392	6.29544	0.000369521
	Prupe.3G245300	n/a	n/a	3.55058	3.09161	2.69371	9.28671	9.81	9.09003		3.14427	4.00989	2.68059	13.379	12.6542	12.6968	6.29319	3.16289e-53
	Prupe.6G086700	AT5G59730	Exocyst complex component EXO70A1 OS=Arabidopsis thaliana GN=EXO70A1 PE=1 SV=1	6.16202	6.69152	6.4663	13.1917	12.5863	12.3334		13.3661	13.4566	13.5277	12.2445	12.0529	11.2127	6.29039	1.50783e-104
	Prupe.7G175900	AT4G35783.1	n/a	0	0	0	3.92214	3.79598	4.29996		0	0	0	2.18292	3.52652	4.91284	6.2755	3.95953e-05
	Prupe.4G155000	AT1G17020	Protein SRG1 OS=Arabidopsis thaliana GN=SRG1 PE=2 SV=1	4.28755	3.26153	4.10875	10.3816	9.16667	10.6762		3.36666	4.42492	3.79607	4.37054	5.0913	5.52502	6.26804	1.48041e-43
	Prupe.3G273900	AT5G40010	Probable mitochondrial chaperone BCS1-B OS=Dictyostelium discoideum GN=bcsl1b PE=3 SV=1	0	0	0	4.68767	2.38094	4.09351		0.559303	0	2.09563	3.76788	3.33387	3.10548	6.26173	1.93128e-05
	Prupe.1G323400	AT4G38620	Transcription repressor MYB4 OS=Arabidopsis thaliana GN=MYB4 PE=1 SV=1	2.96562	2.67657	2.9161	9.15863	9.12241	9.03692		2.14427	1.68796	3.79607	8.79763	7.61751	8.00756	6.25385	2.47778e-41
	Prupe.2G206600	AT2G39210	n/a	0	0.0916059	0	4.92214	3.38094	5.67847		0	0	0.0956319	6.38803	7.08621	6.84964	6.24649	3.77207e-06
	Prupe.3G276500	AT3G28340	Probable galacturonosyltransferase-like 10 OS=Arabidopsis thaliana GN=GATL10 PE=2 SV=1	5.96562	6.136	5.75261	12.6946	11.8128	11.9009		12.6418	12.8419	12.584	11.2946	10.7077	10.6065	6.23344	1.96739e-111
	Prupe.4G070600	AT1G29670	GDSL esterase/lipase At1g29670 OS=Arabidopsis thaliana GN=At1g29670 PE=2 SV=1	0	0	0.108749	4.84814	4.38094	5.39307		0	0	0	-0.987009	-1.05845	0	6.22792	1.06312e-05
	Prupe.7G241800	AT1G03870	Fasciclin-like arabinogalactan protein 9 OS=Arabidopsis thaliana GN=FLA9 PE=1 SV=1	3.55058	1.09161	2.69371	8.53685	8.66017	9.40988		4.36666	3.91035	5.68059	10.408	10.3478	9.89012	6.20998	2.62492e-33
	Prupe.1G222600	AT1G27990	n/a	2.96562	2.09161	3.10875	8.84339	8.93041	9.13453		2.5593	3.103	3.55506	8.65865	8.27023	8.1367	6.20116	1.66717e-54
	Prupe.1G014600	AT1G05420	n/a	0	0	0	3.18517	3.96591	4.39307		0	0	0	3.26092	2.94155	3.10548	6.18649	1.12803e-05
	Prupe.3G199400	AT1G71400	Receptor-like protein 12 OS=Arabidopsis thaliana GN=RLP12 PE=2 SV=2	4.46812	3.41353	1.10875	9.73207	9.44703	9.80033		2.14427	3.103	3.41756	9.53263	10.2281	11.091	6.16348	1.28139e-34
	Prupe.6G030800	n/a	n/a	0	0	0	3.60021	3.38094	4.48053		0	0	0	1.82035	2.84844	4.06896	6.16157	5.84951e-05
	Prupe.7G194400	AT1G19210	Ethylene-responsive transcription factor ERF017 OS=Arabidopsis thaliana GN=ERF017 PE=2 SV=1	2.38066	2.09161	1.69371	8.87168	8.45419	6.27571		10.4915	10.5706	11.0249	4.59795	3.79953	2.59091	6.14987	4.45462e-14
	Prupe.8G103100	AT4G34320	UPF0496 protein At4g34320 OS=Arabidopsis thaliana GN=At4g34320 PE=2 SV=1	3.96562	3.67657	1.69371	9.8833	9.31562	9.24794		5.5593	6.103	6.02637	10.4678	10.4577	11.7337	6.13543	1.602e-39
	Prupe.5G141700	AT2G35460	Protein YLS9 OS=Arabidopsis thaliana GN=YLS9 PE=2 SV=1	0	0.0916059	0	5.5071	4.49642	4.20042		0	1.103	0	3.40531	3.74891	5.05034	6.13432	1.65433e-05
	Prupe.7G161100	n/a	n/a	11.4002	11.4704	11.5819	17.3623	17.6934	17.7453		12.1081	11.4682	11.463	17.8247	17.9024	18.0245	6.12379	1.33989e-244
	Prupe.1G512300	n/a	Glucan 1,3-beta-glucosidase A OS=Aspergillus oryzae (strain ATCC 42149 / RIB 40) GN=exgA PE=1 SV=1	0	1.09161	0	5.12377	4.11791	6.69685		0	0	0	4.29839	4.15101	4.6662	6.1218	1.86661e-06
	Prupe.7G091400	AT5G60440	Agamous-like MADS-box protein AGL62 OS=Arabidopsis thaliana GN=AGL62 PE=1 SV=1	0	0	0	3.92214	3.79598	3.8525		0.559303	1.68796	0	3.59795	3.58541	4.71429	6.10765	1.40367e-05
	Prupe.4G191400	AT3G05060	Probable nucleolar protein 5-2 OS=Arabidopsis thaliana GN=NOP5-2 PE=2 SV=1	0	0	0	3.92214	3.79598	3.8525		0	0	0	0	0	0	6.10716	0.000275574
	Prupe.1G378800	AT1G75250	Protein RADIALIS-like 6 OS=Arabidopsis thaliana GN=RL6 PE=2 SV=1	0.380656	0	0	3.92214	5.25541	4.97803		0.559303	0	0	6.12152	5.95278	6.43461	6.10372	3.52943e-06
	Prupe.4G027900	AT4G38830	Cysteine-rich receptor-like protein kinase 26 OS=Arabidopsis thaliana GN=CRK26 PE=2 SV=1	0.380656	0	0	4.60021	4.25541	5.29996		0	0.102996	0.0956319	5.48872	5.76173	5.86037	6.09219	3.44814e-06
	Prupe.4G049700	AT4G21020	n/a	0.380656	0	0	3.60021	4.25541	5.67847		0	0	0	1.33492	3.11148	2.36852	6.07705	4.74558e-05
	Prupe.6G056200	AT5G58630	n/a	0	0.0916059	0.108749	5.5071	4.25541	6.43746		1.5593	1.68796	2.68059	4.14227	4.77444	4.53844	6.07419	5.18221e-07
	Prupe.6G188500	n/a	n/a	3.96562	4.26153	5.50107	10.6128	10.7747	10.9524		4.36666	4.103	2.09563	9.27626	8.72455	9.62433	6.03583	9.00959e-55
	Prupe.3G267200	AT5G37820	Aquaporin NIP2-1 OS=Zea mays GN=NIP2-1 PE=2 SV=2	0	0	0.108749	5.45819	3.79598	4.48053		0	0.102996	0.0956319	0.012991	0.526515	0.783555	6.03126	2.19961e-05
	Prupe.1G209500	#N/A	#N/A	0	0	0	4.18517	3.79598	3.20042		0	0	0	2.33492	2.11148	3.24299	6.02522	3.94003e-05
	Prupe.4G045600	#N/A	#N/A	0	0	0.108749	3.60021	3.38094	5.81933		0	0.102996	0	1.33492	2.52652	3.53844	6.01794	0.000115348
	Prupe.1G570800	AT1G07750	11S globulin seed storage protein 2 OS=Sesamum indicum PE=2 SV=1	9.54053	8.75338	8.88354	15.372	15.0136	14.9131		6.5593	7.44285	6.53858	15.9155	15.3714	15.6222	6.01267	5.32675e-109
	Prupe.2G303400	AT1G64080	Probable membrane-associated kinase regulator 2 OS=Arabidopsis thaliana GN=MAKR2 PE=2 SV=1	7.56056	7.91178	7.98527	14.0407	13.0946	14.1729		7.58167	9.50814	6.73949	10.054	10.2697	10.7235	6.01151	5.71547e-20
	Prupe.1G142200	#N/A	#N/A	0.380656	1.09161	2.10875	7.22957	6.88344	7.90877		0.559303	0.102996	1.68059	5.76788	6.69644	6.92821	6.00608	2.52597e-18
	Prupe.8G081900	AT2G21210	Auxin-induced protein X10A OS=Glycine max PE=2 SV=1	0	0	0	3.18517	3.96591	3.97803		0.559303	1.68796	0.0956319	1.01299	1.94155	1.95348	6.00341	2.72475e-05
	Prupe.8G187400	AT4G12840	n/a	0	0	0	4.40757	3.11791	3.39307		0.559303	1.103	0	2.47242	1.94155	3.17587	6.00315	4.20824e-05
	Prupe.4G066000	AT2G42760	n/a	4.0811	4.26153	4.10875	10.323	10.3409	9.73736		10.5179	9.87943	10.4142	11.0737	10.9426	11.5189	6.00313	1.35636e-79
	Prupe.7G055600	AT2G41640	n/a	0	0	0	4.05964	3.38094	3.715		0	0	0	3.96719	4.11148	3.53844	5.99932	1.50475e-05
	Prupe.2G298700	AT3G49070	UPF0496 protein At3g49070 OS=Arabidopsis thaliana GN=At3g49070 PE=2 SV=1	3.70258	3.09161	3.27867	9.42039	9.44703	9.20364		4.01874	4.00989	3.41756	11.0239	10.869	11.9757	5.99555	2.08431e-50
	Prupe.7G072600	AT5G06860	Polygalacturonase inhibitor OS=Pyrus communis GN=PGIP PE=1 SV=1	8.8236	8.78857	8.6205	14.5182	14.0642	15.313		9.36988	9.03373	9.30265	16.6697	16.643	16.828	5.97948	1.54613e-118
	Prupe.6G053400	AT2G30090	Probable N-acetyltransferase HLS1 OS=Arabidopsis thaliana GN=HLS1 PE=1 SV=1	4.28755	3.67657	2.69371	9.83383	9.77612	9.20364		4.64677	4.19046	4.73949	8.49882	9.2947	9.04094	5.96768	2.01415e-58
	Prupe.5G200100	AT4G00050	Transcription factor UNE10 OS=Arabidopsis thaliana GN=UNE10 PE=2 SV=1	0.380656	1.09161	0.108749	5.5071	4.96591	7.65045		0	1.103	0	2.59795	3.94155	3.64154	5.93929	1.2103e-08
	Prupe.2G289500	AT5G51990	Dehydration-responsive element-binding protein 1D OS=Arabidopsis thaliana GN=DREB1D PE=2 SV=1	0.380656	1.67657	2.69371	8.08403	6.75018	8.26958		10.7941	9.44285	10.5499	6.64962	5.99684	5.33814	5.93428	1.50192e-19
	Prupe.2G269900	AT4G17600	n/a	0.380656	1.67657	0	5.92214	6.84037	6.64099		2.88123	1.68796	0.0956319	5.99027	6.33387	6.76655	5.91571	1.53791e-12
	Prupe.7G153900	AT5G66780	n/a	0	0	0	3.92214	2.38094	4.09351		0	0	0	4.68542	2.64199	3.17587	5.90359	0.000149465
	Prupe.2G035100	AT5G59100	Cucumisin OS=Cucumis melo PE=1 SV=1	0	0	0	3.77014	1.79598	4.29996		0	0	0	3.18292	3.79953	4.82795	5.88572	0.000128684
	Prupe.2G075300	#N/A	#N/A	0	0	0	3.77014	3.11791	3.8525		0.559303	0.102996	0.0956319	0.597953	-0.0584474	0	5.87167	0.000126383
	Prupe.2G205700	AT5G04390	n/a	1.38066	0.0916059	1.10875	7.24407	6.1883	6.76811		2.14427	1.103	2.68059	6.82677	7.15101	8.06896	5.86965	7.40823e-14
	Prupe.4G169800	AT1G72300	Tyrosine-sulfated glycopeptide receptor 1 OS=Arabidopsis thaliana GN=PSYR1 PE=2 SV=1	2.70258	1.09161	2.43068	6.80967	8.95585	7.63147		0.559303	1.103	0.0956319	7.43926	6.72291	7.1367	5.86685	1.14232e-19
	Prupe.5G145100	AT3G22840	Early light-induced protein 1, chloroplastic OS=Arabidopsis thaliana GN=ELIP1 PE=1 SV=1	0	0	0	3.18517	3.38094	4.09351		0	0	0	1.01299	0.526515	1.59091	5.86584	0.000114331
	Prupe.6G101900	AT5G60680	n/a	5.55058	5.48392	5.27867	10.9534	11.5492	11.3319		5.5593	5.52926	6.20416	13.8116	13.3673	13.3286	5.85938	6.65595e-121
	Prupe.1G248400	AT1G10740	Lipase OS=Staphylococcus hyicus GN=lip PE=1 SV=1	5.38066	5.17907	4.9161	11.107	10.9032	11.0351		6.05116	5.85788	5.55506	11.4531	10.6597	11.0833	5.85407	1.04554e-117
	Prupe.8G083400	AT2G21250	NADP-dependent D-sorbitol-6-phosphate dehydrogenase OS=Malus domestica GN=S6PDH PE=2 SV=1	0	0	0	1.60021	4.11791	3.97803		0	0	0	1.59795	1.52652	2.59091	5.8383	0.000283768
	Prupe.8G065600	#N/A	#N/A	2.96562	2.89896	2.43068	8.84339	8.48248	8.48053		7.37948	6.57873	7.44436	9.79353	9.06049	9.81767	5.8374	5.17448e-40
	Prupe.1G449500	AT2G25810	Aquaporin TIP4-1 OS=Arabidopsis thaliana GN=TIP4-1 PE=2 SV=1	0	0	0	2.92214	3.79598	3.8525		0	0	1.68059	3.01299	3.11148	3.73775	5.83161	5.37609e-05
	Prupe.6G195500	AT5G65380	Protein TRANSPARENT TESTA 12 OS=Arabidopsis thaliana GN=TT12 PE=2 SV=1	6.13554	6.32042	6.39415	11.9362	12.5876	11.6709		6.25974	6.05719	6.18309	11.3225	11.7725	11.984	5.82765	1.35303e-109
	Prupe.3G053400	#N/A	#N/A	0.380656	2.09161	0.108749	6.867	7.60334	6.22596		8.37948	8.23742	8.24029	7.20775	7.07084	6.09644	5.81819	3.7425e-16
	Prupe.4G127600	AT1G79360	Organic cation/carnitine transporter 2 OS=Arabidopsis thaliana GN=OCT2 PE=2 SV=1	0	1.09161	1.69371	6.60021	6.9045	6.65985		3.14427	5.19046	4.85052	5.47242	5.87229	5.4978	5.80922	1.1017e-14
	Prupe.8G066100	#N/A	#N/A	4.90422	5.70632	5.6006	11.6797	10.7988	11.1396		11.7033	11.5506	11.8248	10.6059	9.53027	9.3657	5.79962	7.95372e-61
	Prupe.6G238600	AT3G15510	NAC transcription factor ONAC010 OS=Oryza sativa subsp. japonica GN=ONAC010 PE=2 SV=1	0.380656	1.09161	2.69371	7.67703	6.67862	7.99298		2.14427	2.42492	1.09563	6.50484	8.34882	9.10998	5.79661	2.74234e-14
	Prupe.5G027800	AT1G32170	Probable xyloglucan endotransglucosylase/hydrolase protein 30 OS=Arabidopsis thaliana GN=XTH30 PE=2 SV=2	6.60947	6.63076	6.78117	12.3589	12.5924	12.4507		8.66783	8.49101	9.17512	12.6381	12.9745	13.1326	5.79339	2.66165e-172
	Prupe.8G160100	AT2G21180	n/a	0.380656	0	0.108749	4.77014	5.70287	5.56299		0.559303	0	0	11.2704	10.8626	10.44	5.79195	2.31873e-07
	Prupe.3G266000	AT5G39670	Probable calcium-binding protein CML45 OS=Arabidopsis thaliana GN=CML45 PE=1 SV=1	5.33485	2.67657	4.27867	10.4363	9.89138	10.2711		9.32085	9.42267	9.92059	9.72207	10.2223	10.2161	5.78921	3.35478e-54
	Prupe.1G021500	AT3G22840	Early light-induced protein 1, chloroplastic OS=Arabidopsis thaliana GN=ELIP1 PE=1 SV=1	0	0	0	3.60021	2.38094	4.09351		0	0	0	3.96719	3.26348	2.36852	5.78576	0.000146626
	Prupe.5G228100	AT2G29420	Probable glutathione S-transferase OS=Glycine max GN=HSP26-A PE=2 SV=1	2.38066	1.67657	0.108749	6.21492	6.67862	8.37035		1.5593	0.102996	1.09563	6.36172	5.07084	5.60373	5.78294	1.10988e-13
	Prupe.3G069700	AT1G79900	Mitochondrial arginine transporter BAC2 OS=Arabidopsis thaliana GN=BAC2 PE=1 SV=1	3.70258	2.89896	3.27867	8.77514	9.32346	9.11758		2.14427	4.00989	2.09563	8.88797	8.34669	8.24912	5.77789	3.0875e-49
	Prupe.1G316700	n/a	n/a	0.380656	0	0	4.05964	4.96591	4.29996		0.559303	1.68796	2.41756	2.18292	0.941553	2.36852	5.77294	3.30613e-05
	Prupe.5G104100	AT5G41380	n/a	0	0	0	3.18517	4.11791	2.97803		0	0	0	3.53655	3.26348	3.484	5.74543	6.04409e-05
	Prupe.6G043100	#N/A	#N/A	0	0	0	0.600212	2.79598	4.64099		0	0	0	0.012991	-0.0584474	2.24299	5.73724	0.00285766
	Prupe.8G142400	AT1G27730	Zinc finger protein ZAT10 OS=Arabidopsis thaliana GN=ZAT10 PE=2 SV=1	5.23864	4.79205	4.50107	10.6877	10.7089	10.3282		10.1367	9.56448	9.65214	10.5909	10.2083	10.8901	5.72246	4.73098e-93
	Prupe.4G270100	AT1G08500	n/a	4.46812	4.17907	4.27867	9.5889	10.2306	10.1662		8.3602	7.97951	8.42206	11.4107	11.8108	12.0591	5.71554	6.74332e-80
	Prupe.1G141500	AT4G15630	CASP-like protein VIT_05s0020g01820 OS=Vitis vinifera GN=VIT_05s0020g01820 PE=2 SV=1	7.01001	6.46665	6.08603	12.2377	12.3597	12.2064		5.14427	5.49531	5.68059	12.8971	12.8559	12.8242	5.71202	1.63011e-221
	Prupe.7G134100	AT4G34410	Ethylene-responsive transcription factor ERF109 OS=Arabidopsis thaliana GN=ERF109 PE=1 SV=1	0	0	0	2.18517	2.79598	4.39307		0.559303	0	0	3.71343	2.74891	3.53844	5.70896	0.00018038
	Prupe.4G116600	AT4G20050	Polygalacturonase QRT3 OS=Arabidopsis thaliana GN=QRT3 PE=2 SV=1	5.73821	5.0458	4.86364	11.4339	10.5475	10.744		5.5135	5.83092	4.68059	6.18292	7.23157	7.88422	5.70131	5.79709e-41
	Prupe.1G141700	AT3G06390	CASP-like protein RCOM_0679870 OS=Ricinus communis GN=RCOM_0679870 PE=2 SV=1	6.55058	6.26153	7.05126	12.2089	12.5294	12.3101		5.95162	5.80344	6.26556	13.6649	13.5065	13.8787	5.69526	3.12731e-173
	Prupe.5G127600	AT3G50470	n/a	0	0	0	3.40757	3.11791	3.715		0	0.102996	0	1.33492	2.26348	2.36852	5.69161	0.000118473
	Prupe.8G147600	AT2G22980	Serine carboxypeptidase-like 15 OS=Arabidopsis thaliana GN=SCPL15 PE=2 SV=2	0.380656	1.09161	0.108749	6.30065	6.04391	6.43746		0	1.103	2.09563	6.55989	6.71634	6.80592	5.67431	6.43177e-13
	Prupe.2G031400	AT5G22850	Aspartic proteinase-like protein 2 OS=Arabidopsis thaliana GN=At1g65240 PE=1 SV=2	2.70258	2.09161	2.10875	7.65549	8.46841	7.65985		3.36666	2.91035	1.68059	9.79189	9.73027	10.6216	5.66875	3.00997e-27
	Prupe.5G090500	AT5G51990	Dehydration-responsive element-binding protein 1D OS=Arabidopsis thaliana GN=DREB1D PE=2 SV=1	0	0	0	4.05964	3.38094	2.39307		0	0	0	3.87097	3.46511	4.17587	5.66828	9.74306e-05
	Prupe.8G159500	AT4G38800	5&amp;apos;-methylthioadenosine/S-adenosylhomocysteine nucleosidase 1 OS=Arabidopsis thaliana GN=MTN1 PE=1 SV=1	0	0	1.10875	5.5071	5.25541	4.97803		3.36666	3.103	2.41756	0	0	-1.21644	5.66284	1.54866e-06
	Prupe.6G040700	AT1G78380	Probable glutathione S-transferase parA OS=Nicotiana tabacum GN=PARA PE=2 SV=1	3.55058	2.89896	4.69371	9.39137	8.77326	10.2036		0.559303	2.91035	0.0956319	12.1097	11.7659	12.4309	5.6625	1.92927e-20
	Prupe.6G353100	AT1G64780	Ammonium transporter 1 member 2 OS=Solanum lycopersicum GN=AMT1-2 PE=2 SV=1	0	1.67657	1.10875	6.60021	5.60334	7.09351		3.72923	6.16909	4.41756	4.68542	5.98595	6.46304	5.65975	1.52167e-09
	Prupe.5G223600	AT1G73805.1	n/a	1.38066	2.41353	2.69371	8.4644	7.48248	7.67847		6.14427	7.35092	7.966	7.18792	6.44935	6.8334	5.65015	8.14756e-22
	Prupe.3G006300	AT2G47190	Myb-related protein 305 OS=Antirrhinum majus GN=MYB305 PE=2 SV=1	1.96562	1.09161	2.69371	7.79004	7.77326	7.50159		5.64677	5.68796	5.38103	8.26566	7.53774	7.1367	5.63099	1.07011e-25
	Prupe.5G108800	AT2G46150	n/a	0	0	0.108749	4.18517	4.70287	4.09351		0	0.102996	0	4.47242	4.79953	4.71429	5.62756	2.48198e-05
	Prupe.4G045700	AT4G04950	Monothiol glutaredoxin-S17 OS=Arabidopsis thaliana GN=GRXS17 PE=2 SV=1	0	0	0	1.60021	0	4.78538		0	0.102996	0.0956319	1.01299	1.52652	2.95348	5.61957	0.00363246
	Prupe.6G194400	AT1G72210	Transcription factor bHLH96 OS=Arabidopsis thaliana GN=BHLH96 PE=2 SV=1	0.380656	0.0916059	0	4.60021	6.00543	4.64099		0	0	0	9.3304	8.34669	8.70985	5.61528	1.3634e-06
	Prupe.6G090700	n/a	n/a	0.380656	0	0.108749	5.45819	5.49642	4.56299		0	2.42492	0.0956319	7.09514	6.02902	7.10998	5.61497	1.71799e-06
	Prupe.1G431200	AT4G06744.1	Uncharacterized protein At4g06744 OS=Arabidopsis thaliana GN=At4g06744 PE=2 SV=1	0.380656	0.0916059	0	5.5071	5.31954	4.715		1.5593	1.103	2.41756	5.31677	3.52652	4.53844	5.60532	3.66074e-06
	Prupe.8G188800	AT3G07490	Calmodulin-like protein 3 OS=Arabidopsis thaliana GN=CML3 PE=2 SV=1	2.70258	4.61517	5.19621	10.7022	9.79598	9.62908		9.8096	9.77895	9.71402	8.90932	8.41526	8.16726	5.60406	2.83341e-44
	Prupe.3G171800	AT3G23730	Brassinosteroid-regulated protein BRU1 OS=Glycine max PE=2 SV=1	1.38066	2.67657	1.10875	7.93113	7.1883	7.3238		5.76876	5.65759	6.69554	8.35284	8.09384	8.66467	5.59966	4.55462e-23
	Prupe.6G113300	AT5G22890	Zinc finger protein STOP1 homolog OS=Oryza sativa subsp. japonica GN=Os01g0871200 PE=2 SV=1	0	0	0	3.18517	2.38094	3.97803		0	0.102996	0	3.33492	3.46511	4.14111	5.59871	0.000126823
	Prupe.1G207900	AT3G05858.1	n/a	0	0.0916059	0	3.92214	4.11791	4.715		0	0	0	5.76788	5.07084	5.03148	5.59137	3.48223e-05
	Prupe.6G191300	n/a	n/a	0	0	0	3.77014	3.11791	2.97803		0	0	0	0.597953	1.74891	4.17587	5.57997	0.00151856
	Prupe.3G311400	AT5G14020	n/a	0	0	0.108749	4.99253	2.38094	4.39307		0	0	0	6.56758	5.95278	6.14111	5.5787	5.22073e-05
	Prupe.1G150800	AT5G19040	Adenylate isopentenyltransferase 5, chloroplastic OS=Arabidopsis thaliana GN=IPT5 PE=1 SV=2	0	0	0	3.40757	3.38094	3.20042		0	0	0.0956319	3.71343	4.26348	4.27541	5.57762	6.7176e-05
	Prupe.2G006800	n/a	n/a	0	0	0	3.60021	3.96591	1.39307		0	0	0	4.14227	1.52652	3.03148	5.57362	0.000980294
	Prupe.5G073000	AT1G62500	n/a	1.96562	1.67657	1.69371	6.867	6.84037	8.0004		0	1.103	1.68059	8.08445	7.3845	8.39089	5.5735	1.25669e-18
	Prupe.1G088900	AT4G25810	Probable xyloglucan endotransglucosylase/hydrolase protein 23 OS=Arabidopsis thaliana GN=XTH23 PE=2 SV=1	1.96562	1.09161	1.69371	7.79004	7.17102	6.14795		5.91686	5.77542	6.28546	8.1929	7.3035	8.48919	5.5733	7.087e-17
	Prupe.3G117200	n/a	n/a	0	0	0	3.18517	3.38094	3.39307		0.559303	0	0.0956319	6.56758	5.35094	5.55174	5.57222	6.25769e-05
	Prupe.4G191300	AT4G27360	Dynein light chain LC6, flagellar outer arm OS=Heliocidaris crassispina PE=3 SV=1	0	0	0	3.18517	3.38094	3.39307		0	0	0	-0.987009	-1.05845	0	5.57193	0.000995684
	Prupe.2G157300	AT2G45760	BON1-associated protein 2 OS=Arabidopsis thaliana GN=BAP2 PE=1 SV=1	2.96562	2.09161	1.10875	8.02648	8.01515	7.09351		9.3602	9.71033	10.2288	8.50284	7.8303	7.99787	5.56967	1.04794e-25
	Prupe.4G174400	AT5G53970	Probable aminotransferase TAT2 OS=Arabidopsis thaliana GN=At5g53970 PE=2 SV=1	5.66606	6.30106	6.23803	11.5018	11.9336	11.5275		6.62539	6.96098	7.00252	10.9292	11.5436	11.6452	5.56468	5.16618e-114
	Prupe.7G139300	#N/A	#N/A	0	0	0	2.18517	4.25541	2.715		2.5593	1.103	2.41756	0.597953	2.94155	2.36852	5.55943	0.000358087
	Prupe.1G413000	#N/A	#N/A	0.380656	0.0916059	0	5.30065	5.60334	4.29996		0	2.103	1.68059	3.18292	3.69644	3.42741	5.54656	3.12719e-06
	Prupe.6G218000	#N/A	#N/A	0	0	0	2.18517	4.11791	2.97803		0	0	0	2.82035	3.58541	3.82795	5.54163	0.000259041
	Prupe.4G044300	AT5G53750	CBS domain-containing protein CBSX5 OS=Arabidopsis thaliana GN=CBSX5 PE=2 SV=2	2.38066	2.89896	1.10875	8.24407	7.8728	7.25105		6.88123	6.33182	6.63479	5.58285	4.36782	4.03148	5.54039	5.94605e-22
	Prupe.7G039300	#N/A	#N/A	0	0.0916059	0	4.68767	3.96591	3.97803		0	0	0	0.012991	0	0.368518	5.53924	0.0002239
	Prupe.1G373100	AT3G51030	Thioredoxin H-type OS=Ricinus communis PE=3 SV=1	0	0	0.108749	3.92214	4.38094	4.39307		0	0	0	2.82035	3.64199	3.99301	5.53547	7.1094e-05
	Prupe.6G047900	AT2G30310	GDSL esterase/lipase At2g30310 OS=Arabidopsis thaliana GN=At2g30310 PE=2 SV=1	4.46812	4.73546	5.06295	10.1964	10.2677	10.4739		3.36666	3.56243	3.55506	11.4285	10.6403	10.0885	5.53458	1.59797e-58
	Prupe.8G066300	AT2G14095.1	n/a	2.96562	3.89896	3.43068	9.17764	9.1883	8.67384		3.36666	2.42492	2.90299	10.8102	10.8284	12.0661	5.53387	1.17461e-36
	Prupe.1G239500	AT1G24480	n/a	1.38066	3.09161	2.9161	8.05964	8.54417	7.9705		4.01874	4.00989	2.90299	7.94963	8.05008	8.4753	5.52999	1.50609e-36
	Prupe.2G212900	AT3G54810	GATA transcription factor 8 OS=Arabidopsis thaliana GN=GATA8 PE=2 SV=1	7.34644	7.81953	6.96673	13.426	12.4609	12.7781		12.073	11.5609	11.8312	13.3995	13.0628	12.9063	5.5251	3.15589e-87
	Prupe.4G187200	AT3G15518.1	n/a	0.380656	0.0916059	0.108749	5.80967	3.60334	6.41543		4.14427	3.80344	4.00252	4.22244	4.07084	4.45598	5.50158	1.06696e-07
	Prupe.6G278100	AT3G08910	Protein psi1 OS=Schizosaccharomyces pombe (strain 972 / ATCC 24843) GN=psi1 PE=2 SV=2	8.46812	8.29128	8.50107	12.5291	13.2233	14.9248		9.12155	9.01589	9.39941	10.6189	10.842	11.974	5.49942	3.81648e-18
	Prupe.1G042500	AT3G23430	Phosphate transporter PHO1 OS=Arabidopsis thaliana GN=PHO1 PE=2 SV=1	5.50994	5.44916	5.9161	11.1306	10.8607	11.3703		5.46619	6.19046	5.97827	9.52178	10.2753	10.2093	5.49282	1.22605e-93
	Prupe.1G122200	AT4G16160	Outer envelope pore protein 16-2, chloroplastic OS=Arabidopsis thaliana GN=OEP162 PE=2 SV=1	0	0	0	1.60021	4.25541	2.715		0	0	0	2.47242	3.74891	4.10548	5.48639	0.000676781
	Prupe.4G048200	AT4G32480	n/a	4.46812	3.89896	3.80919	9.841	9.68472	9.06902		2.88123	1.68796	4.79607	10.6309	11.3217	11.9331	5.48468	1.13518e-17
	Prupe.1G452400	#N/A	#N/A	0	0	0	2.18517	4.11791	2.715		0	0	0	1.01299	0.526515	2.10548	5.48058	0.00110096
	Prupe.7G045200	#N/A	#N/A	0	0	0	3.77014	3.60334	1.39307		0	0	0	3.10045	1.26348	3.73775	5.48013	0.00117472
	Prupe.6G219300	AT5G67620	n/a	2.96562	0.0916059	1.10875	7.60021	7.0248	7.13453		0	1.68796	0.0956319	4.79435	5.72291	6.00272	5.47923	2.70816e-18
	Prupe.2G146600	AT2G45420	LOB domain-containing protein 18 OS=Arabidopsis thaliana GN=LBD18 PE=2 SV=2	2.96562	3.9985	3.80919	9.5339	8.33514	9.29695		3.14427	2.103	1.09563	10.3999	10.3478	11.5735	5.4694	6.53134e-31
	Prupe.I001000	AT1G05680	UDP-glycosyltransferase 74E2 OS=Arabidopsis thaliana GN=UGT74E2 PE=1 SV=1	6.31139	6.02234	6.23803	10.7061	10.1775	12.7517		8.15176	8.75405	8.03815	12.4554	11.5881	12.2904	5.46751	3.47739e-17
	Prupe.3G228800	n/a	n/a	0	0	0	2.92214	3.96591	2.39307		0	0	0	3.71343	3.52652	4.10548	5.46709	0.000192685
	Prupe.8G034800	AT1G76750	Egg cell-secreted protein 1.1 OS=Arabidopsis thaliana GN=EC1.1 PE=2 SV=1	0.380656	0	0	3.77014	4.38094	4.29996		1.5593	0.102996	0.0956319	4.79435	4.43341	4.03148	5.46024	5.58409e-05
	Prupe.2G294400	AT5G52300	Low-temperature-induced 65 kDa protein OS=Arabidopsis thaliana GN=LTI65 PE=2 SV=2	4.38066	4.48392	4.27867	9.63364	9.55087	10.2275		6.25974	5.00989	6.26556	12.9252	11.9878	13.1392	5.45369	1.24819e-44
	Prupe.3G032600	AT1G53920	GDSL esterase/lipase 5 OS=Arabidopsis thaliana GN=GLIP5 PE=2 SV=2	0	0.0916059	0	4.40757	4.49642	3.39307		0	0.102996	1.09563	5.12152	4.46511	3.64154	5.4523	0.000108523
	Prupe.7G205200	AT4G29780	Putative nuclease HARBI1 OS=Homo sapiens GN=HARBI1 PE=1 SV=1	7.0811	7.24135	7.06295	13.0686	12.4121	12.0905		14.3307	14.2448	14.4722	11.0673	11.2307	10.7264	5.45117	1.58063e-113
	Prupe.4G234800	AT4G05030	n/a	0	2.41353	0.108749	6.84814	6.77326	6.14795		0.559303	0.102996	0	4.65685	5.00764	5.96346	5.44943	1.07744e-12
	Prupe.1G459600	AT5G10695.1	n/a	4.77297	5.09161	4.27867	10.5471	10.0906	9.8525		9.06313	8.85119	9.24284	10.2827	9.21535	9.56163	5.44029	5.42779e-60
	Prupe.4G260100	AT2G23450	Wall-associated receptor kinase-like 14 OS=Arabidopsis thaliana GN=WAKL14 PE=2 SV=2	0	0	0	2.92214	3.60334	2.97803		0.559303	2.42492	1.68059	2.18292	1.52652	3.10548	5.44025	0.000250339
	Prupe.6G166000	n/a	n/a	0.380656	0	0.108749	4.84814	4.38094	5.64099		2.88123	5.52926	3.79607	2.47242	6.01837	6.53844	5.4395	0.000107476
	Prupe.7G015900	AT3G03700	Protein PNS1 OS=Ustilago maydis (strain 521 / FGSC 9021) GN=PNS1 PE=3 SV=1	1.96562	1.09161	2.10875	7.12377	6.9045	7.50159		0.559303	2.42492	3.09563	6.9378	6.68975	6.69644	5.43021	6.7015e-23
	Prupe.3G202400	AT5G48130	BTB/POZ domain-containing protein At5g48130 OS=Arabidopsis thaliana GN=At5g48130 PE=2 SV=1	3.38066	2.89896	2.10875	7.38157	7.0248	9.34435		1.5593	3.103	1.09563	5.42238	5.81192	7.69644	5.42551	8.01082e-09
	Prupe.6G067200	AT5G05950	n/a	6.05308	6.09161	6.4486	11.2332	11.7163	11.8693		6.28722	6.00989	5.14003	12.7017	13.0724	13.7997	5.42005	6.46534e-64
	Prupe.2G001300	AT2G44260	n/a	3.70258	2.89896	3.69371	9.10801	8.73849	8.76811		3.5593	2.68796	2.90299	10.0656	9.92383	11.0527	5.41461	1.20869e-39
	Prupe.1G375700	AT1G19640	Jasmonate O-methyltransferase OS=Brassica rapa subsp. pekinensis GN=JMT PE=1 SV=1	6.96562	6.51787	6.03949	11.8652	11.9156	12.0769		5.76876	6.33182	6.18309	14.0396	13.6368	13.5538	5.40804	2.84277e-131
	Prupe.7G161000	n/a	n/a	3.55058	3.89896	4.80919	9.5131	9.28783	9.9264		6.80723	4.42492	4.68059	10.8284	9.71304	9.87367	5.4071	2.99254e-15
	Prupe.4G052900	AT4G18425.1	n/a	4.70258	5.22089	4.9161	10.4981	10.2534	10.3312		4.80723	3.80344	4.61919	11.2877	11.3881	12.6591	5.39707	1.80013e-47
	Prupe.1G424300	AT1G27730	Zinc finger protein ZAT10 OS=Arabidopsis thaliana GN=ZAT10 PE=2 SV=1	8.45747	8.25651	8.20151	13.9135	13.6702	13.4752		13.7947	13.6581	13.7592	14.1827	13.6988	14.2157	5.38965	1.33283e-214
	Prupe.6G010200	AT1G55230	n/a	0	1.09161	4.01564	8.16245	7.92526	7.93996		0	2.68796	0.0956319	8.97154	9.77997	11.1164	5.3893	2.01948e-05
	Prupe.2G262900	n/a	n/a	3.96562	3.79205	4.01564	9.48286	8.70287	9.57546		9.37308	9.26034	8.89005	8.92438	8.69142	8.55339	5.37975	1.71386e-59
	Prupe.2G240300	AT3G55580	Ultraviolet-B receptor UVR8 OS=Arabidopsis thaliana GN=UVR8 PE=1 SV=1	0.380656	1.09161	0.108749	5.55441	6.00543	6.27571		2.88123	1.103	2.09563	8.16781	7.80574	8.47181	5.37781	3.03079e-11
	Prupe.4G187900	AT1G52855.1	n/a	0	0	0	3.60021	0.79598	3.56299		0	0	1.09563	4.18292	4.15101	4.45598	5.37696	0.000260854
	Prupe.3G133500	AT1G03790	Zinc finger CCCH domain-containing protein 2 OS=Arabidopsis thaliana GN=At1g03790 PE=2 SV=1	0	0.0916059	0	3.18517	4.38094	4.39307		0	0	0.0956319	5.58285	5.20834	5.60373	5.37367	6.64088e-05
	Prupe.1G177300	AT5G16490	CRIB domain-containing protein RIC4 OS=Arabidopsis thaliana GN=RIC4 PE=1 SV=1	0	0.0916059	0.108749	4.18517	5.79598	4.39307		0.559303	0	1.09563	4.59795	4.94155	4.56492	5.36962	9.62215e-06
	Prupe.1G426300	AT4G24220	3-oxo-Delta(4,5)-steroid 5-beta-reductase OS=Arabidopsis thaliana GN=VEP1 PE=1 SV=1	0	0.0916059	0.108749	5.24407	3.60334	5.39307		2.14427	1.103	2.68059	7.06827	7.37618	9.20877	5.35902	2.16561e-05
	Prupe.7G121600	AT5G03795.1	Probable glycosyltransferase At5g03795 OS=Arabidopsis thaliana GN=At5g03795 PE=3 SV=2	2.96562	1.09161	2.43068	7.80967	7.65396	7.56299		1.5593	0	0.0956319	9.27038	7.62805	7.6662	5.35754	1.61396e-18
	Prupe.1G319000	AT1G18390	n/a	0	0	0	3.60021	3.11791	2.39307		2.5593	3.103	2.68059	0.012991	1.94155	1.10548	5.35741	0.000279746
	Prupe.1G470300	n/a	n/a	3.84009	3.55104	2.43068	8.59457	9.1269	8.35885		2.5593	5.74685	4.26556	11.381	10.1776	9.31494	5.34821	1.55018e-11
	Prupe.4G038900	AT1G11190	Endonuclease 1 OS=Arabidopsis thaliana GN=ENDO1 PE=1 SV=1	4.18801	4.73546	5.35668	10.5339	9.53407	10.3223		5.41728	4.80344	4.90299	10.878	11.3263	12.4826	5.34287	4.63933e-35
	Prupe.4G022000	AT3G21690	Protein TRANSPARENT TESTA 12 OS=Arabidopsis thaliana GN=TT12 PE=2 SV=1	5.38066	5.58346	5.94164	10.5917	11.2958	11.0297		6.44195	6.44285	6.76806	12.3545	12.1801	12.1605	5.33904	1.48789e-121
	Prupe.6G268900	AT2G37980	Uncharacterized protein At1g04910 OS=Arabidopsis thaliana GN=At1g04910 PE=2 SV=1	4.46812	5.33953	4.96673	10.5917	10.2201	10.0584		7.85392	7.28291	8.08432	11.5745	10.3451	10.0845	5.33145	3.53521e-41
	Prupe.1G037900	AT3G23240	Ethylene-responsive transcription factor 1B OS=Arabidopsis thaliana GN=ERF1B PE=1 SV=2	1.38066	0	1.10875	6.24407	5.60334	5.91663		0.559303	3.42492	1.09563	5.68542	4.36782	4.36852	5.33138	1.07903e-08
	Prupe.1G023200	AT3G22910	Putative calcium-transporting ATPase 13, plasma membrane-type OS=Arabidopsis thaliana GN=ACA13 PE=3 SV=1	7.25102	8.75694	7.14217	13.9805	12.2001	13.0281		10.9698	11.1037	11.1963	10.7716	10.9295	11.2127	5.32976	2.15028e-21
	Prupe.8G150600	AT2G43820	UDP-glycosyltransferase 74F2 OS=Arabidopsis thaliana GN=UGT74F2 PE=1 SV=1	5.77297	5.84649	6.01564	10.3058	10.0224	12.2236		7.57053	8.46055	7.80299	11.5845	10.9023	11.7106	5.32409	1.2481e-18
	Prupe.3G013700	AT1G66120	Butyrate--CoA ligase AAE11, peroxisomal OS=Arabidopsis thaliana GN=AAE11 PE=1 SV=1	7.48918	7.86639	7.92253	13.5394	12.7062	12.8949		8.02691	8.08028	7.90299	8.53851	9.66692	10.1049	5.31973	3.8031e-57
	Prupe.8G032300	AT1G76750	Egg cell-secreted protein 1.1 OS=Arabidopsis thaliana GN=EC1.1 PE=2 SV=1	0.380656	0	0	3.92214	3.60334	4.39307		0	2.42492	1.09563	2.71343	4.26348	4.45598	5.30637	0.000250117
	Prupe.6G147700	#N/A	#N/A	0.380656	0.0916059	0	5.5071	4.49642	4.48053		0.559303	1.103	0	5.24181	4.84844	5.83884	5.30559	8.38853e-06
	Prupe.2G000300	#N/A	#N/A	0	0	0	3.77014	0.79598	3.20042		0	0.102996	0	0.012991	3.26348	2.87102	5.29417	0.00288979
	Prupe.1G393400	AT5G10870	Chorismate mutase 2 OS=Arabidopsis thaliana GN=CM2 PE=1 SV=1	8.39746	8.64619	8.32307	13.9824	13.7587	13.4838		12.8542	12.2751	12.7621	13.8404	13.1683	13.5063	5.29316	2.36423e-129
	Prupe.6G104000	AT2G28260	Putative cyclic nucleotide-gated ion channel 15 OS=Arabidopsis thaliana GN=CNGC15 PE=3 SV=1	0	0	0	2.92214	3.60334	2.39307		0	0.102996	0	3.47242	2.52652	2.36852	5.28801	0.000522495
	Prupe.6G221300	#N/A	#N/A	0	0	0.108749	3.18517	5.04391	2.715		0	0	0	4.89563	5.24533	3.99301	5.28237	0.000389125
	Prupe.1G237700	AT4G31500	Cytochrome P450 71A9 OS=Glycine max GN=CYP71A9 PE=2 SV=1	0	0	0	2.18517	3.60334	2.97803		0.559303	0	0.0956319	2.01299	1.94155	2.78356	5.27147	0.000547263
	Prupe.1G319100	n/a	n/a	0	0	0	2.60021	3.38094	2.97803		2.14427	1.103	2.41756	2.82035	1.52652	0.783555	5.26329	0.000561997
	Prupe.1G214900	AT5G13330	Ethylene-responsive transcription factor ERF113 OS=Arabidopsis thaliana GN=ERF113 PE=2 SV=1	4.90422	3.41353	4.27867	9.49806	9.63518	9.5146		2.88123	4.80344	4.00252	8.82997	8.66436	8.60533	5.2616	2.4647e-79
	Prupe.1G330900	AT2G01610	21 kDa protein OS=Daucus carota PE=2 SV=1	6.59011	6.85979	6.94164	12.1011	12.1486	11.9375		6.49004	5.71771	4.79607	10.4523	11.0254	11.1847	5.25822	9.00105e-73
	Prupe.2G002500	AT2G31945.1	n/a	4.18801	4.33953	3.56818	9.27969	9.71484	8.84015		6.68859	6.31245	6.5219	10.7637	9.9948	10.7084	5.25555	8.91764e-52
	Prupe.6G185500	n/a	n/a	0	0	1.10875	5.05964	4.96591	4.48053		4.25974	3.103	4.34356	6.76788	5.24533	6.05968	5.25428	1.13853e-05
	Prupe.4G031200	AT1G11340	G-type lectin S-receptor-like serine/threonine-protein kinase RKS1 OS=Arabidopsis thaliana GN=RKS1 PE=3 SV=3	0	0.0916059	0	3.92214	4.11791	3.8525		0	0	0.0956319	4.99027	5.68302	5.74934	5.24981	0.0001012
	Prupe.1G570700	AT2G28680	n/a	0	0	0	3.92214	1.79598	2.39307		0	0	0	2.01299	-1.05845	0.368518	5.24458	0.00534877
	Prupe.4G027800	AT4G05200	Cysteine-rich receptor-like protein kinase 25 OS=Arabidopsis thaliana GN=CRK25 PE=3 SV=1	0	0.0916059	0	4.18517	4.49642	2.715		2.5593	3.27292	2.09563	3.47242	3.11148	3.484	5.24268	0.000174939
	Prupe.4G227100	#N/A	#N/A	0	0	0	3.18517	1.79598	3.39307		0	0	0	4.87097	5.58541	3.99301	5.21667	0.000461149
	Prupe.3G311600	AT5G13200	GEM-like protein 5 OS=Arabidopsis thaliana GN=At5g13200 PE=1 SV=1	3.96562	6.0458	4.86364	10.8481	9.68472	10.5236		7.11389	6.52926	6.89005	11.4844	10.0741	10.3458	5.21644	8.09938e-18
	Prupe.2G072400	#N/A	#N/A	0.380656	1.09161	0.108749	5.77014	5.31954	6.20042		0	0.102996	0.0956319	3.18292	5.02902	4.99301	5.21282	2.27153e-08
	Prupe.1G023300	AT3G22910	Putative calcium-transporting ATPase 13, plasma membrane-type OS=Arabidopsis thaliana GN=ACA13 PE=3 SV=1	4.18801	6.24135	4.9161	11.3717	9.22643	10.4182		8.21036	8.42492	8.90299	9.31905	8.74245	9.20562	5.21251	3.80844e-16
	Prupe.8G024500	AT5G09800	U-box domain-containing protein 28 OS=Arabidopsis thaliana GN=PUB28 PE=1 SV=1	7.0811	6.98642	6.82299	12.4909	11.9394	12.0256		12.1768	12.0895	11.8371	11.112	10.8778	10.8554	5.20791	6.59709e-170
	Prupe.2G139000	AT2G45180	14 kDa proline-rich protein DC2.15 OS=Daucus carota PE=2 SV=1	0.380656	0	0.108749	2.92214	4.60334	5.75062		0	0.102996	0	11.8812	7.75854	7.13228	5.20623	0.00601723
	Prupe.6G239000	AT1G61560	MLO-like protein 6 OS=Arabidopsis thaliana GN=MLO6 PE=2 SV=2	0	0	0.108749	4.40757	3.60334	3.56299		0	0	1.68059	4.22244	3.33387	3.24299	5.19992	0.000280498
	Prupe.7G113100	AT3G52780	Probable purple acid phosphatase 20 OS=Arabidopsis thaliana GN=PAP20 PE=2 SV=1	7.59011	7.35839	7.81611	12.7723	13.1052	12.4436		6.93434	7.31245	6.118	14.0937	13.7901	13.6543	5.19849	4.98609e-86
	Prupe.3G185100	AT3G21780	UDP-glucose flavonoid 3-O-glucosyltransferase 6 OS=Fragaria ananassa GN=GT6 PE=1 SV=1	0	0	0	2.60021	3.60334	2.39307		1.5593	0	0.0956319	2.01299	1.26348	2.69045	5.19831	0.000961525
	Prupe.5G089800	AT4G11780	n/a	2.38066	0	1.10875	6.27264	6.04391	6.75062		3.36666	0	2.90299	4.79435	4.87229	4.6662	5.18676	8.88408e-13
	Prupe.3G177400	n/a	n/a	6.31139	5.9985	6.23803	10.7851	11.9006	11.1736		6.66783	6.56243	6.57137	12.4666	11.9719	11.7553	5.17519	2.516e-71
	Prupe.3G164200	AT5G37490	U-box domain-containing protein 21 OS=Arabidopsis thaliana GN=PUB21 PE=2 SV=1	4.77297	4.48392	5.3182	10.7913	9.77326	9.20685		10.9047	11.7001	11.5754	7.74431	7.34243	7.05034	5.17319	1.12575e-37
	Prupe.4G002000	AT5G47810	6-phosphofructokinase 2 OS=Arabidopsis thaliana GN=PFK2 PE=1 SV=1	0	0.0916059	0.108749	4.84814	4.96591	4.48053		0	0	0	4.79435	4.91883	5.08734	5.17117	7.5571e-06
	Prupe.5G160900	AT5G50260	Vignain OS=Vigna mungo PE=1 SV=1	2.70258	2.09161	2.10875	7.95776	7.27171	7.05128		3.5593	1.68796	2.09563	11.1945	9.25557	10.6005	5.16741	2.26551e-17
	Prupe.4G033400	AT4G27280	Calcium-binding protein PBP1 OS=Arabidopsis thaliana GN=PBP1 PE=1 SV=1	0	0	1.69371	5.95776	5.1883	4.56299		2.5593	0.102996	1.09563	4.37054	4.46511	4.84964	5.16592	3.51922e-07
	Prupe.5G133100	AT1G32928.1	n/a	6.35794	6.09161	6.03949	11.3987	11.5831	10.8999		11.5236	11.5716	11.6019	10.8074	10.4479	10.7722	5.15639	1.31902e-134
	Prupe.8G127500	AT1G49740	PI-PLC X domain-containing protein At5g67130 OS=Arabidopsis thaliana GN=At5g67130 PE=1 SV=1	5.42505	5.79205	5.94164	10.6943	11.2595	10.6516		6.98557	7.08028	7.16172	11.0744	10.863	11.7657	5.1542	5.30855e-76
	Prupe.1G230500	AT2G45550	Geraniol 8-hydroxylase OS=Catharanthus roseus GN=CYP76B6 PE=1 SV=1	4.70258	5.44916	5.4663	10.2744	9.49295	11.0423		6.84471	6.76121	6.07291	7.41813	8.78076	9.15097	5.15303	6.09027e-29
	Prupe.5G163500	AT3G48310	Cytochrome P450 71A6 (Fragment) OS=Nepeta racemosa GN=CYP71A6 PE=2 SV=1	0	0	0	3.18517	2.38094	2.97803		0	0.102996	0	3.71343	2.40098	1.95348	5.14313	0.00113207
	Prupe.2G246500	n/a	n/a	0.380656	1.67657	0	5.05964	6.08138	5.88492		0	0	1.68059	6.52869	6.62103	6.94846	5.134	7.13933e-10
	Prupe.5G091500	AT5G62090	Transcriptional corepressor SEUSS OS=Arabidopsis thaliana GN=SEU PE=1 SV=1	0.380656	0.0916059	0.108749	5.30065	4.88344	5.64099		0.559303	1.68796	2.41756	5.18292	4.52652	4.27541	5.1283	1.47604e-07
	Prupe.7G230100	#N/A	#N/A	0	0	0	0.600212	0.79598	4.20042		0	0	0	2.47242	3.74891	4.10548	5.12817	0.00478954
	Prupe.8G005100	AT5G17680	TMV resistance protein N OS=Nicotiana glutinosa GN=N PE=1 SV=1	0.380656	2.41353	2.10875	7.71915	3.79598	7.33558		1.5593	1.68796	0	8.91235	8.99548	9.20562	5.12055	8.56311e-07
	Prupe.4G145000	#N/A	#N/A	0	0	0.108749	3.77014	1.79598	4.64099		1.5593	1.68796	2.09563	0.012991	2.11148	1.95348	5.11846	0.000821274
	Prupe.1G517900	#N/A	#N/A	0	0.0916059	0.108749	4.40757	3.96591	5.34726		1.5593	2.91035	2.41756	4.22244	4.2991	4.03148	5.11599	1.75637e-05
	Prupe.7G139400	#N/A	#N/A	0	0	0	3.60021	3.11791	0.393067		0.559303	0.102996	2.09563	0.597953	2.11148	1.10548	5.11398	0.00213416
	Prupe.I002900	AT1G72300	Tyrosine-sulfated glycopeptide receptor 1 OS=Arabidopsis thaliana GN=PSYR1 PE=2 SV=1	3.55058	3.9985	4.19621	8.68236	9.04391	9.37035		6.28722	7.13642	7.64253	10.3196	10.315	9.87631	5.10852	1.55518e-42
	Prupe.1G275300	AT2G02990	Ribonuclease 1 OS=Arabidopsis thaliana GN=RNS1 PE=1 SV=1	0.380656	1.67657	1.10875	6.3551	6.11791	6.37035		0	0	0	8.16528	8.12395	9.1651	5.10488	4.92391e-13
	Prupe.1G470400	n/a	n/a	0.380656	1.09161	0	5.12377	5.43984	5.29996		0	1.103	1.09563	6.32587	5.3845	5.08734	5.10362	2.49739e-07
	Prupe.8G107200	AT2G16050	n/a	2.38066	2.41353	2.69371	6.94006	7.88344	7.8277		1.5593	0.102996	0	7.82677	8.12146	8.48919	5.1014	1.87942e-25
	Prupe.4G216300	AT5G55050	GDSL esterase/lipase At5g55050 OS=Arabidopsis thaliana GN=At5g55050 PE=2 SV=1	0	2.09161	2.10875	6.6663	6.62887	6.76811		4.36666	3.27292	3.41756	7.6277	8.47488	7.49436	5.09962	3.8537e-16
	Prupe.8G134900	AT2G23290	Transcription factor MYB44 OS=Arabidopsis thaliana GN=MYB44 PE=2 SV=1	4.84009	3.67657	4.27867	9.99467	8.97091	9.06195		10.0391	10.2965	10.504	9.27273	8.88846	8.45775	5.09775	3.30507e-43
	Prupe.5G185200	AT5G62680	Protein NRT1/ PTR FAMILY 2.11 OS=Arabidopsis thaliana GN=NPF2.11 PE=1 SV=1	9.5974	9.24389	8.98527	14.4626	14.6458	13.9827		10.0002	10.7414	10.4221	15.0089	14.5765	14.3749	5.09314	3.82461e-90
	Prupe.1G447400	AT5G25830	GATA transcription factor 12 OS=Arabidopsis thaliana GN=GATA12 PE=2 SV=1	3.55058	4.94959	4.43068	9.87634	8.8016	9.68539		4.14427	4.62656	4.48795	5.20282	5.78704	6.74356	5.09162	1.92612e-30
	Prupe.6G216300	AT3G49750	Probable LRR receptor-like serine/threonine-protein kinase At1g69990 OS=Arabidopsis thaliana GN=At1g69990 PE=2 SV=1	6.99537	7.14689	6.90317	11.9227	12.1612	12.1952		7.09846	6.89741	6.60343	12.7357	12.592	12.9968	5.07869	4.97814e-196
	Prupe.5G235900	AT1G18300	Nudix hydrolase 4 OS=Arabidopsis thaliana GN=NUDT4 PE=1 SV=1	5.55058	5.76403	5.80919	10.9266	11.148	10.097		11.3008	11.2349	11.1678	9.72552	9.98731	9.00272	5.074	2.09463e-61
	Prupe.6G304300	AT5G26620	n/a	1.96562	2.41353	1.69371	7.0096	7.28783	7.09351		3.14427	1.68796	2.09563	8.75951	8.76651	9.05968	5.07011	2.05636e-25
	Prupe.2G006300	n/a	n/a	0.380656	1.09161	1.10875	6.30065	6.15353	5.34726		3.36666	2.91035	4.00252	8.33717	6.14122	6.484	5.06875	1.10483e-08
	Prupe.7G228300	AT5G19600	Probable sulfate transporter 3.5 OS=Arabidopsis thaliana GN=SULTR3;5 PE=2 SV=1	2.96562	4.41353	4.9161	8.32131	9.29583	10.0513		5.36666	4.91035	5.41756	9.54827	9.82877	10.1428	5.06391	9.3862e-30
	Prupe.8G065500	#N/A	#N/A	7.17507	7.29128	6.13112	12.4268	11.38	12.0073		13.0213	12.4481	12.9598	12.0486	11.0127	11.3468	5.05028	4.44884e-46
	Prupe.5G096400	AT1G53870	Protein LURP-one-related 3 OS=Arabidopsis thaliana GN=At1g53890 PE=2 SV=2	4.77297	3.9985	3.69371	9.27969	9.23061	9.27265		2.14427	4.35092	2.09563	6.64962	7.76492	8.14769	5.04701	1.11955e-27
	Prupe.3G077800	AT3G15605.4	n/a	0	0	0.108749	3.18517	3.60334	4.20042		0	1.103	0	2.91988	2.52652	3.03148	5.02161	0.000457361
	Prupe.5G161400	n/a	n/a	0	0	0	2.60021	1.79598	3.39307		0	1.68796	1.09563	2.82035	2.64199	2.36852	5.01726	0.00101113
	Prupe.6G185400	n/a	n/a	1.96562	2.09161	0.108749	6.97525	6.81835	5.78538		7.88123	7.27292	7.74668	7.10575	6.41729	7.15859	5.00098	1.80967e-15
	Prupe.8G174500	AT3G45970	Expansin-like A1 OS=Arabidopsis thaliana GN=EXLA1 PE=2 SV=1	6.93524	7.501	7.01564	12.3634	11.9815	12.1286		8.93434	8.35566	8.966	13.6023	14.0411	14.1667	4.99053	3.18876e-106
	Prupe.8G125100	AT4G34410	Ethylene-responsive transcription factor ERF109 OS=Arabidopsis thaliana GN=ERF109 PE=1 SV=1	2.38066	2.41353	0	7.65549	6.25541	5.64099		9.98137	9.13642	10.2593	4.50484	4.49614	4.03148	4.98691	4.11166e-13
	Prupe.2G162300	AT3G61220	(+)-neomenthol dehydrogenase OS=Arabidopsis thaliana GN=SDR1 PE=1 SV=1	0	0	0	2.92214	3.11791	1.97803		0	0	0	1.82035	1.26348	2.78356	4.98671	0.00263824
	Prupe.2G006700	n/a	n/a	1.38066	0	0.108749	5.77014	5.25541	4.09351		1.5593	1.103	2.68059	5.6129	4.46511	4.69045	4.98287	1.77277e-06
	Prupe.6G214400	AT4G37770	1-aminocyclopropane-1-carboxylate synthase OS=Malus domestica GN=ACS-1 PE=1 SV=2	0.380656	0.0916059	0.108749	5.45819	4.88344	5.09351		0	0	0.0956319	7.25616	6.58541	6.70837	4.97985	1.37085e-07
	Prupe.6G334000	AT3G06350	Bifunctional 3-dehydroquinate dehydratase/shikimate dehydrogenase, chloroplastic OS=Arabidopsis thaliana GN=EMB3004 PE=1 SV=1	0.380656	0	0.108749	5.24407	3.38094	4.56299		2.14427	2.103	1.68059	1.01299	-0.0584474	1.95348	4.97982	9.60693e-05
	Prupe.3G200900	AT3G22910	Putative calcium-transporting ATPase 13, plasma membrane-type OS=Arabidopsis thaliana GN=ACA13 PE=3 SV=1	0	0	0.108749	3.77014	4.25541	2.715		2.88123	2.42492	3.68059	3.18292	2.74891	2.36852	4.97473	0.000452413
	Prupe.1G044300	AT5G44060	n/a	9.55808	9.83812	9.53292	14.6423	14.4529	14.7505		9.04312	10.793	8.40851	14.0765	14.2658	14.5753	4.97056	3.7646e-19
	Prupe.5G095200	n/a	n/a	0.380656	0.0916059	0	4.05964	5.04391	4.48053		1.5593	1.68796	1.09563	5.75446	5.77444	5.77224	4.96511	1.5414e-05
	Prupe.3G091300	#N/A	#N/A	1.38066	0	0.108749	5.3551	5.11791	4.97803		3.5593	3.91035	4.00252	5.59795	5.51141	5.484	4.96374	8.26287e-08
	Prupe.1G490200	AT2G01170	Amino-acid permease BAT1 OS=Arabidopsis thaliana GN=BAT1 PE=2 SV=2	1.38066	0	0	3.18517	4.60334	5.25105		1.5593	1.103	1.09563	5.26092	5.79953	5.12341	4.96319	4.37735e-05
	Prupe.6G284400	AT3G11020	Dehydration-responsive element-binding protein 2B OS=Arabidopsis thaliana GN=DREB2B PE=2 SV=1	0.380656	1.09161	1.10875	5.88561	4.88344	6.43746		0.559303	2.42492	2.09563	5.18292	5.02902	5.72607	4.95984	8.73369e-10
	Prupe.1G023400	AT3G22910	Putative calcium-transporting ATPase 13, plasma membrane-type OS=Arabidopsis thaliana GN=ACA13 PE=3 SV=1	2.96562	4.48392	3.56818	9.62812	7.89401	8.19397		7.89915	8.05136	8.15091	8.65685	8.11398	9.07932	4.95743	3.20948e-24
	Prupe.2G207200	AT5G65940	3-hydroxyisobutyryl-CoA hydrolase 1 OS=Arabidopsis thaliana GN=CHY1 PE=1 SV=1	6.2633	4.94959	5.10875	10.104	9.9858	11.1463		5.98557	7.03373	6.47067	12.0739	10.7081	10.2953	4.95081	6.27629e-16
	Prupe.3G171500	AT3G23730	Brassinosteroid-regulated protein BRU1 OS=Glycine max PE=2 SV=1	2.96562	3.79205	2.43068	8.55441	7.96591	7.75939		6.84471	6.47804	7.02637	9.1716	9.25217	9.76084	4.94928	1.5182e-34
	Prupe.3G314800	AT5G13900	Lipid transfer-like protein VAS OS=Arabidopsis thaliana GN=VAS PE=2 SV=1	1.38066	0	0	3.92214	5.31954	4.09351		0	0.102996	0	4.40531	3.89575	3.69045	4.94702	6.47183e-05
	Prupe.6G078000	#N/A	#N/A	0	0	0	2.18517	2.38094	3.20042		0	0	0	4.10045	4.91883	5.27541	4.92964	0.000834393
	Prupe.2G235600	#N/A	#N/A	0	0	0	2.60021	2.38094	2.97803		0	0	0	2.01299	-0.0584474	-1.21644	4.92871	0.0094074
	Prupe.5G109200	n/a	n/a	1.38066	0	0.108749	5.68767	4.25541	5.03692		6.96869	6.91035	7.06142	6.73409	7.22695	7.20562	4.92851	1.15697e-07
	Prupe.3G197100	AT3G07720	Nitrile-specifier protein 5 OS=Arabidopsis thaliana GN=NSP5 PE=2 SV=1	0	0	0	1.60021	2.38094	3.39307		0	0.102996	0	4.43926	4.49614	4.42741	4.92372	0.000731903
	Prupe.8G204700	AT5G48850	n/a	1.38066	1.09161	4.19621	8.00109	7.78466	7.84428		2.14427	3.42492	1.68059	7.13193	9.23962	9.21401	4.92281	3.51752e-08
	Prupe.1G437700	#N/A	#N/A	1.38066	2.67657	3.56818	7.84814	7.09976	8.11417		1.5593	0.102996	2.68059	8.73409	8.28585	7.91026	4.9168	7.2211e-24
	Prupe.1G518100	AT5G23870	Protein notum homolog OS=Homo sapiens GN=NOTUM PE=2 SV=2	2.70258	3.89896	3.9161	8.51908	7.5904	9.11074		3.36666	5.00989	3.79607	6.23216	6.3845	6.6662	4.91129	1.6543e-24
	Prupe.2G202000	AT1G33060	NAC domain-containing protein 74 OS=Oryza sativa subsp. japonica GN=NAC74 PE=2 SV=1	2.70258	2.41353	2.10875	6.88561	6.28783	8.15462		4.14427	4.62656	3.41756	3.47242	4.15101	5.39827	4.9109	8.69886e-13
	Prupe.8G238000	AT3G22600	n/a	2.38066	3.89896	3.9161	8.24407	7.8294	9.07255		3.36666	3.103	2.41756	7.38368	7.67626	8.00756	4.89875	1.84632e-29
	Prupe.1G293200	AT2G03760	Cytosolic sulfotransferase 12 OS=Arabidopsis thaliana GN=SOT12 PE=1 SV=2	0	0	0	0.600212	2.38094	3.56299		0	0	0	2.47242	2.52652	2.24299	4.89642	0.00410352
	Prupe.3G193700	AT3G48950	Probable polygalacturonase OS=Vitis vinifera GN=GSVIVT00026920001 PE=1 SV=1	0	0.0916059	0	4.30065	0.79598	3.8525		0.559303	0	0	7.85848	9.03958	9.86903	4.89393	0.000619645
	Prupe.1G308600	AT1G13340	IST1-like protein OS=Dictyostelium discoideum GN=DDB_G0289029 PE=3 SV=1	2.38066	3.67657	3.10875	8.30757	7.8728	7.99298		5.14427	5.46055	4.79607	9.4096	8.57273	9.20562	4.89191	1.76531e-34
	Prupe.3G051700	AT3G21250	ABC transporter C family member 8 OS=Arabidopsis thaliana GN=ABCC8 PE=2 SV=3	0	0	0	2.18517	3.38094	1.97803		0	0	0	2.01299	-0.0584474	0.368518	4.88958	0.00742909
	Prupe.4G266200	AT5G19410	ABC transporter G family member 23 OS=Arabidopsis thaliana GN=ABCG23 PE=2 SV=1	1.38066	1.09161	0.108749	5.68767	5.49642	6.14795		0	0	0	2.47242	2.64199	2.36852	4.88279	3.531e-10
	Prupe.2G043600	AT3G12320	n/a	4.70258	3.89896	4.19621	8.65006	9.184	9.54281		4.25974	3.68796	5.14003	8.32587	8.77602	8.4364	4.88237	9.44768e-43
	Prupe.6G032000	n/a	n/a	6.28755	6.43146	6.21727	11.2602	10.987	11.3223		6.74913	6.59485	6.86382	12.3663	12.4397	13.4062	4.88187	2.57819e-71
	Prupe.8G263100	AT4G02380	Indole-3-acetic acid-induced protein ARG2 OS=Vigna radiata var. radiata GN=ARG2 PE=2 SV=1	10.3276	9.50946	9.73628	14.7661	15.1605	14.2694		12.098	12.4932	11.7476	14.0244	14.0592	14.0551	4.87767	1.86537e-74
	Prupe.7G089900	AT1G55850	Cellulose synthase-like protein E1 OS=Arabidopsis thaliana GN=CSLE1 PE=2 SV=1	0.380656	0	0	3.60021	3.60334	3.56299		0.559303	0.102996	0	-0.987009	-0.0584474	-1.21644	4.87566	0.00114344
	Prupe.6G236900	#N/A	#N/A	0.380656	1.09161	2.43068	6.45819	6.86207	5.94766		3.14427	5.00989	3.26556	8.18292	7.16555	7.40561	4.8735	3.32273e-12
	Prupe.1G319200	AT1G15100	E3 ubiquitin-protein ligase RHA2A OS=Arabidopsis thaliana GN=RHA2A PE=1 SV=1	4.18801	4.48392	3.9161	9.04316	8.93041	9.26651		7.2458	7.32216	7.50502	8.74261	8.41729	8.33045	4.87212	9.25712e-74
	Prupe.5G116200	AT1G01420	Hydroquinone glucosyltransferase OS=Rauvolfia serpentina GN=AS PE=1 SV=1	0.380656	1.67657	1.10875	6.18517	5.92526	6.03692		0	0.102996	1.68059	3.82035	4.74891	4.91284	4.87169	1.82246e-11
	Prupe.5G144400	AT5G50915.2	Transcription factor bHLH137 OS=Arabidopsis thaliana GN=BHLH137 PE=2 SV=1	0	0.0916059	0	1.60021	2.38094	4.715		0	0	0	8.37713	8.07854	8.14111	4.86952	0.000444453
	Prupe.4G186800	AT4G27410	NAC domain-containing protein 72 OS=Arabidopsis thaliana GN=NAC072 PE=2 SV=1	9.45212	9.51157	9.58651	14.3765	14.6137	14.1183		9.0671	9.78072	9.4858	13.5063	13.349	13.773	4.86555	4.45106e-137
	Prupe.3G201800	AT5G35740	Glucan endo-1,3-beta-glucosidase 1 OS=Arabidopsis thaliana GN=At1g11820 PE=1 SV=3	0	0	0	2.18517	3.11791	2.39307		0	0	0	1.82035	-0.0584474	0.783555	4.86266	0.0057632
	Prupe.8G032500	AT1G20180	UPF0496 protein 3 OS=Oryza sativa subsp. indica GN=OsI_009784 PE=3 SV=2	0	1.09161	0.108749	4.18517	5.70287	4.91663		0	0.102996	1.09563	8.56758	8.53214	8.28937	4.86181	2.32568e-07
	Prupe.2G304300	AT5G24030	S-type anion channel SLAH3 OS=Arabidopsis thaliana GN=SLAH3 PE=1 SV=1	3.96562	4.17907	2.10875	8.5131	7.55087	9.10387		0	5.00989	0	2.47242	3.58541	5.12341	4.8588	0.00178797
	Prupe.7G045300	#N/A	#N/A	0	0	0	3.18517	2.38094	1.97803		0	0	0	0.597953	-0.0584474	2.59091	4.85055	0.00928112
	Prupe.1G488600	AT1G21550	Probable calcium-binding protein CML44 OS=Arabidopsis thaliana GN=CML44 PE=2 SV=2	0	0.0916059	0	4.40757	1.79598	3.39307		0	1.103	0	3.87097	2.74891	3.36852	4.8501	0.00153183
	Prupe.4G027600	#N/A	#N/A	1.38066	0	0	4.68767	0.79598	5.29996		0	0	0	5.43926	5.90734	5.15859	4.85006	0.000401209
	Prupe.6G226800	AT4G37370	Cytochrome P450 81D11 OS=Arabidopsis thaliana GN=CYP81D11 PE=2 SV=1	0	0	0	2.60021	2.79598	2.39307		0	0	0	0.597953	1.74891	0.783555	4.84939	0.00425321
	Prupe.7G124400	AT2G36750	UDP-glycosyltransferase 73C1 OS=Arabidopsis thaliana GN=UGT73C1 PE=2 SV=1	1.38066	1.09161	1.10875	6.38157	5.38094	6.14795		4.64677	5.59485	5.00252	6.37054	5.41729	6.42741	4.84595	2.98907e-11
	Prupe.2G086000	AT5G65550	Cyanidin-3-O-glucoside 2-O-glucuronosyltransferase OS=Bellis perennis GN=UGAT PE=1 SV=1	0.380656	0	0	2.18517	4.60334	2.715		0	0	0	-0.987009	-1.05845	0	4.83514	0.00672304
	Prupe.6G365300	AT5G16250	n/a	5.70258	5.22089	5.19621	10.323	9.94827	10.3473		5.01874	4.96098	4.61919	7.02422	8.94437	9.54677	4.82874	2.11614e-25
	Prupe.1G509400	n/a	n/a	2.38066	0	0	6.18517	5.43984	4.09351		5.41728	5.35092	5.97827	6.16274	5.05008	6.05968	4.82616	1.98378e-07
	Prupe.2G140600	AT3G60690	Indole-3-acetic acid-induced protein ARG7 OS=Vigna radiata var. radiata GN=ARG7 PE=2 SV=1	6.70258	7.09161	7.13112	11.8005	12.0545	11.5384		11.031	10.8232	11.5071	12.3916	11.6765	11.2054	4.823	4.15781e-59
	Prupe.7G216700	AT4G26270	6-phosphofructokinase 3 OS=Arabidopsis thaliana GN=PFK3 PE=1 SV=1	2.38066	3.41353	2.43068	7.80967	7.49642	7.62189		3.88123	4.74685	3.68059	7.00168	6.68975	7.29926	4.8036	6.90955e-30
	Prupe.7G001400	AT5G18270	NAC domain-containing protein 100 OS=Arabidopsis thaliana GN=NAC100 PE=2 SV=1	5.33485	5.64619	5.35668	10.5071	10.1358	10.0987		8.51931	8.06878	8.21975	10.7012	10.7126	11.1156	4.802	1.00173e-98
	Prupe.1G115600	AT5G49480	n/a	5.38066	4.67657	4.27867	9.76008	9.42169	9.70822		6.95162	6.47804	7.09563	10.7725	10.518	11.713	4.80127	1.46289e-41
	Prupe.3G113400	AT2G42760	n/a	1.38066	1.67657	0	5.40757	6.1883	5.48053		0.559303	0	3.26556	6.7477	6.81192	6.88159	4.80001	4.16188e-10
	Prupe.4G192700	AT5G54470	n/a	4.55058	5.09161	4.80919	9.92889	9.37341	9.55546		8.63612	7.71771	8.9965	9.10839	8.82877	8.70242	4.79713	4.45137e-47
	Prupe.8G066000	#N/A	#N/A	4.28755	4.79205	4.96673	9.81453	9.23477	9.43746		8.65206	7.8909	8.76806	8.2514	7.43741	7.77791	4.79605	1.33108e-47
	Prupe.4G216000	AT1G11840	Lactoylglutathione lyase OS=Oryza sativa subsp. japonica GN=GLX-I PE=1 SV=2	0.380656	1.09161	0.108749	5.55441	5.25541	5.34726		1.5593	0.102996	1.68059	5.74091	6.35094	7.2834	4.79125	6.90223e-08
	Prupe.6G216100	AT4G37760	Squalene monooxygenase OS=Panax ginseng PE=2 SV=1	5.62858	5.9245	5.6006	10.7525	10.1447	10.5866		3.88123	4.68796	3.09563	10.6907	10.7937	11.8659	4.7899	1.51907e-41
	Prupe.3G025600	AT4G20050	Polygalacturonase QRT3 OS=Arabidopsis thaliana GN=QRT3 PE=2 SV=1	0	0.0916059	0.108749	4.05964	4.60334	4.39307		0	0.102996	0	8.98741	7.86339	7.78073	4.76687	5.72691e-05
	Prupe.8G081600	AT5G18020	Auxin-induced protein X10A OS=Glycine max PE=2 SV=1	0.380656	0	0.108749	4.40757	3.11791	4.97803		0	2.103	0	2.71343	4.61398	5.86037	4.74698	0.000972433
	Prupe.8G243600	AT3G63110	Adenylate isopentenyltransferase 3, chloroplastic OS=Arabidopsis thaliana GN=IPT3 PE=1 SV=1	0	0.0916059	0.108749	3.60021	5.04391	3.97803		1.5593	1.103	0	5.40531	4.18948	3.36852	4.74164	0.000335858
	Prupe.1G332000	AT1G70670	Probable peroxygenase 4 OS=Arabidopsis thaliana GN=PXG4 PE=1 SV=1	7.45747	7.81271	8.08603	12.9137	12.1656	12.4746		6.76876	6.84446	6.26556	12.7514	12.7354	13.8897	4.74151	2.99194e-48
	Prupe.1G504200	#N/A	#N/A	2.70258	2.41353	2.9161	7.3684	6.70287	7.94766		2.5593	4.00989	3.09563	6.97299	7.93024	8.22235	4.74042	2.08438e-18
	Prupe.8G145600	AT4G33840	Endo-1,4-beta-xylanase C OS=Neosartorya fumigata (strain ATCC MYA-4609 / Af293 / CBS 101355 / FGSC A1100) GN=xlnC PE=2 SV=2	0	0	0.108749	3.40757	4.11791	2.39307		0	0	0	3.82035	2.64199	2.10548	4.73838	0.00246916
	Prupe.4G030600	AT4G21330	Transcription factor DYSFUNCTIONAL TAPETUM 1 OS=Arabidopsis thaliana GN=DYT1 PE=2 SV=1	0.380656	0	0.108749	4.05964	4.79598	4.09351		1.5593	3.56243	1.68059	4.91988	4.91883	4.73775	4.73724	7.03056e-05
	Prupe.5G212900	AT1G18520	Tetraspanin-11 OS=Arabidopsis thaliana GN=TET11 PE=2 SV=1	3.70258	3.9985	3.27867	8.38811	8.6908	8.16125		1.5593	1.68796	1.09563	5.75446	6.17037	6.41291	4.73724	5.62474e-42
	Prupe.2G013000	AT3G08040	MATE efflux family protein FRD3 OS=Arabidopsis thaliana GN=FRD3 PE=1 SV=1	0	0	0	2.18517	2.79598	2.39307		0	0	0	3.53655	3.64199	3.03148	4.72013	0.00203319
	Prupe.2G201300	AT5G04410	NAC domain-containing protein 78 OS=Arabidopsis thaliana GN=NAC078 PE=2 SV=2	5.90422	6.06889	6.01564	10.492	10.529	11.0584		6.5135	7.30267	6.55506	5.33492	7.05529	8.57797	4.71905	3.54918e-12
	Prupe.4G201400	AT1G11530	n/a	9.28152	8.33953	8.25341	12.7925	14.0749	13.016		9.17401	9.79474	9.86547	13.6445	14.0487	13.8408	4.70618	1.50983e-40
	Prupe.7G216300	AT1G14520	Inositol oxygenase 4 OS=Arabidopsis thaliana GN=MIOX4 PE=2 SV=1	0	0.0916059	1.69371	5.45819	4.88344	5.43746		0	0	0	4.47242	5.69644	6.44177	4.7001	1.00908e-06
	Prupe.5G123300	AT5G46290	3-oxoacyl-[acyl-carrier-protein] synthase I, chloroplastic OS=Arabidopsis thaliana GN=KAS1 PE=2 SV=2	0	0	0	2.60021	1.79598	2.715		0	0	0.0956319	6.2514	5.36782	5.52502	4.69831	0.00110275
	Prupe.2G125400	AT3G60470	UPF0481 protein At3g47200 OS=Arabidopsis thaliana GN=At3g47200 PE=2 SV=1	0	0	0	3.60021	0	1.97803		0	0	0	4.56758	4.33387	4.39827	4.68822	0.00396472
	Prupe.8G263000	#N/A	#N/A	0	0	0	1.60021	2.38094	2.97803		0	0.102996	0	2.01299	3.74891	3.36852	4.68759	0.00386836
	Prupe.4G201300	AT3G01440	PsbQ-like protein 2, chloroplastic OS=Arabidopsis thaliana GN=PQL2 PE=1 SV=1	2.38066	0.0916059	0	4.92214	5.55087	6.12099		3.14427	1.68796	1.09563	8.3122	8.90155	8.76655	4.68363	6.607e-10
	Prupe.3G214800	AT1G62300	WRKY transcription factor 6 OS=Arabidopsis thaliana GN=WRKY6 PE=1 SV=1	2.38066	1.09161	1.10875	6.5071	5.31954	6.69685		2.14427	3.80344	2.41756	5.07908	4.2991	4.484	4.67857	2.40164e-11
	Prupe.2G139100	AT2G33840	n/a	0	1.09161	1.69371	4.84814	5.49642	6.12099		0.559303	0	0.0956319	4.40531	4.2991	5.30712	4.67728	3.49516e-08
	Prupe.3G046300	AT3G13898.1	EPIDERMAL PATTERNING FACTOR-like protein 3 OS=Arabidopsis thaliana GN=EPFL3 PE=3 SV=1	0	0.0916059	0	3.18517	3.38094	3.56299		0	0.102996	0	4.14227	3.74891	4.80592	4.67582	0.00105771
	Prupe.4G164000	n/a	Chitinase 2 OS=Tulipa bakeri PE=1 SV=1	8.16856	8.34899	8.17484	12.7042	13.1626	12.7998		6.95162	7.9422	7.55506	12.13	12.5391	12.7488	4.66891	6.00084e-88
	Prupe.1G033900	AT4G23990	Cellulose synthase-like protein G3 OS=Arabidopsis thaliana GN=CSLG3 PE=2 SV=2	0.380656	0.0916059	1.10875	5.7295	3.96591	5.52235		0	2.103	0	6.20282	5.2814	5.38347	4.66464	7.50814e-07
	Prupe.1G282200	AT2G03420	n/a	0	0	0	1.60021	1.79598	3.20042		0	0.102996	0.0956319	2.01299	4.58541	4.9333	4.66207	0.00508964
	Prupe.1G087800	AT5G57510	n/a	3.96562	3.26153	3.69371	8.71395	8.41803	7.60252		7.01874	7.89741	7.54684	9.31677	8.14368	8.02435	4.65672	2.25075e-23
	Prupe.6G329300	AT1G54820	Receptor-like serine/threonine-protein kinase ALE2 OS=Arabidopsis thaliana GN=ALE2 PE=1 SV=1	4.70258	4.73546	4.19621	9.12377	9.44344	9.05128		4.64677	5.14739	4.09563	7.55215	7.66607	7.78073	4.65519	3.70924e-71
	Prupe.3G013800	AT1G65840	Probable polyamine oxidase 4 OS=Arabidopsis thaliana GN=PAO4 PE=1 SV=1	5.80692	5.136	5.3182	9.89942	9.9858	10.3385		4.95162	5.00989	4.34356	8.80415	9.52275	10.1613	4.64647	1.96199e-42
	Prupe.5G233200	#N/A	#N/A	0	2.41353	1.10875	6.02648	6.1883	5.88492		0.559303	2.42492	1.09563	1.59795	2.64199	3.03148	4.64271	6.56011e-11
	Prupe.7G030500	AT1G28110	Serine carboxypeptidase-like 45 OS=Arabidopsis thaliana GN=SCPL45 PE=2 SV=1	0	0	0	2.60021	0	3.20042		1.5593	0.102996	0	2.82035	2.64199	3.17587	4.63443	0.00659253
	Prupe.5G070800	AT4G16563.1	Aspartic proteinase nepenthesin-1 OS=Nepenthes gracilis GN=nep1 PE=1 SV=1	4.90422	3.89896	4.35668	9.03484	8.77326	9.3238		6.25974	5.00989	5.92852	9.16781	9.96669	10.376	4.63183	3.82992e-32
	Prupe.4G274600	n/a	n/a	2.96562	3.67657	3.10875	7.60021	7.9858	8.13453		1.5593	3.27292	3.09563	8.19787	8.05008	9.19824	4.62847	3.46041e-25
	Prupe.5G104500	AT3G05170	Broad-range acid phosphatase DET1 OS=Saccharomyces cerevisiae (strain ATCC 204508 / S288c) GN=DET1 PE=1 SV=1	1.38066	0.0916059	0	4.99253	4.70287	4.78538		3.36666	3.42492	1.68059	2.71343	0.526515	1.36852	4.62797	1.43302e-05
	Prupe.3G069300	#N/A	#N/A	1.96562	0.0916059	2.9161	6.4331	6.41069	7.06549		0	1.103	0.0956319	5.76788	5.97498	5.70242	4.61428	1.96786e-17
	Prupe.8G135100	AT4G34230	Probable cinnamyl alcohol dehydrogenase 1 OS=Aralia cordata GN=CAD1 PE=2 SV=1	4.46812	4.09161	3.56818	8.52502	8.93553	8.57298		4.64677	6.62656	5.00252	8.90932	8.36151	7.9409	4.61078	9.43113e-23
	Prupe.5G131000	#N/A	#N/A	0	0	0	2.60021	2.79598	1.39307		0	0	0	2.59795	2.64199	3.82795	4.60957	0.00514292
	Prupe.3G289200	AT5G14570	High affinity nitrate transporter 2.7 OS=Arabidopsis thaliana GN=NRT2.7 PE=2 SV=1	9.26635	9.36073	9.37788	13.5517	14.2005	13.9976		9.55366	9.58075	9.5489	14.5023	14.3896	14.0631	4.60504	5.51664e-154
	Prupe.2G139400	AT2G45180	14 kDa proline-rich protein DC2.15 OS=Daucus carota PE=2 SV=1	0.380656	0	0	2.18517	3.60334	3.715		0	0	0	7.70996	4.11148	4.84964	4.60243	0.00535421
	Prupe.1G404900	AT3G14690	Cytochrome P450 CYP72A219 OS=Panax ginseng PE=2 SV=1	0	0.0916059	0	3.92214	2.38094	3.20042		2.5593	3.103	2.09563	7.35284	4.26348	4.97338	4.59549	0.00311278
	Prupe.1G564700	#N/A	#N/A	0.380656	1.09161	1.10875	5.64461	5.25541	5.60252		4.25974	4.00989	2.68059	5.80741	5.57091	6.55174	4.59375	5.75084e-09
	Prupe.7G123100	AT1G76590	n/a	5.70258	5.48392	5.4663	10.0555	10.1645	10.1956		4.5593	5.103	4.61919	11.002	10.9688	11.9409	4.58839	2.36434e-57
	Prupe.7G192700	#N/A	#N/A	2.96562	3.09161	4.19621	8.13937	6.79598	8.78967		3.72923	3.103	0.0956319	3.91988	6.03958	7.14111	4.58773	2.78175e-06
	Prupe.1G488000	AT4G08455.1	BTB/POZ domain-containing protein At4g08455 OS=Arabidopsis thaliana GN=At4g08455 PE=1 SV=1	2.38066	0.0916059	1.10875	4.60021	6.04391	6.715		2.5593	2.103	2.68059	3.47242	3.52652	5.2265	4.58762	9.07508e-08
	Prupe.4G029100	AT1G11530	Thioredoxin-like protein CXXS1 OS=Arabidopsis thaliana GN=CXXS1 PE=2 SV=2	6.95051	6.72096	6.95424	11.2593	11.4353	11.6599		6.86308	5.80344	7.20416	11.2912	11.5185	11.3617	4.58271	2.57008e-71
	Prupe.6G141100	AT3G04720	Pathogenesis-related protein PR-4B OS=Nicotiana tabacum PE=2 SV=1	7.2633	7.06889	7.64013	12.1908	11.1808	12.1716		7.15922	7.54594	6.5219	14.2607	14.0149	13.8949	4.57399	1.2652e-52
	Prupe.6G098300	AT5G18270	n/a	0	0	0	0.600212	2.79598	2.715		0	1.103	1.09563	1.59795	0.941553	0.368518	4.57191	0.00756517
	Prupe.6G337400	AT3G22560	Uncharacterized N-acetyltransferase p20 OS=Bacillus licheniformis GN=p20 PE=4 SV=1	0	0	0	2.60021	1.79598	2.39307		1.5593	0.102996	0	0.597953	1.94155	1.59091	4.55931	0.00648264
	Prupe.1G556500	AT5G47850	Serine/threonine-protein kinase-like protein CCR4 OS=Arabidopsis thaliana GN=CCR4 PE=1 SV=1	4.18801	3.26153	3.9161	9.20384	7.67862	7.69685		10.4556	10.8026	10.5571	5.88336	5.43341	5.4978	4.55833	1.95185e-25
	Prupe.6G265600	AT3G46900	Copper transporter 2 OS=Arabidopsis thaliana GN=COPT2 PE=2 SV=1	0.380656	0.0916059	0	3.60021	4.25541	4.48053		0.559303	0	0	3.82035	3.58541	3.69045	4.55547	0.000174188
	Prupe.4G056200	AT2G29120	Glutamate receptor 2.7 OS=Arabidopsis thaliana GN=GLR2.7 PE=2 SV=3	3.70258	5.136	4.75261	9.45508	8.98086	9.20685		5.36666	5.56243	5.18309	8.02701	7.67964	8.1823	4.55532	8.05396e-58
	Prupe.1G085800	AT5G42350	F-box/kelch-repeat protein At5g42350 OS=Arabidopsis thaliana GN=At5g42350 PE=2 SV=1	0.380656	0	0	2.60021	3.60334	3.39307		0	1.103	1.68059	3.96719	4.94155	4.61645	4.54117	0.00146954
	Prupe.1G442500	AT1G21270	Wall-associated receptor kinase 2 OS=Arabidopsis thaliana GN=WAK2 PE=1 SV=1	0	1.09161	0	2.60021	3.96591	4.91663		0	2.103	0	2.82035	2.52652	2.36852	4.53861	0.00126455
	Prupe.8G010800	#N/A	#N/A	0	0	0	2.18517	0.79598	2.97803		0	0	1.09563	3.01299	2.84844	2.59091	4.52373	0.00559673
	Prupe.1G222200	n/a	n/a	2.96562	0	0	5.95776	5.31954	5.8525		0	1.68796	0	6.22244	6.23617	6.8657	4.51896	1.07609e-09
	Prupe.3G269400	AT3G28860	ABC transporter B family member 19 OS=Arabidopsis thaliana GN=ABCB19 PE=1 SV=1	6.96562	6.83307	6.41253	11.8943	10.1732	11.2549		6.78812	8.09735	6.57137	6.66404	6.96392	6.95848	4.51495	5.32395e-26
	Prupe.6G307700	n/a	n/a	1.96562	0	1.69371	6.02648	3.96591	6.22596		1.5593	2.103	2.09563	10.0137	9.36257	10.2056	4.5129	2.7392e-09
	Prupe.8G192600	AT3G07390	Auxin-induced in root cultures protein 12 OS=Arabidopsis thaliana GN=AIR12 PE=1 SV=3	0.380656	0	1.10875	4.5071	3.96591	5.25105		0	0.102996	0	8.67477	7.84242	7.10998	4.49886	1.07256e-05
	Prupe.7G160500	AT1G75388.1	n/a	0	0.0916059	0	2.18517	1.79598	4.20042		0.559303	0.102996	0	8.44135	8.05529	7.79478	4.49877	0.0010665
	Prupe.7G001200	AT3G04070	NAC transcription factor ONAC010 OS=Oryza sativa subsp. indica GN=ONAC010 PE=3 SV=1	7.79005	8.10841	8.16403	12.2836	12.7538	12.5159		8.58167	8.38377	8.35302	13.0517	12.9012	13.0168	4.497	4.26237e-186
	Prupe.1G341300	AT1G31050	Transcription factor bHLH111 OS=Arabidopsis thaliana GN=BHLH111 PE=2 SV=1	0.380656	0.0916059	0.108749	3.77014	5.31954	4.56299		0	1.68796	0.0956319	3.87097	2.84844	3.36852	4.48621	2.53661e-05
	Prupe.2G292900	#N/A	#N/A	0.380656	0.0916059	0	4.84814	3.38094	3.56299		2.5593	0.102996	1.68059	7.82356	6.67626	6.25929	4.48182	0.000331305
	Prupe.7G153800	AT5G66780	n/a	6.05308	5.70632	6.03949	10.393	9.93553	10.7971		6.46619	5.83092	5.95361	10.954	10.3704	11.0288	4.47936	2.46479e-58
	Prupe.2G288600	AT5G62150	n/a	7.48918	7.60731	7.82985	11.9714	12.4019	11.9629		7.14427	7.27292	5.87699	10.83	11.1835	11.5546	4.47703	3.11245e-51
	Prupe.1G213800	AT5G07950	n/a	0	0	0	2.60021	2.79598	0.393067		0	0.102996	0	1.59795	3.40098	3.69045	4.47663	0.00963204
	Prupe.8G269600	AT4G02170	n/a	0	0	0.108749	4.18517	2.38094	1.97803		3.36666	1.103	4.00252	7.86786	5.83637	5.73775	4.47228	0.00399512
	Prupe.3G185300	AT1G05300	Zinc transporter 8 OS=Oryza sativa subsp. japonica GN=ZIP8 PE=2 SV=1	0	0.0916059	0	3.40757	3.38094	2.715		0	1.103	0.0956319	5.07908	5.2814	5.38347	4.47053	0.00124374
	Prupe.2G293800	AT5G52270	25.3 kDa vesicle transport protein OS=Arabidopsis thaliana GN=SEC22 PE=2 SV=1	0	0	0	1.60021	3.11791	1.39307		0	0.102996	0	2.91988	3.18948	4.06896	4.4684	0.00584833
	Prupe.1G387000	AT4G31970	Cytochrome P450 82A3 OS=Glycine max GN=CYP82A3 PE=2 SV=1	1.96562	1.09161	0	4.5071	6.28783	4.78538		2.88123	1.68796	2.90299	4.94373	5.84844	6.11447	4.46293	4.48952e-07
	Prupe.5G168400	#N/A	#N/A	0	0	0	0.600212	3.11791	1.97803		0	0.102996	0	2.82035	2.94155	1.95348	4.46002	0.00839479
	Prupe.6G315100	AT3G62630	n/a	4.77297	3.41353	4.10875	8.375	9.00055	8.46453		3.72923	4.74685	5.00252	9.92738	9.41119	8.78918	4.45753	1.46976e-28
	Prupe.6G139300	AT5G22250	Probable CCR4-associated factor 1 homolog 11 OS=Arabidopsis thaliana GN=CAF1-11 PE=2 SV=1	3.18801	1.09161	2.69371	7.4331	6.96591	6.3238		8.3075	8.49101	8.61133	4.94373	4.91883	4.33814	4.45245	2.20409e-20
	Prupe.2G098700	AT3G03520	Non-specific phospholipase C3 OS=Arabidopsis thaliana GN=NPC3 PE=2 SV=1	8.18801	8.32523	8.2585	12.749	12.6301	12.7476		8.72923	8.72138	8.50926	11.5928	11.852	12.4517	4.45109	5.24429e-108
	Prupe.4G009400	AT5G47560	Tonoplast dicarboxylate transporter OS=Arabidopsis thaliana GN=TDT PE=2 SV=2	1.38066	1.67657	2.69371	6.27264	6.5239	6.64099		2.5593	2.91035	2.41756	5.37054	5.72291	5.82795	4.43026	2.31238e-17
	Prupe.2G005100	AT2G44480	Vicianin hydrolase (Fragment) OS=Vicia sativa subsp. nigra PE=1 SV=1	0	0	0	2.18517	2.38094	1.97803		0	0	0	3.87097	4.66947	3.36852	4.43021	0.00479182
	Prupe.1G154300	AT5G19260	Protein FANTASTIC FOUR 3 OS=Arabidopsis thaliana GN=FAF3 PE=2 SV=1	1.38066	0	0.108749	3.60021	4.70287	5.14795		2.88123	2.103	1.68059	5.35284	5.61398	5.72607	4.42931	7.79903e-06
	Prupe.7G258800	AT1G65800	G-type lectin S-receptor-like serine/threonine-protein kinase At1g67520 OS=Arabidopsis thaliana GN=At1g67520 PE=2 SV=3	0	0	0	1.60021	2.38094	2.39307		2.14427	1.68796	0	2.82035	2.52652	2.10548	4.41876	0.00630853
	Prupe.1G199700	AT5G67550	n/a	0	0	1.69371	5.18517	4.11791	4.20042		1.5593	1.103	0	3.10045	2.94155	3.36852	4.41169	3.44253e-05
	Prupe.1G076800	AT4G25850	Oxysterol-binding protein-related protein 4B OS=Arabidopsis thaliana GN=ORP4B PE=2 SV=2	4.90422	4.94959	5.6006	9.35844	9.84037	9.55546		5.08287	4.62656	4.61919	9.89487	9.95138	10.5145	4.40234	5.18679e-59
	Prupe.1G386400	AT2G23450	Wall-associated receptor kinase-like 14 OS=Arabidopsis thaliana GN=WAKL14 PE=2 SV=2	4.0811	4.61517	3.43068	8.25126	8.79598	8.48582		3.72923	3.91035	4.09563	7.6712	7.96392	8.10774	4.40178	2.7521e-46
	Prupe.2G217400	AT4G30230	n/a	3.84009	3.9985	3.43068	8.94006	7.66634	7.42649		6.17401	6.52926	5.22491	5.35284	3.52652	4.42741	4.39908	2.03109e-15
	Prupe.1G169700	AT4G14130	Brassinosteroid-regulated protein BRU1 OS=Glycine max PE=2 SV=1	2.38066	1.67657	3.27867	7.05964	7.04391	6.8688		3.36666	1.68796	3.41756	11.2325	8.75854	8.03148	4.39659	2.74739e-06
	Prupe.2G000900	AT2G18370	Non-specific lipid-transfer protein 8 OS=Arabidopsis thaliana GN=LTP8 PE=3 SV=1	2.38066	2.09161	0	6.40757	5.1883	6.17443		3.5593	1.68796	1.68059	6.07908	6.17037	7.90509	4.39133	8.05052e-08
	Prupe.3G245100	AT3G02380	Zinc finger protein CONSTANS-LIKE 2 OS=Arabidopsis thaliana GN=COL2 PE=1 SV=1	6.72051	6.55104	6.6786	10.9676	11.02	11.1278		7.15922	6.91035	7.87042	10.0911	10.8081	11.0885	4.38917	5.94e-55
	Prupe.2G269500	AT4G33270	Cell division cycle 20, cofactor of APC complex OS=Arabidopsis thaliana GN=CDC20-1 PE=1 SV=1	0	0.0916059	0	3.18517	3.11791	2.97803		0	0	0	2.91988	3.18948	2.36852	4.38097	0.00343172
	Prupe.1G111700	AT3G06490	Transcription factor MYB108 OS=Arabidopsis thaliana GN=MYB108 PE=1 SV=1	3.84009	2.67657	2.43068	7.51908	7.57734	7.26343		3.36666	4.91035	2.90299	8.17034	7.71963	7.6723	4.37636	6.90554e-22
	Prupe.1G148900	AT5G18980	n/a	7.62858	7.79205	7.84346	12.1001	12.1979	12.0796		7.89915	7.76833	7.87042	12.1931	12.6476	13.7842	4.36859	2.18243e-43
	Prupe.1G231400	AT2G45550	Geraniol 8-hydroxylase OS=Catharanthus roseus GN=CYP76B6 PE=1 SV=1	1.96562	1.67657	1.10875	5.92214	4.25541	6.75062		2.5593	3.103	1.09563	2.71343	3.84844	3.78356	4.36265	8.50766e-08
	Prupe.1G386800	AT4G31940	Cytochrome P450 82A3 OS=Glycine max GN=CYP82A3 PE=2 SV=1	6.91981	7.47531	7.8703	10.9665	12.479	11.6581		8.58721	7.47804	9.28792	12.9783	13.3418	13.4909	4.35787	6.49434e-24
	Prupe.1G513800	AT1G35910	Probable trehalose-phosphate phosphatase D OS=Arabidopsis thaliana GN=TPPD PE=2 SV=1	0	0	0.108749	3.18517	3.79598	1.39307		0	0	0	1.82035	1.52652	1.95348	4.35717	0.00747566
	Prupe.2G318400	#N/A	#N/A	2.96562	1.67657	3.10875	7.12377	6.77326	7.20042		1.5593	0.102996	1.09563	8.54242	8.45528	9.77791	4.34913	1.67299e-16
	Prupe.7G124600	AT2G36750	UDP-glycosyltransferase 73C1 OS=Arabidopsis thaliana GN=UGT73C1 PE=2 SV=1	3.96562	3.79205	3.80919	7.81938	8.0248	8.62669		4.80723	5.05719	5.48795	10.4693	9.99344	10.9308	4.3482	2.06633e-31
	Prupe.2G215900	AT3G52270	General transcription factor IIF subunit 2 OS=Bos taurus GN=GTF2F2 PE=2 SV=1	0.380656	1.09161	1.10875	4.60021	4.60334	6.03692		2.88123	2.91035	2.90299	3.33492	3.02902	2.484	4.34595	3.4351e-07
	Prupe.3G272200	n/a	n/a	1.38066	2.89896	3.10875	7.5071	6.9858	6.29996		7.0671	7.97336	9.0643	6.32587	6.11148	6.44889	4.34173	1.61428e-13
	Prupe.6G067300	AT5G59070	D-inositol 3-phosphate glycosyltransferase OS=Xylanimonas cellulosilytica (strain DSM 15894 / CECT 5975 / LMG 20990 / XIL07) GN=mshA PE=3 SV=1	4.46812	2.89896	4.19621	8.22226	8.22224	8.48582		4.25974	4.42492	5.55506	8.9599	9.21651	9.6814	4.33964	2.38628e-30
	Prupe.1G487100	#N/A	#N/A	0.380656	0	0	2.18517	2.79598	3.715		0	0.102996	0	2.33492	0.941553	2.69045	4.3388	0.0068884
	Prupe.5G171900	AT5G62960	n/a	6.10858	6.33953	6.08603	10.3946	10.8142	10.303		3.88123	4.42492	4.55506	11.3136	11.301	12.2706	4.33717	4.80087e-50
	Prupe.1G252800	AT1G23550	Probable inactive poly [ADP-ribose] polymerase SRO2 OS=Arabidopsis thaliana GN=SRO2 PE=1 SV=1	5.62858	5.136	5.3182	8.72433	8.62887	10.7217		5.91686	6.21152	6.38103	9.86396	9.61486	10.4161	4.33598	2.27823e-19
	Prupe.2G091000	AT4G38180	Protein FAR1-RELATED SEQUENCE 5 OS=Arabidopsis thaliana GN=FRS5 PE=2 SV=1	0	0	1.69371	4.05964	5.11791	4.09351		0	0	0	0.597953	2.11148	2.10548	4.33331	0.000224781
	Prupe.8G263900	AT1G02810	Probable pectinesterase/pectinesterase inhibitor 7 OS=Arabidopsis thaliana GN=PME7 PE=2 SV=1	3.18801	2.89896	1.10875	7.30065	6.49642	6.94766		0	1.68796	1.09563	6.81389	4.61398	4.14111	4.32651	1.49806e-08
	Prupe.1G529500	AT1G02810	Probable pectinesterase/pectinesterase inhibitor 7 OS=Arabidopsis thaliana GN=PME7 PE=2 SV=1	0	0	0.108749	2.60021	1.79598	3.8525		0	0	0	8.02142	6.98047	6.00272	4.3257	0.00352612
	Prupe.6G276500	AT5G01520	n/a	5.33485	4.84649	5.50107	9.43942	9.72079	9.53773		5.68859	5.96098	5.82355	10.3612	10.18	10.9205	4.32027	1.44226e-62
	Prupe.7G100400	AT2G24280	Lysosomal Pro-X carboxypeptidase OS=Pongo abelii GN=PRCP PE=2 SV=1	7.03887	6.81953	6.69371	10.9643	11.2212	11.2642		7.5135	8.47368	7.80299	10.7704	11.3541	11.3398	4.3006	3.74902e-65
	Prupe.1G073500	AT3G09510	n/a	2.38066	0	3.10875	6.4331	6.04391	6.8688		0.559303	0	0	3.01299	3.33387	3.484	4.30016	6.11386e-13
	Prupe.8G161700	AT4G34880	Putative amidase C869.01 OS=Schizosaccharomyces pombe (strain 972 / ATCC 24843) GN=SPAC869.01 PE=3 SV=1	4.84009	4.94959	4.43068	8.91309	9.26359	8.92834		5.46619	4.27292	6.26556	10.3612	10.1692	10.0064	4.2886	4.05553e-34
	Prupe.8G109900	AT5G36930	TMV resistance protein N OS=Nicotiana glutinosa GN=N PE=1 SV=1	3.38066	2.41353	3.43068	6.97525	7.13583	7.93223		1.5593	0.102996	0.0956319	8.45386	8.95557	9.17265	4.28427	2.87423e-22
	Prupe.2G304500	AT5G24080	G-type lectin S-receptor-like serine/threonine-protein kinase At5g24080 OS=Arabidopsis thaliana GN=At5g24080 PE=2 SV=1	2.96562	1.09161	1.69371	6.92214	4.96591	6.60252		0.559303	2.103	0	2.01299	3.69644	4.27541	4.28286	1.45922e-07
	Prupe.7G094000	AT2G35930	E3 ubiquitin-protein ligase PUB23 OS=Arabidopsis thaliana GN=PUB23 PE=1 SV=1	2.96562	3.26153	3.43068	8.09207	7.60334	6.39307		7.77847	6.89741	7.43548	6.36172	4.79953	5.05034	4.28098	2.05021e-14
	Prupe.1G114800	AT5G49520	Probable WRKY transcription factor 48 OS=Arabidopsis thaliana GN=WRKY48 PE=2 SV=1	6.18801	6.43146	6.17484	11.0891	9.93297	10.3689		9.91245	10.1745	10.0815	10.5536	10.0184	9.77224	4.27316	1.22893e-46
	Prupe.8G013800	#N/A	#N/A	0	0	0	0.600212	2.79598	1.97803		0	0	0	3.91988	3.64199	5.05034	4.27307	0.00872706
	Prupe.1G497400	AT3G26430	Esterase OS=Hevea brasiliensis PE=1 SV=1	2.70258	3.55104	3.69371	6.68767	7.94573	8.02242		3.5593	1.68796	3.09563	11.2493	11.729	10.8533	4.27083	1.15212e-20
	Prupe.6G248200	AT3G47570	Probable LRR receptor-like serine/threonine-protein kinase At3g47570 OS=Arabidopsis thaliana GN=At3g47570 PE=2 SV=1	0	0	1.69371	2.92214	5.11791	4.56299		2.5593	3.103	2.41756	5.03536	5.22695	5.15859	4.26842	3.81339e-05
	Prupe.6G054500	AT1G07160	Probable protein phosphatase 2C 2 OS=Arabidopsis thaliana GN=At1g07160 PE=2 SV=1	7.28755	7.29128	7.20678	11.8816	11.7531	10.6865		12.8548	12.8679	12.8339	10.3007	10.575	10.0976	4.2676	3.62975e-58
	Prupe.3G012500	#N/A	#N/A	7.58033	6.22089	6.56818	11.0138	11.3244	11.1471		5.01874	6.27292	5.22491	10.0898	10.5832	10.7715	4.26314	5.31042e-34
	Prupe.3G026800	AT1G78950	Beta-amyrin synthase OS=Betula platyphylla GN=OSCBPY PE=1 SV=1	5.23864	4.09161	5.19621	9.32131	8.51708	9.51719		2.5593	2.103	2.90299	9.24061	8.87672	9.00635	4.26037	1.44093e-37
	Prupe.8G028800	AT1G76890	Trihelix transcription factor GT-2 OS=Arabidopsis thaliana GN=GT-2 PE=2 SV=1	2.38066	0.0916059	1.10875	5.5071	6.04391	5.43746		0.559303	1.103	1.68059	6.44762	5.73597	6.09644	4.25947	1.73136e-10
	Prupe.1G312600	AT1G68440	n/a	5.70258	5.44916	5.4663	9.33492	9.97589	9.98365		6.93434	6.51239	6.91581	10.7528	10.7863	11.2453	4.25582	2.76471e-63
	Prupe.3G013500	AT3G23880	F-box/kelch-repeat protein At3g23880 OS=Arabidopsis thaliana GN=At3g23880 PE=2 SV=1	0	0	0	2.18517	1.79598	1.97803		0	0	0	3.96719	3.26348	3.10548	4.24811	0.00824113
	Prupe.8G065400	#N/A	#N/A	8.80692	9.53248	8.54754	13.8037	12.8502	12.9373		13.781	13.1873	13.7523	12.7178	11.5363	11.4377	4.23973	1.09486e-28
	Prupe.1G305500	AT1G68830	Serine/threonine-protein kinase STN7, chloroplastic OS=Arabidopsis thaliana GN=STN7 PE=1 SV=1	5.50994	5.37701	4.86364	9.09607	9.65396	9.70141		6.44195	6.65759	7.2555	7.69247	8.97498	9.11895	4.23698	4.91126e-29
	Prupe.4G006200	AT3G09950	n/a	2.38066	2.09161	2.9161	6.57749	7.13583	6.43746		0.559303	2.103	1.68059	7.02422	7.58541	7.38347	4.23303	6.12603e-19
	Prupe.7G245000	AT1G02630	Equilibrative nucleotide transporter 8 OS=Arabidopsis thaliana GN=ETN8 PE=2 SV=1	1.38066	0.0916059	0	4.5071	4.11791	4.56299		0.559303	0	0	4.87097	5.2991	4.64154	4.2204	2.28091e-05
	Prupe.1G262000	AT1G70090	Probable galacturonosyltransferase-like 9 OS=Arabidopsis thaliana GN=GATL9 PE=2 SV=1	5.33485	5.73546	5.43068	9.01806	10.2554	9.67152		7.82609	7.87778	7.78912	10.4544	9.93732	10.0678	4.21923	1.26347e-44
	Prupe.8G065700	#N/A	#N/A	2.38066	3.26153	2.69371	7.71915	5.49642	7.16125		9.09068	8.4022	8.59946	8.93483	8.57455	8.8156	4.21905	2.33903e-15
	Prupe.4G278400	#N/A	#N/A	1.96562	1.67657	2.9161	4.92214	7.6908	5.25105		1.5593	3.91035	2.90299	5.48872	6.5636	5.78356	4.21719	2.50618e-07
	Prupe.4G278700	n/a	n/a	0	0	0	1.60021	0.79598	2.715		0	2.103	0.0956319	3.71343	3.46511	3.95348	4.21247	0.00844499
	Prupe.8G205100	AT5G48870	U6 snRNA-associated Sm-like protein LSm5 OS=Pongo abelii GN=LSM5 PE=3 SV=3	8.40302	8.02234	8.40337	12.7285	12.3856	12.3469		8.51931	8.84109	8.17778	11.3921	11.2775	11.6603	4.21147	6.90104e-100
	Prupe.6G179300	AT4G39700	Heavy metal-associated isoprenylated plant protein 26 OS=Arabidopsis thaliana GN=HIPP26 PE=1 SV=1	5.18801	4.33953	4.9161	9.13549	8.97589	9.03692		4.88123	4.56243	4.73949	9.36393	8.7933	9.13891	4.21087	3.84783e-62
	Prupe.6G190100	AT1G22360	UDP-glycosyltransferase 85A2 OS=Arabidopsis thaliana GN=UGT85A2 PE=2 SV=1	0.380656	0	0	2.92214	3.11791	2.715		1.5593	0.102996	1.09563	0.597953	-1.05845	0.783555	4.20813	0.00687916
	Prupe.1G470500	n/a	n/a	0	0.0916059	0	0.600212	3.60334	3.20042		0	0	0	5.95551	4.94155	4.45598	4.20725	0.00616834
	Prupe.5G047500	AT2G38740	Haloacid dehalogenase-like hydrolase domain-containing protein Sgpp OS=Arabidopsis thaliana GN=SGPP PE=1 SV=2	1.38066	0.0916059	0	4.84814	4.11791	4.09351		0	0.102996	1.09563	3.53655	3.02902	3.87102	4.19617	5.60226e-05
	Prupe.8G140400	AT3G19550	n/a	1.96562	0.0916059	1.10875	5.7295	5.04391	5.34726		0	0.102996	0	6.29839	4.49614	4.36852	4.19616	1.64701e-06
	Prupe.3G274300	AT5G40010	Probable mitochondrial chaperone BCS1-B OS=Dictyostelium discoideum GN=bcsl1b PE=3 SV=1	6.96562	6.35839	6.89011	11.2277	10.6725	10.8939		9.92563	10.3674	10.674	10.0588	9.85519	9.97214	4.19139	9.42805e-72
	Prupe.8G164300	AT4G38620	Myb-related protein 308 OS=Antirrhinum majus GN=MYB308 PE=2 SV=1	2.38066	2.09161	2.10875	6.02648	6.79598	6.22596		1.5593	3.27292	3.41756	8.31677	8.37618	8.69644	4.18876	9.0125e-17
	Prupe.6G242900	#N/A	#N/A	2.38066	2.89896	0	6.21492	5.65396	6.67847		0	2.42492	0.0956319	7.26092	7.94155	8.02196	4.18412	3.02087e-12
	Prupe.2G303100	AT5G52860	ABC transporter G family member 8 OS=Arabidopsis thaliana GN=ABCG8 PE=2 SV=1	1.38066	0	0	4.40757	3.60334	3.20042		0.559303	1.103	0.0956319	4.10045	1.74891	2.36852	4.18005	0.00268426
	Prupe.1G306300	AT1G25550	Two-component response regulator ARR18 OS=Arabidopsis thaliana GN=ARR18 PE=2 SV=2	4.84009	4.41353	4.35668	8.79004	8.58388	8.76375		6.86308	5.77542	6.89005	9.13063	8.93166	9.1021	4.17475	5.45795e-45
	Prupe.1G393000	AT4G31800	WRKY transcription factor 18 OS=Arabidopsis thaliana GN=WRKY18 PE=1 SV=2	3.18801	3.26153	4.50107	8.12377	7.8728	7.89291		7.05116	6.94849	7.97215	7.97589	6.26348	6.40561	4.17227	1.80325e-15
	Prupe.1G364900	n/a	n/a	0	0.0916059	0.108749	3.60021	2.79598	4.39307		2.88123	2.42492	2.41756	3.47242	2.40098	3.17587	4.17221	0.00101563
	Prupe.5G036100	AT4G38180	Protein FAR1-RELATED SEQUENCE 5 OS=Arabidopsis thaliana GN=FRS5 PE=2 SV=1	0.380656	2.41353	2.69371	5.99253	6.49642	6.48053		0.559303	1.68796	0.0956319	3.33492	4.87229	4.20982	4.17181	1.58928e-11
	Prupe.6G156300	AT1G02850	Beta-glucosidase 11 OS=Arabidopsis thaliana GN=BGLU11 PE=2 SV=2	2.96562	3.89896	2.69371	6.95776	7.75018	7.56299		4.88123	3.68796	3.68059	10.5078	9.44736	9.4001	4.16592	2.35336e-18
	Prupe.6G144100	AT1G08440	Aluminum-activated malate transporter 2 OS=Arabidopsis thaliana GN=ALMT2 PE=2 SV=2	2.38066	2.89896	2.69371	7.0096	6.92526	6.56299		6.36666	4.49531	7.45318	7.21756	6.8242	6.77791	4.16191	4.86998e-11
	Prupe.7G221500	AT1G52140	n/a	4.62858	5.136	4.86364	8.66091	9.45062	8.93996		4.88123	4.62656	4.90299	12.5056	11.5615	11.6776	4.15584	8.34865e-37
	Prupe.1G335200	AT2G01770	Vacuolar iron transporter 1 OS=Arabidopsis thaliana GN=VIT1 PE=2 SV=1	5.90422	5.44916	5.53501	10.0369	9.59688	9.69228		5.41728	5.74685	4.95361	9.51284	8.8826	9.77437	4.15148	4.25869e-49
	Prupe.6G155500	AT2G27080	Protein YLS9 OS=Arabidopsis thaliana GN=YLS9 PE=2 SV=1	9.72273	10.3023	9.65371	14.2978	13.9836	13.9032		13.9364	13.5819	13.9093	13.9186	13.5849	13.6143	4.14786	3.961e-96
	Prupe.8G120700	#N/A	#N/A	3.18801	3.9985	5.27867	8.33492	9.0296	8.23227		4.5593	4.19046	5.09563	7.13193	8.06309	8.22027	4.14688	6.82837e-20
	Prupe.4G215000	AT4G38460	Heterodimeric geranylgeranyl pyrophosphate synthase small subunit, chloroplastic OS=Arabidopsis thaliana GN=GGR PE=1 SV=2	3.96562	4.33953	3.9161	7.88561	7.8728	8.75062		4.01874	4.103	5.14003	9.3236	8.9914	9.00876	4.14398	3.7743e-30
	Prupe.2G042000	#N/A	#N/A	0	0.0916059	1.10875	3.77014	5.04391	3.8525		2.14427	1.68796	2.09563	4.71343	4.77444	5.17587	4.14376	4.65073e-05
	Prupe.6G185600	n/a	n/a	3.84009	5.30106	4.10875	8.74487	9.06744	8.25725		10.2649	9.8069	10.1523	8.97733	8.18473	8.657	4.14303	7.05024e-32
	Prupe.6G286000	AT2G38470	Probable WRKY transcription factor 33 OS=Arabidopsis thaliana GN=WRKY33 PE=1 SV=2	6.66606	5.67657	5.89011	10.7385	9.69383	10.2036		11.0012	11.6851	11.0743	8.37493	7.6931	8.1455	4.14011	9.6896e-36
	Prupe.7G152300	AT4G33467.2	n/a	0.380656	0.0916059	0.108749	4.40757	4.79598	3.56299		2.14427	4.103	3.68059	6.07908	5.64199	6.42018	4.13077	4.1672e-05
	Prupe.3G064700	AT4G31940	Cytochrome P450 82A3 OS=Glycine max GN=CYP82A3 PE=2 SV=1	0.380656	0	0.108749	4.30065	3.96591	2.39307		0	0	0	0	0	0	4.12815	0.00971809
	Prupe.1G578700	AT3G02430	n/a	0	2.41353	1.69371	6.38157	4.96591	5.39307		2.14427	2.68796	3.09563	8.74939	7.85444	8.69345	4.12378	9.92506e-10
	Prupe.2G322300	n/a	n/a	8.53547	9.33716	9.44414	13.5579	13.0631	13.1781		9.84932	10.1677	10.0686	13.5815	13.805	14.2807	4.12221	8.85912e-60
	Prupe.6G257300	AT5G02230	Uncharacterized protein C24B11.05 OS=Schizosaccharomyces pombe (strain 972 / ATCC 24843) GN=SPAC24B11.05 PE=3 SV=1	9.75134	9.52206	9.6046	13.2944	14.0067	13.842		9.38903	9.67664	8.92218	13.6272	13.6701	14.1043	4.1162	1.19346e-70
	Prupe.8G121900	AT3G48700	Probable carboxylesterase 13 OS=Arabidopsis thaliana GN=CXE13 PE=1 SV=1	3.84009	3.89896	3.80919	8.40757	6.88344	8.18748		4.5593	5.80344	4.18309	10.2751	9.25897	10.5051	4.11608	4.12243e-16
	Prupe.4G196400	AT4G27300	G-type lectin S-receptor-like serine/threonine-protein kinase SD1-1 OS=Arabidopsis thaliana GN=SD11 PE=1 SV=1	6.88845	7.24135	6.92893	11.2566	10.3313	11.5711		7.18866	7.35092	6.95361	9.08177	9.18948	8.7479	4.11251	6.82232e-48
	Prupe.1G105000	AT3G17510	CBL-interacting serine/threonine-protein kinase 1 OS=Arabidopsis thaliana GN=CIPK1 PE=1 SV=2	4.46812	4.09161	4.56818	7.98392	9.17968	7.97803		6.08287	5.56243	4.68059	7.69247	7.86042	7.64464	4.10818	1.70044e-23
	Prupe.3G028900	n/a	n/a	0	0.0916059	0	2.60021	3.11791	2.715		0.559303	0	0	3.82035	3.79953	3.59091	4.10525	0.005128
	Prupe.8G156600	AT1G58440	Squalene monooxygenase OS=Panax ginseng PE=2 SV=1	0.380656	0	0.108749	1.60021	4.38094	3.97803		0.559303	1.103	0	5.26092	5.57091	5.32271	4.10421	0.00110156
	Prupe.1G557100	AT5G36930	TMV resistance protein N OS=Nicotiana glutinosa GN=N PE=1 SV=1	2.96562	3.26153	3.27867	7.5071	7.38094	6.91663		7.87219	7.30267	7.17245	2.47242	3.84844	2.24299	4.1038	8.1558e-20
	Prupe.6G099700	AT2G28470	Beta-galactosidase 8 OS=Arabidopsis thaliana GN=BGAL8 PE=2 SV=2	7.74698	7.63076	7.64791	11.9774	11.6594	11.6599		7.53658	7.20103	7.73226	12.8867	12.8019	13.7587	4.09796	4.09253e-59
	Prupe.4G174600	AT5G10530	L-type lectin-domain containing receptor kinase IX.1 OS=Arabidopsis thaliana GN=LECRK91 PE=2 SV=1	0.380656	0.0916059	0.108749	4.99253	4.25541	2.97803		2.5593	4.49531	1.68059	-0.987009	-0.0584474	-0.216445	4.09575	0.000751831
	Prupe.2G282900	AT5G51670	n/a	8.97685	8.59145	8.87362	13.083	12.7348	12.9122		7.39219	8.59485	7.58748	11.2594	10.9663	10.9481	4.09464	1.21552e-54
	Prupe.1G369700	AT1G75620	Galactose oxidase OS=Gibberella zeae (strain PH-1 / ATCC MYA-4620 / FGSC 9075 / NRRL 31084) GN=GAOA PE=3 SV=1	1.38066	1.67657	1.69371	6.21492	4.70287	5.75062		0.559303	2.42492	2.09563	9.85062	7.60689	8.07127	4.0893	2.41259e-07
	Prupe.7G196900	AT2G05910	Protein LURP-one-related 6 OS=Arabidopsis thaliana GN=At2g05910 PE=2 SV=1	3.55058	4.17907	3.9161	8.2937	7.45419	8.11417		5.14427	5.14739	4.48795	10.2059	10.0695	10.9231	4.08277	9.61975e-28
	Prupe.7G146200	AT2G23690	n/a	0.380656	3.26153	2.43068	6.92214	6.28783	6.43746		5.08287	4.27292	4.73949	7.93483	7.22232	7.1455	4.08272	1.06145e-15
	Prupe.6G236700	AT5G03230	n/a	6.84009	7.0458	6.2585	10.9188	11.184	10.237		10.6428	9.82751	10.2681	11.558	10.1577	9.84964	4.08069	2.58577e-22
	Prupe.4G006100	n/a	n/a	3.70258	4.9985	4.80919	8.36176	9.24719	8.30596		5.5593	5.56243	5.76806	8.51483	8.13631	8.05502	4.07842	1.37548e-32
	Prupe.3G151800	#N/A	#N/A	0	1.09161	0.108749	4.30065	1.79598	5.03692		0.559303	0.102996	0	4.10045	4.26348	4.03148	4.0762	0.000410148
	Prupe.4G004200	AT4G14540	Nuclear transcription factor Y subunit B-3 OS=Arabidopsis thaliana GN=NFYB3 PE=2 SV=1	0	0.0916059	0	3.18517	1.79598	2.97803		0	0.102996	0	3.10045	2.52652	2.95348	4.0742	0.00800339
	Prupe.5G112400	AT2G25730	n/a	0	0.0916059	0.108749	2.92214	4.25541	3.56299		0	2.42492	0.0956319	4.50484	4.22695	3.78356	4.07401	0.00151878
	Prupe.7G048800	#N/A	#N/A	1.38066	1.09161	0.108749	5.24407	4.79598	4.91663		0.559303	0.102996	0.0956319	6.74091	6.21768	6.44889	4.07357	7.57375e-08
	Prupe.8G193600	AT1G80160	n/a	4.84009	6.80585	5.3182	10.2314	9.71782	9.9534		8.70905	7.68043	8.75384	8.38368	6.49614	6.05968	4.06976	2.25933e-08
	Prupe.2G202700	AT1G33060	NAC transcription factor ONAC010 OS=Oryza sativa subsp. indica GN=ONAC010 PE=3 SV=1	5.93524	6.26153	6.23803	10.5674	9.57734	10.3297		8.20316	8.77895	8.33404	6.3967	6.30787	6.97831	4.06121	7.22385e-44
	Prupe.1G038200	#N/A	#N/A	10.0811	10.1319	10.3219	13.9628	14.0695	14.5796		9.92563	10.5345	8.89005	14.0108	13.7574	13.5016	4.04781	9.04571e-36
	Prupe.4G074500	AT5G46390	Carboxyl-terminal-processing protease OS=Synechocystis sp. (strain PCC 6803 / Kazusa) GN=ctpA PE=3 SV=1	5.77297	5.55104	5.50107	9.52799	9.72672	9.68309		5.91686	6.29282	6.28546	7.85534	8.53401	8.60692	4.03992	3.77679e-62
	Prupe.1G253400	AT5G14750	Transcription factor WER OS=Arabidopsis thaliana GN=WER PE=1 SV=1	2.96562	3.79205	3.69371	7.68767	6.75018	8.01512		5.84471	6.00989	5.04983	4.82035	6.66947	6.21818	4.03861	4.39544e-14
	Prupe.6G141000	#N/A	#N/A	0.380656	0	0	3.18517	0	3.39307		0	0	0.0956319	4.99027	4.11148	4.36852	4.03719	0.00990112
	Prupe.4G155100	AT1G17020	Protein SRG1 OS=Arabidopsis thaliana GN=SRG1 PE=2 SV=1	7.98799	7.87297	7.8703	12.2264	11.4015	12.0852		7.36666	8.22194	6.07291	9.30531	9.79174	9.92375	4.03557	8.24661e-25
	Prupe.7G006100	AT5G18130	n/a	9.80482	9.64619	9.54129	12.741	14.2792	13.6724		10.031	9.97951	10.5561	14.4204	14.4497	14.7454	4.02686	5.73838e-39
	Prupe.1G490800	AT1G11050	Probable receptor-like protein kinase At1g11050 OS=Arabidopsis thaliana GN=At1g11050 PE=2 SV=1	5.18801	3.9985	4.56818	9.15863	8.53069	8.12778		7.93434	8.15828	8.044	7.22244	7.09637	6.85502	4.02234	3.0609e-35
	Prupe.6G185200	n/a	n/a	3.96562	5.0458	4.01564	8.85288	8.70287	7.51201		9.97505	9.50174	10.0025	8.50885	7.63852	8.12563	4.02044	3.08438e-23
	Prupe.3G098900	AT4G36950	Mitogen-activated protein kinase kinase kinase 1 OS=Arabidopsis thaliana GN=MEKK1 PE=1 SV=2	0.380656	1.09161	1.10875	4.05964	3.79598	5.91663		1.5593	1.103	1.68059	3.26092	3.52652	5.03148	4.02041	5.71725e-05
	Prupe.3G180900	AT3G59030	Protein TRANSPARENT TESTA 12 OS=Arabidopsis thaliana GN=TT12 PE=2 SV=1	5.23864	3.9985	5.6006	9.38811	8.87813	9.0004		4.14427	4.68796	3.26556	9.35618	8.95557	8.77508	4.01911	5.09916e-31
	Prupe.4G031400	AT1G11340	G-type lectin S-receptor-like serine/threonine-protein kinase RKS1 OS=Arabidopsis thaliana GN=RKS1 PE=3 SV=3	0.380656	0	0	0.600212	3.60334	2.715		0	0	0	5.68542	5.57091	5.15859	4.00998	0.00614242
	Prupe.5G027700	AT3G03050	Cellulose synthase-like protein D3 OS=Arabidopsis thaliana GN=CSLD3 PE=1 SV=1	4.38066	2.09161	3.10875	6.79004	7.55087	7.83601		3.5593	4.103	3.79607	6.47242	6.81192	7.6662	4.00488	3.19816e-15
	Prupe.1G301900	AT1G68740	Phosphate transporter PHO1 homolog 1 OS=Arabidopsis thaliana GN=PHO1-H1 PE=2 SV=1	4.46812	4.33953	4.43068	8.26555	8.8016	8.09351		3.36666	3.91035	2.09563	7.10045	7.46511	7.52502	4.00437	1.32822e-36
	Prupe.5G125600	#N/A	#N/A	1.96562	2.41353	2.10875	6.18517	6.25541	6.09351		0.559303	3.103	0	6.9378	5.87229	5.27541	3.99579	2.81971e-09
	Prupe.6G013700	AT5G19890	Peroxidase N OS=Armoracia rusticana GN=HRPN PE=2 SV=1	0	0.0916059	1.10875	4.99253	3.96591	2.715		0	0.102996	0	3.53655	2.64199	3.17587	3.99345	0.000643687
	Prupe.1G187200	n/a	n/a	9.7794	9.95269	9.86864	14.275	13.4049	13.771		11.1014	11.1885	11.481	14.1121	13.5155	13.4301	3.9926	2.2532e-62
	Prupe.4G186900	#N/A	#N/A	1.38066	1.09161	1.69371	5.30065	5.1883	5.64099		2.88123	1.68796	2.68059	4.33492	5.0913	5.35341	3.98592	1.10518e-08
	Prupe.4G246500	AT4G38180	Protein FAR1-RELATED SEQUENCE 5 OS=Arabidopsis thaliana GN=FRS5 PE=2 SV=1	2.38066	4.26153	2.69371	7.20012	7.35057	7.50159		0	4.00989	2.09563	4.29839	6.01837	5.95348	3.97782	2.72113e-09
	Prupe.3G215000	AT1G05100	Mitogen-activated protein kinase kinase kinase A OS=Dictyostelium discoideum GN=mkkA PE=1 SV=2	7.17507	7.27151	7.02761	11.0442	11.1808	11.181		6.28722	6.25274	5.87699	10.5148	10.8108	11.9138	3.97525	7.5882e-38
	Prupe.1G253100	AT1G23710	n/a	6.93524	7.28143	6.83667	11.2232	11.2117	10.4224		12.9764	12.7478	12.9961	11.0277	11.0891	10.5313	3.96515	2.20769e-59
	Prupe.8G265400	AT3G16850	Probable polygalacturonase OS=Vitis vinifera GN=GSVIVT00026920001 PE=1 SV=1	2.70258	4.09161	3.80919	7.25842	7.56416	7.99298		0.559303	1.68796	1.68059	7.29376	7.27247	7.85233	3.96477	7.80048e-25
	Prupe.3G038900	AT1G72510	n/a	6.50994	6.51787	6.08603	10.11	10.74	10.09		6.88123	6.03373	6.91581	12.1455	11.6739	11.9048	3.96241	3.41804e-50
	Prupe.2G202500	AT1G33060	NAC domain-containing protein 74 OS=Oryza sativa subsp. japonica GN=NAC74 PE=2 SV=1	6.90422	6.35839	6.61654	9.55731	9.71186	11.586		6.72923	7.11422	7.03815	7.91386	7.76173	8.84019	3.9615	6.02393e-17
	Prupe.2G279700	AT5G62360	21 kDa protein OS=Daucus carota PE=2 SV=1	11.1497	11.0853	11.0996	15.0608	15.0311	15.1219		12.5055	12.515	10.6416	16.0426	16.3425	16.4704	3.96003	3.45998e-29
	Prupe.6G022800	AT3G20830	Serine/threonine-protein kinase OXI1 OS=Arabidopsis thaliana GN=OXI1 PE=1 SV=1	7.29952	7.69152	7.57635	11.6378	11.523	11.3022		9.72169	9.27292	9.21975	11.7162	11.1659	11.3188	3.95965	9.6316e-85
	Prupe.4G033500	AT4G27280	Calcium-binding protein PBP1 OS=Arabidopsis thaliana GN=PBP1 PE=1 SV=1	1.38066	0.0916059	0	4.84814	4.11791	2.97803		5.76876	5.56243	7.118	4.18292	4.40098	4.61645	3.95702	0.000190086
	Prupe.1G485600	AT5G25250	Flotillin-like protein 3 OS=Medicago truncatula GN=FLOT3 PE=2 SV=1	0.380656	0.0916059	0.108749	3.40757	4.60334	4.20042		2.5593	2.103	1.09563	5.16274	3.40098	3.95348	3.9551	0.000340156
	Prupe.6G079100	AT2G28840	Putative E3 ubiquitin-protein ligase XBAT31 OS=Arabidopsis thaliana GN=XBAT31 PE=2 SV=1	10.1912	10.191	10.3767	14.0228	14.4042	14.1741		10.2528	10.5439	10.3293	14.7516	15.1943	15.5319	3.95315	4.95322e-93
	Prupe.7G110700	AT3G52740	n/a	3.38066	2.09161	2.43068	6.3551	6.67862	6.83601		3.5593	4.42492	4.55506	5.48872	5.81192	6.19295	3.93683	4.00847e-17
	Prupe.5G015300	AT4G19420	Protein notum homolog OS=Mus musculus GN=Notum PE=2 SV=2	8.51508	8.34899	8.43967	12.3497	12.4864	12.2603		9.21751	10.393	9.39255	10.0256	10.1835	9.94153	3.93263	2.43189e-52
	Prupe.7G155800	AT2G18340	Perilipin-4 OS=Homo sapiens GN=PLIN4 PE=2 SV=2	0	1.09161	1.69371	4.68767	5.70287	2.97803		1.5593	0.102996	1.68059	1.82035	3.46511	4.27541	3.93177	0.000288179
	Prupe.2G005200	AT2G44500	Uncharacterized protein At1g04910 OS=Arabidopsis thaliana GN=At1g04910 PE=2 SV=1	9.77297	9.83476	9.76339	14.0308	13.8157	13.1879		12.1726	12.2464	12.0708	13.7343	13.7411	13.9908	3.92937	7.04471e-94
	Prupe.4G037100	AT4G21490	External alternative NAD(P)H-ubiquinone oxidoreductase B3, mitochondrial OS=Arabidopsis thaliana GN=NDB3 PE=2 SV=1	8.99904	9.16575	9.03356	13.1469	12.6706	13.1045		9.70141	10.1704	9.16709	13.2247	13.2101	13.594	3.92137	2.37859e-62
	Prupe.1G249900	AT1G23390	F-box/kelch-repeat protein At1g23390 OS=Arabidopsis thaliana GN=At1g23390 PE=2 SV=1	5.23864	4.79205	5.86364	9.18893	8.86207	9.67616		6.44195	6.19046	6.50502	10.0696	9.10142	8.8456	3.91558	2.72427e-26
	Prupe.1G086100	AT4G30230	n/a	4.0811	2.41353	2.10875	6.92214	6.70287	7.33558		1.5593	2.103	1.68059	8.0978	8.32742	9.45421	3.91401	8.5009e-14
	Prupe.1G104900	n/a	Late embryogenesis abundant protein D-29 OS=Gossypium hirsutum PE=3 SV=1	7.03887	7.06889	6.72346	10.4236	10.6953	11.3186		8.43582	8.21674	8.72134	13.395	12.707	12.3507	3.91177	6.35393e-39
	Prupe.5G051000	AT4G17090	Beta-amylase 3, chloroplastic OS=Arabidopsis thaliana GN=BAM3 PE=1 SV=3	6.28755	6.33953	6.29857	9.78509	10.5822	10.1646		5.6037	5.59485	5.55506	11.2074	11.5014	12.3343	3.90442	1.25485e-38
	Prupe.6G090800	#N/A	#N/A	0	2.41353	2.10875	5.77014	5.70287	5.48053		2.5593	3.27292	0.0956319	6.65685	5.94155	7.09189	3.90161	5.08821e-09
	Prupe.1G525600	AT1G28220	Purine permease 3 OS=Arabidopsis thaliana GN=PUP3 PE=2 SV=1	8.4996	8.33953	8.03356	12.2933	12.191	12.0835		9.5222	9.88763	9.63866	11.4258	12.0189	11.6474	3.88999	1.28323e-97
	Prupe.6G120200	AT3G44716.2	n/a	6.0811	6.35839	6.3182	9.78756	9.65707	10.734		6.49004	6.05719	6.41756	5.91988	7.24076	8.14988	3.88569	5.00122e-18
	Prupe.2G009800	AT3G20820	DNA-damage-repair/toleration protein DRT100 OS=Arabidopsis thaliana GN=DRT100 PE=2 SV=2	0.380656	2.09161	2.69371	5.7295	6.22224	5.81933		2.88123	1.68796	1.09563	7.08445	7.12643	6.27541	3.88392	1.72115e-11
	Prupe.6G182700	AT5G65160	Inactive TPR repeat-containing thioredoxin TTL3 OS=Arabidopsis thaliana GN=TTL3 PE=1 SV=2	0	0.0916059	0.108749	3.77014	0.79598	4.09351		0	0.102996	0.0956319	3.96719	3.46511	3.95348	3.87587	0.00416577
	Prupe.5G158200	AT5G63270	n/a	0.380656	0	0.108749	3.40757	3.79598	3.20042		0	0	0.0956319	4.84588	4.2991	3.99301	3.86782	0.00216269
	Prupe.6G226200	AT1G80730	Zinc finger protein 1 OS=Arabidopsis thaliana GN=ZFP1 PE=2 SV=1	0.380656	0	0.108749	2.18517	4.11791	3.56299		0	0	0	4.14227	4.07084	4.14111	3.86775	0.00273363
	Prupe.2G084900	AT5G65550	Cyanidin-3-O-glucoside 2-O-glucuronosyltransferase OS=Bellis perennis GN=UGAT PE=1 SV=1	8.28152	8.33001	8.55583	12.7582	11.6193	12.1842		5.72923	6.62656	5.18309	11.5776	11.1788	11.8427	3.86694	3.1276e-31
	Prupe.2G242800	AT5G05960	n/a	2.96562	3.26153	3.27867	6.94006	6.86207	7.29996		2.88123	2.42492	2.09563	6.10045	5.33387	6.05968	3.86637	1.66451e-20
	Prupe.1G525800	AT1G28220	Purine permease 3 OS=Arabidopsis thaliana GN=PUP3 PE=2 SV=1	6.10858	6.55104	5.96673	10.1238	10.1601	10.0078		6.88123	7.03373	6.69554	9.84667	10.2031	10.1993	3.86309	2.06311e-94
	Prupe.6G261000	AT5G02090	n/a	5.28755	5.33953	5.89011	9.48286	9.63833	9.00409		4.64677	4.85788	5.22491	11.5836	11.7441	12.7291	3.86218	1.13406e-30
	Prupe.5G034400	#N/A	#N/A	0	0	0.108749	2.92214	1.79598	2.715		2.14427	1.103	0.0956319	5.35284	4.11148	4.9333	3.8608	0.00959089
	Prupe.3G285800	AT3G27880	n/a	9.65911	9.70263	9.5986	13.4154	13.6489	13.4687		12.9324	12.2907	12.5484	13.376	13.448	13.8991	3.86039	8.01901e-93
	Prupe.6G289400	AT5G05340	Cationic peroxidase 1 OS=Arachis hypogaea GN=PNC1 PE=1 SV=2	1.96562	0.0916059	2.43068	5.45819	5.75018	5.67847		3.36666	3.56243	4.18309	7.32133	6.07084	6.52502	3.8573	1.94564e-09
	Prupe.6G071800	AT5G59550	E3 ubiquitin-protein ligase RING1-like OS=Arabidopsis thaliana GN=At3g19950 PE=1 SV=1	7.89636	7.63076	7.09743	11.7814	11.4842	10.8799		12.8781	12.8641	12.7338	10.8383	10.7768	10.0568	3.85235	9.07495e-44
	Prupe.8G142900	AT5G51970	Sorbitol dehydrogenase OS=Arabidopsis thaliana GN=SDH PE=1 SV=1	1.96562	1.67657	2.69371	6.48286	3.79598	6.52235		0	0.102996	1.68059	3.96719	3.46511	4.36852	3.84806	7.37934e-07
	Prupe.1G044000	AT4G14305.1	Peroxisomal membrane protein PMP22 OS=Arabidopsis thaliana GN=PMP22 PE=1 SV=1	6.2633	5.76403	6.15314	10.104	9.76465	9.86677		6.34066	6.93589	6.32445	7.73409	8.07084	8.75797	3.84712	1.42609e-40
	Prupe.6G097800	AT3G45290	MLO-like protein 3 OS=Arabidopsis thaliana GN=MLO3 PE=2 SV=1	2.38066	3.26153	1.69371	5.99253	7.04391	6.06549		3.72923	3.68796	3.79607	5.50484	5.24533	4.78356	3.84498	3.56515e-13
	Prupe.7G150500	AT5G22540	UPF0481 protein At3g47200 OS=Arabidopsis thaliana GN=At3g47200 PE=2 SV=1	1.38066	0.0916059	1.10875	4.60021	5.38094	4.09351		1.5593	2.103	2.68059	2.82035	4.36782	5.05034	3.84493	4.11002e-05
	Prupe.8G268900	AT5G49300	GATA transcription factor 16 OS=Arabidopsis thaliana GN=GATA16 PE=2 SV=1	4.46812	4.41353	4.10875	8.00109	8.28783	8.21325		3.5593	5.05719	4.34356	8.86942	8.76969	8.76512	3.83915	2.31631e-48
	Prupe.1G104100	AT3G62150	ABC transporter B family member 21 OS=Arabidopsis thaliana GN=ABCB21 PE=1 SV=2	3.38066	3.09161	4.19621	7.55441	7.70287	7.14795		3.36666	4.56243	3.79607	6.87097	6.62805	6.93837	3.83856	9.99667e-27
	Prupe.1G173200	n/a	n/a	6.95051	7.136	6.94164	10.8422	10.8183	10.8879		7.54799	8.063	7.3148	10.2328	10.6476	10.5657	3.83644	1.55295e-85
	Prupe.3G084900	AT1G52565.1	n/a	5.99537	5.9245	6.4486	9.98607	10.2222	9.68769		7.77847	7.8241	7.41756	10.3105	9.80574	10.2948	3.83555	3.19146e-61
	Prupe.8G271100	AT3G62550	Universal stress protein A-like protein OS=Arabidopsis thaliana GN=At3g01520 PE=1 SV=2	5.80692	4.33953	5.9161	8.65006	9.66017	9.50681		6.98557	6.35092	7.34356	10.3433	11.3549	11.8064	3.83067	7.74153e-18
	Prupe.6G288600	AT2G38400	Alanine--glyoxylate aminotransferase 2 homolog 2, mitochondrial OS=Arabidopsis thaliana GN=AGT3 PE=2 SV=2	12.7335	12.7578	12.7535	16.6969	16.5388	16.4778		11.8654	11.945	11.3136	15.6403	15.4455	15.5473	3.82581	3.8688e-132
	Prupe.5G032600	AT2G33840	Tyrosine--tRNA ligase OS=Acanthamoeba polyphaga mimivirus GN=YARS PE=1 SV=1	2.38066	3.41353	3.80919	7.10801	7.20537	7.20042		3.72923	2.68796	2.41756	6.64962	7.01301	7.14111	3.82289	4.32939e-25
	Prupe.6G043300	AT2G30360	CBL-interacting serine/threonine-protein kinase 11 OS=Arabidopsis thaliana GN=CIPK11 PE=1 SV=1	9.43594	9.42923	9.43068	13.2513	13.4604	13.0025		11.9708	11.9023	11.5287	12.7913	12.5204	12.5401	3.818	2.13061e-125
	Prupe.4G045500	AT3G15390	n/a	8.03171	7.70632	7.6786	10.2296	10.8114	12.6689		7.83543	7.94849	7.68059	7.47652	7.71304	8.93203	3.81602	3.4665e-09
	Prupe.2G201000	AT2G46870	B3 domain-containing transcription factor NGA1 OS=Arabidopsis thaliana GN=NGA1 PE=1 SV=1	1.38066	1.09161	1.10875	5.30065	4.96591	4.64099		0.559303	2.68796	1.09563	4.18292	4.55626	4.14111	3.80008	3.37725e-07
	Prupe.4G045300	AT4G27450	Stem-specific protein TSJT1 OS=Nicotiana tabacum GN=TSJT1 PE=2 SV=1	2.38066	1.67657	1.10875	3.40757	4.79598	6.715		1.5593	2.68796	0.0956319	1.82035	2.52652	3.10548	3.79239	5.57757e-05
	Prupe.2G296000	AT5G23870	Protein notum homolog OS=Mus musculus GN=Notum PE=2 SV=2	4.96562	4.55104	4.69371	8.56021	9.0103	7.78538		4.01874	5.83092	3.79607	8.52079	8.2013	8.20352	3.79155	2.75094e-17
	Prupe.5G166000	AT5G50170	C2 and GRAM domain-containing protein At5g50170 OS=Arabidopsis thaliana GN=At5g50170 PE=2 SV=1	4.62858	6.02234	5.83667	9.83623	8.85668	9.38459		4.36666	3.56243	3.55506	9.47958	9.39173	10.2197	3.7902	1.85985e-24
	Prupe.8G041000	AT5G17680	TMV resistance protein N OS=Nicotiana glutinosa GN=N PE=1 SV=1	5.80692	6.09161	6.21727	9.83862	10.1513	9.44292		0	1.68796	2.09563	1.82035	1.94155	2.24299	3.78479	2.17123e-51
	Prupe.8G081800	AT5G18020	Auxin-induced protein X10A OS=Glycine max PE=2 SV=1	5.42505	5.26153	5.53501	9.0473	8.36584	9.81303		4.72923	5.42492	4.73949	6.87718	8.83334	9.91606	3.78426	7.72465e-08
	Prupe.1G586200	AT4G10250	22.0 kDa heat shock protein OS=Arabidopsis thaliana GN=HSP22.0 PE=2 SV=1	8.03887	8.49675	8.00962	12.314	11.4144	12.0548		7.44195	5.71771	10.6843	13.199	14.0583	15.0417	3.7753	0.000167081
	Prupe.7G138900	AT5G66900	Probable disease resistance protein At5g66900 OS=Arabidopsis thaliana GN=At5g66900 PE=3 SV=1	0	1.09161	2.10875	5.30065	4.79598	4.64099		4.80723	3.68796	5.18309	4.33492	4.66947	4.64154	3.76381	7.8541e-07
	Prupe.4G119200	AT4G20110	Vacuolar-sorting receptor 7 OS=Arabidopsis thaliana GN=VSR7 PE=2 SV=2	5.66606	5.64619	6.2585	9.58321	9.50334	9.83601		4.88123	5.23228	5.38103	9.56662	10.0177	10.7286	3.75923	9.0815e-35
	Prupe.1G348000	AT5G23190	Cytochrome P450 86B1 OS=Arabidopsis thaliana GN=CYP86B1 PE=2 SV=1	0.380656	2.41353	3.27867	6.12377	4.96591	6.96292		3.14427	3.80344	2.90299	6.12152	6.19894	6.51148	3.75911	1.20924e-09
	Prupe.3G151900	n/a	n/a	0	0.0916059	0.108749	3.77014	3.38094	2.715		0	2.103	0	1.82035	3.02902	1.78356	3.75844	0.00877322
	Prupe.6G192400	#N/A	#N/A	3.70258	4.55104	3.69371	8.08403	7.41069	7.84428		2.5593	1.103	4.00252	5.6277	6.54147	6.99787	3.75751	8.58243e-15
	Prupe.2G004000	AT5G06710	Homeobox-leucine zipper protein HAT14 OS=Arabidopsis thaliana GN=HAT14 PE=2 SV=3	6.59011	6.22089	6.58448	10.078	9.9932	10.5517		8.23173	8.05136	7.85718	9.32701	10.0753	10.2804	3.75679	6.07917e-45
	Prupe.6G139800	AT5G22250	Probable CCR4-associated factor 1 homolog 11 OS=Arabidopsis thaliana GN=CAF1-11 PE=2 SV=1	5.38066	5.17907	4.63231	9.17007	8.84037	8.43746		10.1703	10.1971	10.3518	6.6712	7.15587	5.9025	3.75588	4.40416e-30
	Prupe.5G219000	AT5G13210	Uncharacterized protein L728 OS=Acanthamoeba polyphaga mimivirus GN=MIMI_L728 PE=4 SV=1	0.380656	0.0916059	0	2.18517	3.38094	3.97803		0.559303	0.102996	0.0956319	1.01299	-0.0584474	1.95348	3.75262	0.00809188
	Prupe.4G037000	AT4G21500	n/a	3.38066	4.09161	3.43068	7.566	6.94573	7.67847		3.88123	4.35092	2.90299	7.18292	7.48845	8.1887	3.75184	2.09591e-18
	Prupe.5G133200	AT1G32928.1	n/a	4.18801	3.67657	3.80919	7.71915	7.89401	7.26343		9.93217	9.75942	10.5975	8.24421	7.64891	7.62905	3.74983	1.50507e-24
	Prupe.6G156400	AT1G02850	Beta-glucosidase 22 OS=Oryza sativa subsp. japonica GN=BGLU22 PE=2 SV=1	3.96562	3.67657	3.69371	7.38157	7.70287	7.48053		3.88123	3.91035	3.55506	9.70299	9.03431	8.982	3.74976	2.45443e-27
	Prupe.2G200400	AT1G01060	Protein LHY OS=Arabidopsis thaliana GN=LHY PE=1 SV=2	7.06716	6.91178	6.92893	10.6446	10.8072	10.698		8.11389	8.87118	7.87042	8.83157	8.96531	9.14769	3.7485	5.28611e-58
	Prupe.3G012300	AT3G02720	Protein DJ-1 homolog D OS=Arabidopsis thaliana GN=DJ1D PE=1 SV=1	7.83187	6.1577	6.64791	11.0233	10.7675	10.5542		6.11389	6.64216	5.34356	10.9326	11.3702	11.548	3.74292	2.49931e-22
	Prupe.3G246800	AT3G30390	Probable sodium-coupled neutral amino acid transporter 6 OS=Xenopus tropicalis GN=slc38a6 PE=2 SV=1	1.38066	1.67657	1.10875	5.60021	3.79598	5.43746		2.14427	0.102996	0.0956319	5.18292	4.36782	4.30712	3.74124	2.47098e-06
	Prupe.2G023200	AT1G01550	Protein BPS1, chloroplastic OS=Arabidopsis thaliana GN=BPS1 PE=2 SV=1	5.46812	6.39539	6.33757	10.1001	9.86207	9.62669		9.81433	9.41588	9.95982	9.46832	9.16435	9.07473	3.73942	1.99353e-52
	Prupe.3G147100	AT5G38200	Protein NtpR OS=Enterococcus hirae (strain ATCC 9790 / DSM 20160 / JCM 8729 / LMG 6399 / NBRC 3181 / NCIMB 6459 / NCDO 1258) GN=ntpR PE=4 SV=2	1.38066	3.09161	2.9161	5.88561	6.49642	6.69685		2.14427	0.102996	2.09563	4.14227	4.22695	5.14111	3.72824	1.32624e-11
	Prupe.1G430400	AT3G16150	Probable isoaspartyl peptidase/L-asparaginase 2 OS=Arabidopsis thaliana GN=At3g16150 PE=2 SV=2	8.4305	8.69152	9.36849	12.7907	11.0628	13.2107		10.2991	10.9757	10.8605	11.9931	12.2695	12.3778	3.71965	6.26376e-19
	Prupe.4G197500	AT5G54570	Putative beta-glucosidase 41 OS=Arabidopsis thaliana GN=BGLU41 PE=3 SV=2	7.44674	7.23116	7.54338	10.9165	11.1077	11.3319		7.35372	7.3884	7.10686	11.8587	11.8699	12.6772	3.71646	2.7069e-55
	Prupe.2G195800	n/a	n/a	4.0811	3.79205	4.80919	6.99253	7.6908	8.77245		4.95162	3.56243	4.68059	6.07908	7.35941	8.29728	3.71219	5.71212e-10
	Prupe.2G119200	#N/A	#N/A	0.380656	0.0916059	2.10875	4.60021	4.79598	5.20042		3.14427	4.00989	3.26556	4.89563	5.44935	5.14111	3.71207	3.88509e-07
	Prupe.3G082400	AT3G14470	Putative disease resistance protein RGA4 OS=Solanum bulbocastanum GN=RGA4 PE=2 SV=1	0.380656	1.09161	0.108749	4.40757	4.60334	3.8525		1.5593	0	0	1.01299	1.52652	1.59091	3.71183	0.000151302
	Prupe.3G184900	AT3G21780	UDP-glucose flavonoid 3-O-glucosyltransferase 6 OS=Fragaria ananassa GN=GT6 PE=1 SV=1	6.99537	7.30106	7.33757	10.7512	11.4088	10.4685		8.74913	8.31732	9.76982	12.6781	12.1235	12.6462	3.71069	4.41234e-26
	Prupe.7G064800	AT3G57540	n/a	7.02451	7.1577	7.27867	10.7826	10.9019	10.9186		8.13673	8.36038	8.08999	12.3535	11.9533	12.3217	3.7086	2.23043e-122
	Prupe.3G005700	n/a	n/a	0.380656	0.0916059	1.69371	4.60021	4.79598	4.48053		1.5593	0.102996	3.90299	7.08981	6.72946	7.59091	3.70561	1.13062e-05
	Prupe.1G298500	AT1G26230	Chaperonin 60 subunit beta 4, chloroplastic OS=Arabidopsis thaliana GN=CPN60B4 PE=1 SV=1	1.96562	0	1.69371	4.18517	5.04391	5.25105		2.5593	1.103	2.41756	4.50484	4.87229	4.73775	3.70086	1.11618e-06
	Prupe.5G166200	AT3G48240	n/a	8.33485	8.30592	8.1909	11.8481	12.2006	11.8586		11.0208	10.852	11.4652	12.2165	12.3114	12.9241	3.70026	4.19071e-61
	Prupe.6G114600	AT2G27920	Serine carboxypeptidase-like 51 OS=Arabidopsis thaliana GN=SCPL51 PE=2 SV=2	0.380656	2.41353	2.69371	6.05964	4.88344	6.27571		0.559303	0	0.0956319	5.58285	4.2991	4.27541	3.699	1.68727e-07
	Prupe.5G001600	AT1G21010	n/a	3.38066	3.09161	3.9161	7.32813	7.35057	6.91663		6.95162	6.51239	6.80988	7.55602	7.27694	7.45951	3.69698	3.91104e-28
	Prupe.2G204700	AT1G33060	NAC domain-containing protein 74 OS=Oryza sativa subsp. japonica GN=NAC74 PE=2 SV=1	0.380656	2.67657	1.69371	5.18517	5.11791	6.17443		0	2.42492	0	2.01299	2.11148	4.20982	3.68909	7.13617e-05
	Prupe.1G090200	n/a	n/a	4.38066	5.22089	5.10875	8.20012	9.21383	8.28181		6.23173	5.91035	6.16172	7.98453	9.24875	8.87367	3.68272	2.91425e-21
	Prupe.6G255100	AT5G02380	Metallothionein-like protein type 2 OS=Malus domestica GN=MT1 PE=3 SV=1	12.7587	12.3315	12.2855	16.1109	16.2485	16.0986		12.2558	11.9347	13.0761	15.6191	15.8739	16.172	3.67957	2.63058e-43
	Prupe.4G154900	AT1G17020	Protein SRG1 OS=Arabidopsis thaliana GN=SRG1 PE=2 SV=1	1.96562	2.09161	0.108749	6.02648	4.25541	5.03692		0.559303	2.42492	0	0.597953	0.941553	1.10548	3.67925	1.38001e-05
	Prupe.1G225600	AT5G43260	n/a	7.01001	6.37701	6.53501	10.0244	10.6968	10.1956		8.37948	8.11422	8.20937	11.8661	11.8471	12.6888	3.67255	9.16741e-40
	Prupe.5G191900	AT1G18810	n/a	0	1.67657	1.10875	4.99253	3.79598	4.64099		0.559303	2.68796	2.09563	6.29839	6.12146	7.38718	3.65873	2.28983e-05
	Prupe.3G021400	AT4G38180	Protein FAR1-RELATED SEQUENCE 5 OS=Arabidopsis thaliana GN=FRS5 PE=2 SV=1	0	1.09161	1.10875	4.05964	3.96591	4.56299		0	0.102996	0	2.01299	-0.0584474	2.69045	3.64802	0.000899228
	Prupe.3G207800	AT4G05590	Mitochondrial pyruvate carrier 2 OS=Homo sapiens GN=MPC2 PE=1 SV=1	5.62858	5.22089	5.78117	8.81938	9.79598	8.7418		5.64677	5.80344	4.85052	8.13193	8.35518	8.06664	3.64066	1.92714e-28
	Prupe.4G023400	AT4G21790	Tobamovirus multiplication protein 1 OS=Nicotiana tabacum GN=TOM1 PE=1 SV=1	8.74698	8.80241	8.63231	12.3404	12.3496	12.4018		9.42039	9.77719	9.52399	12.5904	12.5327	12.6211	3.63559	3.13337e-242
	Prupe.5G001000	AT2G33580	Protein LYK5 OS=Arabidopsis thaliana GN=LYK5 PE=2 SV=1	6.35794	6.1577	6.41253	10.235	9.40331	10.062		8.44195	8.63438	8.61133	8.83795	8.60866	8.55834	3.63128	2.82905e-58
	Prupe.6G101800	#N/A	#N/A	3.18801	3.9985	3.43068	7.13937	7.08138	7.42649		3.36666	2.42492	2.68059	8.08713	8.2013	7.97338	3.63028	4.20741e-29
	Prupe.8G130200	AT4G34131.1	Scopoletin glucosyltransferase OS=Nicotiana tabacum GN=TOGT1 PE=1 SV=1	2.38066	2.41353	3.56818	7.31446	5.70287	6.09351		5.08287	4.103	4.34356	8.26802	7.21302	8.50294	3.62973	3.90406e-10
	Prupe.3G027300	#N/A	#N/A	7.91204	8.31561	8.47944	11.8734	11.8356	11.9457		8.63612	8.00989	8.16172	11.1938	12.0346	12.0838	3.62922	2.14194e-47
	Prupe.6G093600	n/a	Phosphatidylinositol transfer protein 1 OS=Dictyostelium discoideum GN=pitA PE=1 SV=1	6.68444	7.35839	6.87693	10.6555	10.7917	10.4168		7.21751	7.26287	6.80988	10.798	9.51046	9.56163	3.62531	1.22357e-27
	Prupe.4G003800	AT5G47670	Nuclear transcription factor Y subunit B-6 OS=Arabidopsis thaliana GN=NFYB6 PE=1 SV=2	0	1.67657	0.108749	4.18517	4.25541	4.20042		0.559303	0.102996	0.0956319	3.59795	3.79953	4.30712	3.62206	9.27036e-05
	Prupe.7G237900	AT2G26710	Cytochrome P450 734A1 OS=Arabidopsis thaliana GN=CYP734A1 PE=2 SV=1	0.380656	1.09161	0.108749	4.05964	4.49642	4.09351		2.5593	2.91035	2.90299	4.56758	3.89575	4.33814	3.61983	4.82014e-05
	Prupe.6G286100	AT5G01720	F-box/LRR-repeat protein 3 OS=Arabidopsis thaliana GN=FBL3 PE=2 SV=1	1.38066	2.41353	2.69371	5.92214	6.00543	5.81933		2.14427	2.42492	2.68059	7.53263	7.22232	8.10323	3.61861	4.02662e-12
	Prupe.8G063500	AT1G22400	UDP-glycosyltransferase 85A1 OS=Arabidopsis thaliana GN=UGT85A1 PE=2 SV=1	4.46812	3.9985	3.56818	7.42039	8.11791	7.31193		4.36666	4.49531	4.73949	6.6129	6.44935	6.51148	3.61742	1.0743e-26
	Prupe.2G068100	AT5G17680	TMV resistance protein N OS=Nicotiana glutinosa GN=N PE=1 SV=1	1.96562	3.09161	0	5.84814	5.96591	5.03692		6.39219	5.74685	6.53858	3.33492	2.11148	3.30712	3.60515	1.66964e-08
	Prupe.4G036800	AT4G21510	F-box protein SKIP27 OS=Arabidopsis thaliana GN=SKIP27 PE=1 SV=2	5.96562	6.06889	5.89011	9.74232	9.74435	9.18748		10.4989	10.455	10.9621	9.1031	8.7839	8.73192	3.60199	5.26924e-54
	Prupe.8G115400	#N/A	#N/A	3.96562	3.67657	3.69371	6.84814	8.1269	6.73292		5.5135	5.3884	5.41756	6.88951	7.62103	7.24708	3.59855	2.10245e-16
	Prupe.2G176900	AT3G61510	1-aminocyclopropane-1-carboxylate synthase 1 OS=Prunus mume GN=ACS1 PE=2 SV=1	11.2526	11.1435	11.6989	15.7173	13.3426	15.0009		11.6976	12.523	10.6588	8.51483	10.0579	11.0309	3.59589	9.59231e-07
	Prupe.6G139200	AT5G22250	Probable CCR4-associated factor 1 homolog 11 OS=Arabidopsis thaliana GN=CAF1-11 PE=2 SV=1	8.34644	7.87951	7.89665	11.9796	11.5839	11.2826		13.1622	13.0815	13.3025	10.027	9.99684	9.19082	3.58805	1.83772e-46
	Prupe.4G192800	AT4G27280	Calcium-binding protein PBP1 OS=Arabidopsis thaliana GN=PBP1 PE=1 SV=1	2.38066	1.09161	2.43068	6.30065	5.31954	4.97803		3.14427	4.42492	4.09563	3.40531	4.22695	4.56492	3.57484	8.45421e-08
	Prupe.7G100500	AT2G24280	Lysosomal Pro-X carboxypeptidase OS=Bos taurus GN=PRCP PE=2 SV=1	5.50994	4.61517	4.75261	8.7035	8.59688	8.37035		5.84471	6.73235	6.32445	8.44344	8.3403	8.36852	3.56869	1.37075e-42
	Prupe.3G060500	AT1G52140	n/a	4.77297	5.58346	5.35668	8.87634	8.75598	8.90877		3.5593	5.19046	1.09563	9.46729	9.39173	9.82932	3.56649	3.24303e-16
	Prupe.6G080300	n/a	n/a	0.380656	1.09161	0.108749	4.18517	3.96591	4.29996		0	0.102996	0	3.82035	3.40098	2.59091	3.56173	0.000237186
	Prupe.8G147900	AT2G22980	Serine carboxypeptidase-like 13 OS=Arabidopsis thaliana GN=SCPL13 PE=2 SV=2	4.90422	4.89896	4.80919	8.59457	8.63518	7.98552		6.34066	5.88436	6.82355	8.77121	9.33494	9.45951	3.56119	3.44622e-29
	Prupe.1G311500	AT1G68500	n/a	7.66606	7.59145	7.73811	11.5689	11.032	11.0096		7.64677	7.3884	7.0145	9.07773	10.1528	10.1493	3.5611	1.40118e-35
	Prupe.6G129100	AT1G08320	TGACG-sequence-specific DNA-binding protein TGA-2.1 OS=Nicotiana tabacum GN=TGA21 PE=1 SV=1	0	1.09161	2.69371	4.5071	5.65396	5.09351		3.36666	2.68796	3.90299	6.16274	5.97498	5.80592	3.56059	1.20091e-07
	Prupe.1G431100	AT4G24240	Probable WRKY transcription factor 7 OS=Arabidopsis thaliana GN=WRKY7 PE=2 SV=1	8.43594	8.6878	8.42163	12.2784	11.922	11.9907		10.5635	10.2903	10.3196	11.6845	11.5078	12.0595	3.55098	1.55281e-89
	Prupe.6G025100	AT1G55850	Cellulose synthase-like protein E6 OS=Oryza sativa subsp. japonica GN=CSLE6 PE=2 SV=1	5.87251	6.46665	6.96673	10.2513	9.71484	10.1513		8.16663	9.45394	8.23006	9.86786	9.91955	10.6803	3.55055	1.80249e-20
	Prupe.3G107200	AT3G14250	Putative uncharacterized protein At4g01020, chloroplastic OS=Arabidopsis thaliana GN=At4g01020 PE=4 SV=1	7.77297	7.87951	7.73811	10.2691	10.5239	12.3157		8.075	7.85119	8.12354	7.88027	7.88992	8.93203	3.54725	7.36714e-15
	Prupe.7G097200	AT5G06320	Protein YLS9 OS=Arabidopsis thaliana GN=YLS9 PE=2 SV=1	10.9824	11.9708	11.091	15.3556	14.5207	14.8977		14.4837	14.0067	14.5788	16.2673	15.5979	15.3808	3.5453	1.74978e-28
	Prupe.6G180700	AT1G78020	n/a	9.89241	9.81271	9.84346	13.544	12.9809	13.5818		9.11005	9.51874	8.95982	12.8937	12.9257	13.5772	3.54411	3.64933e-53
	Prupe.1G344800	AT1G01550	UPF0496 protein 4 OS=Oryza sativa subsp. japonica GN=Os10g0513300 PE=2 SV=1	8.77297	9.04289	8.72713	12.6673	12.3371	12.1446		11.7059	11.5485	11.6133	12.1054	11.7054	11.7567	3.54405	1.25922e-94
	Prupe.5G092700	AT1G63120	n/a	9.71828	10.2183	10.1017	13.8865	13.438	13.3125		12.2148	11.844	12.0527	13.9851	12.8952	13.4479	3.53877	3.426e-41
	Prupe.3G132800	AT5G46550	Transcription factor GTE12 OS=Arabidopsis thaliana GN=GTE12 PE=2 SV=2	1.38066	0.0916059	0.108749	4.60021	4.11791	3.56299		2.14427	4.103	3.79607	3.71343	3.26348	3.87102	3.53493	0.000175238
	Prupe.5G188100	AT2G17030	F-box protein SKIP23 OS=Arabidopsis thaliana GN=SKIP23 PE=1 SV=1	5.55058	5.67657	5.69371	6.84814	7.31954	10.512		5.76876	5.96098	6.14003	5.18292	5.51141	7.21401	3.53468	0.000301382
	Prupe.5G018100	AT5G17540	Methanol O-anthraniloyltransferase OS=Vitis labrusca GN=AMAT PE=1 SV=1	6.62858	7.136	6.95424	10.1394	10.3772	10.78		6.76876	7.46055	6.45318	7.85534	8.78076	9.13449	3.53375	2.25221e-25
	Prupe.3G292800	AT3G01590	Putative glucose-6-phosphate 1-epimerase OS=Cenchrus ciliaris PE=2 SV=1	8.01001	7.47531	7.92893	11.113	11.6555	11.2244		7.84471	7.3884	7.07291	11.0703	11.3387	11.7013	3.52853	1.34108e-46
	Prupe.6G268400	AT2G37970	Heme-binding-like protein At3g10130, chloroplastic OS=Arabidopsis thaliana GN=At3g10130 PE=2 SV=1	7.22615	6.67657	7.07453	9.83862	10.0721	11.2565		7.46619	7.71771	7.62701	9.87408	9.89648	10.6528	3.52279	2.58537e-23
	Prupe.4G117900	AT1G07250	UDP-glucose flavonoid 3-O-glucosyltransferase 6 OS=Fragaria ananassa GN=GT6 PE=1 SV=1	9.11875	9.3931	8.99139	12.816	12.3734	12.8591		9.77362	10.9087	10.1963	11.7781	12.2626	12.7699	3.52126	5.887e-31
	Prupe.7G158800	#N/A	#N/A	0	0	2.43068	3.77014	4.70287	4.64099		0	0.102996	2.09563	4.47242	5.00764	4.84964	3.51907	8.24716e-05
	Prupe.6G087100	AT1G07710	Ankyrin repeat-containing protein At5g02620 OS=Arabidopsis thaliana GN=At5g02620 PE=1 SV=1	7.0811	7.44916	7.15314	10.7764	10.7119	10.7843		7.59273	7.43391	7.56324	10.7931	10.2153	10.0033	3.51892	2.81193e-63
	Prupe.2G129100	AT4G33270	Cell division cycle 20, cofactor of APC complex OS=Arabidopsis thaliana GN=CDC20-1 PE=1 SV=1	9.10517	9.94023	9.89991	13.5589	13.1483	12.8313		12.8556	12.5028	12.8482	12.5357	11.1835	10.6673	3.5139	1.95398e-18
	Prupe.4G261900	AT3G59850	Polygalacturonase OS=Prunus persica PE=2 SV=1	11.6375	12.1112	12.7582	16.4193	14.3958	15.7688		10.2838	11.7912	6.66549	9.68718	10.2083	11.3638	3.50478	0.000938337
	Prupe.6G120000	AT2G27770	n/a	6.0811	6.39539	5.96673	9.81453	8.66634	10.1345		6.25974	5.14739	5.34356	5.55215	7.17996	7.51148	3.50311	2.87794e-13
	Prupe.1G090100	AT5G52450	MATE efflux family protein 8 OS=Arabidopsis thaliana GN=DTXL4 PE=3 SV=2	5.62858	5.41353	5.86364	9.0096	8.99565	9.39307		8.0671	7.96718	8.04983	9.99812	9.82267	9.90638	3.50097	1.35522e-74
	Prupe.7G064000	AT3G57520	Probable galactinol--sucrose galactosyltransferase 2 OS=Arabidopsis thaliana GN=RFS2 PE=2 SV=2	8.90813	9.21314	9.45526	12.603	12.3692	13.0684		10.2667	9.63438	10.3039	12.9472	13.9678	14.3453	3.50031	7.19593e-27
	Prupe.2G122800	n/a	n/a	4.96562	5.58346	5.06295	8.77014	8.6725	8.76375		5.25974	4.49531	5.30509	8.61662	8.65408	8.93584	3.4962	1.05183e-53
	Prupe.6G085300	AT2G28690	n/a	8.28755	8.60336	8.47507	12.3179	11.8901	11.5655		11.0711	10.9625	10.8737	10.2508	9.99072	9.36664	3.49549	2.15323e-47
	Prupe.6G326900	n/a	n/a	1.38066	1.09161	0	4.30065	4.25541	3.715		1.5593	0	0	3.33492	3.64199	3.30712	3.49357	0.000240374
	Prupe.1G520900	AT5G64260	n/a	2.38066	1.09161	1.69371	3.92214	5.43984	5.8525		3.14427	0.102996	1.68059	2.91988	2.84844	3.69045	3.49088	1.11208e-05
	Prupe.8G148600	AT1G58420	n/a	1.96562	1.67657	1.69371	5.7295	5.43984	4.29996		7.59273	8.30757	9.10686	7.29839	6.0811	6.04094	3.49009	1.04156e-06
	Prupe.6G249300	AT3G53600	Zinc finger protein ZAT11 OS=Arabidopsis thaliana GN=ZAT11 PE=2 SV=1	4.46812	2.89896	2.43068	7.48286	6.92526	6.34726		6.36666	6.19046	7.118	7.42238	7.2991	8.062	3.48736	1.52695e-12
	Prupe.6G217200	n/a	n/a	7.5304	7.59145	7.74537	11.0617	11.0952	11.1818		7.84471	7.52926	7.70296	11.1087	10.836	10.8976	3.48659	3.7073e-153
	Prupe.5G060400	AT4G16820	Phospholipase A1-Ibeta2, chloroplastic OS=Arabidopsis thaliana GN=At4g16820 PE=1 SV=2	6.16202	6.09161	6.29857	9.79497	9.73849	9.46721		8.12155	8.23742	8.06142	9.3007	8.94718	9.86903	3.48616	2.87016e-46
	Prupe.7G098700	AT3G44260	Probable CCR4-associated factor 1 homolog 9 OS=Arabidopsis thaliana GN=CAF1-9 PE=2 SV=1	6.68444	6.5994	6.73811	10.3484	9.76465	10.2924		8.08287	8.06878	8.07291	9.38912	9.35729	9.30908	3.48506	8.50005e-86
	Prupe.4G147400	AT1G78380	Probable glutathione S-transferase OS=Nicotiana tabacum PE=2 SV=1	0.380656	2.09161	2.43068	5.40757	4.25541	5.97803		3.14427	2.103	2.09563	7.59419	6.90734	9.27941	3.48371	1.08433e-05
	Prupe.2G207400	#N/A	#N/A	3.18801	3.09161	3.69371	7.12377	6.04391	7.09351		2.14427	2.68796	0	1.82035	2.74891	3.64154	3.48321	8.11765e-10
	Prupe.2G167000	AT2G45850	n/a	4.38066	3.67657	4.01564	7.04316	7.6908	7.7418		5.88123	4.42492	6.28546	6.27038	6.64199	6.82247	3.48295	1.94673e-15
	Prupe.4G090500	AT4G21740	n/a	4.90422	3.89896	4.63231	8.10801	7.99565	7.89291		4.95162	5.05719	5.61919	7.95551	8.37618	8.41837	3.48146	1.73042e-34
	Prupe.8G005000	AT1G62560	Flavin-containing monooxygenase FMO GS-OX3 OS=Arabidopsis thaliana GN=FMOGS-OX3 PE=2 SV=1	8.11537	8.69894	8.54754	11.7263	11.7733	12.2981		10.8585	10.3342	10.8835	11.1738	12.2694	12.2317	3.48128	7.44544e-32
	Prupe.8G067800	AT4G24570	Mitochondrial uncoupling protein 4 OS=Arabidopsis thaliana GN=PUMP4 PE=2 SV=1	4.46812	3.55104	3.10875	7.68767	6.84037	7.17443		7.89022	7.91035	8.07863	6.03536	4.84844	4.69045	3.47979	5.35245e-15
	Prupe.6G135600	n/a	mRNA-decapping enzyme 1B OS=Homo sapiens GN=DCP1B PE=1 SV=2	7.95808	8.23116	8.18021	9.8576	10.6999	12.717		8.98137	8.37912	8.30995	7.00734	7.06049	9.28937	3.47382	4.16298e-05
	Prupe.1G196100	AT4G22720	Probable tRNA N6-adenosine threonylcarbamoyltransferase OS=Rattus norvegicus GN=Osgep PE=2 SV=2	7.56056	8.86639	8.28866	12.1486	11.6209	11.5792		10.7929	10.3414	10.7987	12.3583	10.9701	10.8	3.47152	9.52984e-18
	Prupe.1G332700	AT1G67920	n/a	6.59011	6.70632	6.87693	10.0181	10.171	10.386		7.84471	7.46932	7.38103	9.06011	9.352	9.92439	3.46873	1.34108e-46
	Prupe.1G361300	AT1G20160	Subtilisin-like protease OS=Arabidopsis thaliana GN=ARA12 PE=1 SV=1	2.38066	0.0916059	0.108749	4.68767	4.49642	4.8525		2.88123	1.68796	0.0956319	5.05739	5.84844	7.25929	3.46804	0.000117933
	Prupe.5G065300	AT5G11590	Dehydration-responsive element-binding protein 3 OS=Arabidopsis thaliana GN=DREB3 PE=2 SV=1	5.38066	3.89896	4.19621	7.30065	8.79598	7.77677		3.72923	3.42492	4.73949	8.11628	7.0811	7.00756	3.46785	2.32452e-11
	Prupe.5G035400	AT1G32640	Transcription factor MYC2 OS=Arabidopsis thaliana GN=MYC2 PE=1 SV=2	9.22928	8.89574	8.9511	12.6149	12.6908	12.1312		14.2891	14.1481	14.4166	12.098	12.3219	11.9014	3.46748	1.26589e-81
	Prupe.8G017400	AT1G21460	Bidirectional sugar transporter SWEET1 OS=Arabidopsis thaliana GN=SWEET1 PE=1 SV=1	8.98428	8.94959	8.89665	12.3651	12.6142	12.2264		8.46017	8.68043	7.53858	12.4904	11.7495	11.438	3.46694	5.49817e-31
	Prupe.8G193900	AT3G07340	Transcription factor bHLH62 OS=Arabidopsis thaliana GN=BHLH62 PE=2 SV=1	3.84009	3.41353	3.27867	7.0096	6.43984	7.34726		6.66783	7.22194	5.09563	5.47242	5.31659	5.59091	3.46176	1.72907e-11
	Prupe.8G197500	AT3G07250	Ninja-family protein AFP3 OS=Arabidopsis thaliana GN=AFP3 PE=1 SV=1	0.380656	1.67657	2.43068	4.5071	5.84037	5.03692		4.01874	3.91035	4.41756	4.50484	4.96392	5.57797	3.46159	4.05981e-07
	Prupe.5G018700	AT3G22370	Ubiquinol oxidase 1a, mitochondrial OS=Arabidopsis thaliana GN=AOX1A PE=1 SV=2	1.96562	1.09161	0.108749	5.24407	3.96591	4.48053		0.559303	1.68796	1.68059	5.96719	4.22695	5.72607	3.46121	5.51977e-05
	Prupe.8G004700	AT1G71360	Uncharacterized protein slp1 OS=Schizosaccharomyces pombe (strain 972 / ATCC 24843) GN=slp1 PE=3 SV=1	11.8334	12.4445	12.0821	15.6464	15.5664	15.5898		11.3067	10.3112	10.2953	15.5747	15.849	15.8323	3.45915	3.50399e-41
	Prupe.1G414300	AT2G19680	n/a	2.38066	3.26153	2.69371	6.02648	5.96591	6.75062		2.5593	1.103	3.09563	7.36614	7.47293	8.6353	3.45867	2.92862e-10
	Prupe.4G137300	AT2G30070	Probable potassium transporter 13 OS=Oryza sativa subsp. japonica GN=HAK13 PE=2 SV=1	7.29952	7.02234	6.70866	10.3484	11.0356	9.81513		5.31419	5.77542	4.34356	9.63961	8.80574	8.83476	3.45725	1.12594e-20
	Prupe.5G004100	AT1G20925.1	n/a	1.96562	4.33953	4.01564	7.21492	7.42534	7.03692		3.88123	4.103	3.41756	7.55989	6.11148	7.10548	3.45483	4.32685e-13
	Prupe.3G027400	AT3G13040	Protein PHR1-LIKE 1 OS=Arabidopsis thaliana GN=PHL1 PE=1 SV=1	8.05308	8.09161	8.14217	11.3922	11.9201	11.214		7.91686	7.39762	7.87699	10.7812	10.7384	10.5682	3.44376	1.15048e-65
	Prupe.6G343900	AT3G04720	Wound-induced protein WIN1 OS=Solanum tuberosum GN=WIN1 PE=2 SV=1	0.380656	1.09161	0.108749	3.92214	3.96591	4.20042		0	0.102996	0	6.06827	5.52652	5.03148	3.43887	0.000191517
	Prupe.6G278000	AT3G08910	DnaJ homolog subfamily B member 13 OS=Mus musculus GN=Dnajb13 PE=2 SV=1	8.30547	7.72096	7.83667	10.151	10.2243	12.5159		8.05116	8.18515	8.77863	8.77288	8.93732	9.93012	3.4381	3.47831e-07
	Prupe.1G196200	AT4G33270	Cell division cycle 20, cofactor of APC complex OS=Arabidopsis thaliana GN=CDC20-1 PE=1 SV=1	8.77726	10.1711	9.73263	13.506	12.8735	12.8402		11.9782	11.6172	11.7995	12.8486	12.0473	11.8434	3.43718	1.65344e-23
	Prupe.4G070300	AT4G18930	Cyclic phosphodiesterase OS=Arabidopsis thaliana GN=At4g18930 PE=1 SV=1	6.31139	6.73546	6.92893	10.1316	9.21804	10.6575		6.86308	7.26287	6.80988	9.43716	9.32849	9.4551	3.43454	5.27586e-28
	Prupe.3G089700	AT5G38240	G-type lectin S-receptor-like serine/threonine-protein kinase At5g24080 OS=Arabidopsis thaliana GN=At5g24080 PE=2 SV=1	0.380656	0	1.69371	4.5071	4.11791	3.20042		5.64677	6.65759	5.5219	3.71343	2.52652	1.36852	3.42671	0.000752431
	Prupe.8G107300	AT2G16060	Non-symbiotic hemoglobin OS=Trema tomentosa GN=GLB1 PE=1 SV=1	0.380656	0.0916059	2.9161	4.92214	4.88344	5.60252		0	0	0	3.33492	3.18948	4.45598	3.4261	1.86909e-05
	Prupe.1G526700	AT4G24380	Dihydrofolate reductase OS=Schizosaccharomyces pombe (strain 972 / ATCC 24843) GN=dfr1 PE=2 SV=2	7.87251	8.24642	8.13666	11.7701	11.3467	11.4064		9.73921	9.79996	9.48365	9.04779	9.57818	9.88356	3.42506	2.99633e-54
	Prupe.1G449200	AT3G63520	Carotenoid 9,10(9&amp;apos;,10&amp;apos;)-cleavage dioxygenase 1 OS=Pisum sativum GN=CCD1 PE=2 SV=1	1.96562	0	0.108749	1.60021	5.11791	3.715		2.14427	2.42492	2.68059	3.01299	3.79953	3.24299	3.42303	0.00193571
	Prupe.1G345200	AT3G19830	Extended synaptotagmin-1 OS=Homo sapiens GN=ESYT1 PE=1 SV=1	9.45747	9.57744	9.40567	13.2944	12.529	12.784		12.2353	12.164	11.8526	10.2102	10.3499	10.2719	3.42295	4.44898e-72
	Prupe.3G097500	AT1G80820	Cinnamoyl-CoA reductase 2 OS=Arabidopsis thaliana GN=CCR2 PE=1 SV=1	1.38066	0.0916059	1.69371	5.05964	4.70287	3.8525		0.559303	2.42492	0.0956319	0.012991	0	-0.216445	3.42253	0.000180721
	Prupe.4G208200	AT1G56400	Putative F-box/LRR-repeat protein At1g56400 OS=Arabidopsis thaliana GN=At1g56400 PE=2 SV=1	2.70258	2.09161	2.43068	4.92214	6.08138	6.20042		4.14427	2.91035	4.90299	5.50484	5.54147	6.29926	3.42124	4.47513e-08
	Prupe.5G012700	AT2G20142.1	n/a	1.96562	2.89896	3.10875	5.77014	5.96591	6.64099		3.88123	3.103	3.55506	6.75446	6.59976	6.60373	3.42115	7.06877e-14
	Prupe.2G045300	AT1G68620	Probable carboxylesterase 6 OS=Arabidopsis thaliana GN=CXE6 PE=2 SV=1	3.18801	1.67657	2.10875	6.18517	6.1883	4.8525		1.5593	4.103	4.18309	2.91988	2.40098	3.03148	3.41961	3.36897e-07
	Prupe.8G031200	AT1G18740	n/a	8.91981	9.83812	9.20151	13.111	12.5132	12.686		12.7014	12.1785	12.0425	12.1148	10.7637	10.8324	3.41951	6.24429e-21
	Prupe.1G072800	#N/A	#N/A	2.38066	3.41353	3.9161	6.1548	7.41069	6.58289		0.559303	2.68796	0.0956319	6.70648	7.5038	7.39458	3.41748	7.0211e-12
	Prupe.6G120100	AT2G36460	Fructose-bisphosphate aldolase cytoplasmic isozyme OS=Oryza sativa subsp. japonica GN=FBA PE=1 SV=2	1.96562	1.67657	1.10875	4.92214	4.25541	5.56299		2.5593	2.103	1.68059	1.01299	2.52652	1.78356	3.41449	6.14056e-06
	Prupe.2G084700	AT3G09980	n/a	2.96562	3.26153	3.43068	6.40757	6.25541	7.12099		3.14427	2.68796	2.90299	7.62402	6.68975	7.39827	3.41216	3.57877e-14
	Prupe.5G164500	AT5G50200	High-affinity nitrate transporter 3.1 OS=Arabidopsis thaliana GN=NRT3.1 PE=1 SV=1	6.68444	6.91178	6.95424	10.1795	10.2615	10.3487		8.2458	7.59485	8.89329	12.3151	12.5277	12.5683	3.40812	3.34282e-38
	Prupe.2G249300	AT2G40095.1	n/a	5.28755	5.41353	5.3182	8.78012	9.10432	8.22596		9.31085	9.07166	9.22234	8.3902	7.35941	6.92821	3.40403	1.23629e-20
	Prupe.1G243700	AT3G26590	Protein TRANSPARENT TESTA 12 OS=Arabidopsis thaliana GN=TT12 PE=2 SV=1	8.54556	8.71366	8.6595	12.053	12.177	11.8879		9.09846	9.10862	9.12905	10.4673	10.6682	10.0509	3.4017	3.64173e-96
	Prupe.2G253400	AT3G46510	U-box domain-containing protein 13 OS=Arabidopsis thaliana GN=PUB13 PE=1 SV=1	5.84009	5.70632	5.94164	9.38811	9.00055	9.27265		4.88123	6.54594	5.30509	7.32587	7.40508	7.54178	3.39765	7.04703e-28
	Prupe.5G161200	#N/A	#N/A	2.70258	3.09161	2.9161	6.38157	6.15353	6.39307		0.559303	3.103	2.09563	8.05191	7.75854	7.63218	3.39501	1.16077e-16
	Prupe.7G095100	AT4G31400	Protein CHROMOSOME TRANSMISSION FIDELITY 7 OS=Arabidopsis thaliana GN=CTF7 PE=1 SV=1	3.55058	2.09161	4.10875	6.74996	6.84037	6.96292		3.72923	4.35092	4.73949	6.02422	6.37618	6.73775	3.39098	1.58742e-16
	Prupe.3G157100	AT2G20880	Ethylene-responsive transcription factor ERF053 OS=Arabidopsis thaliana GN=ERF053 PE=2 SV=1	4.96562	4.79205	4.63231	8.41399	8.30377	7.77677		8.32749	9.01589	8.99348	7.17286	7.5152	7.53844	3.39039	7.20822e-31
	Prupe.1G275700	AT1G26800	E3 ubiquitin-protein ligase RING1 OS=Gossypium hirsutum GN=RING1 PE=1 SV=1	8.57048	8.33478	8.1031	11.9807	11.726	11.4106		9.63612	10.1878	9.56324	10.2909	10.598	10.5542	3.37711	2.1034e-55
	Prupe.3G097700	AT1G15950	Cinnamoyl-CoA reductase 1 OS=Arabidopsis thaliana GN=CCR1 PE=1 SV=1	11.2402	11.2344	11.3988	14.9213	14.3943	14.6462		11.6828	12.231	11.0411	13.696	13.8097	14.0954	3.37683	2.67954e-39
	Prupe.3G235900	n/a	n/a	3.18801	2.67657	2.10875	6.82903	5.31954	5.60252		6.6037	6.47804	7.0145	5.20282	3.89575	4.51148	3.37288	4.92142e-09
	Prupe.1G291100	AT2G26710	Cytochrome P450 CYP749A22 OS=Panax ginseng PE=2 SV=1	5.28755	5.51787	5.63231	8.59457	9.04391	8.9127		5.46619	5.49531	6.73949	10.2309	10.1473	10.1866	3.37139	9.10078e-31
	Prupe.6G111600	AT1G76080	Thioredoxin-like protein CDSP32, chloroplastic OS=Arabidopsis thaliana GN=CDSP32 PE=1 SV=1	0.380656	0	2.43068	4.18517	5.04391	4.29996		0	1.68796	0	4.68542	4.02902	4.45598	3.3708	6.4978e-05
	Prupe.1G487000	#N/A	#N/A	3.38066	2.09161	2.9161	6.21492	5.88344	6.50159		2.88123	2.91035	4.26556	7.26092	6.84844	7.20141	3.37035	1.25324e-13
	Prupe.1G522800	AT1G22470	n/a	2.70258	2.09161	2.43068	6.3551	5.84037	4.715		8.23878	8.40678	9.56934	5.93185	5.52652	5.71429	3.36102	1.45811e-08
	Prupe.6G245600	AT2G37330	Protein ALUMINUM SENSITIVE 3 OS=Arabidopsis thaliana GN=ALS3 PE=1 SV=1	2.70258	4.09161	3.10875	5.99253	7.13583	7.03692		3.14427	2.103	3.09563	7.38368	7.38034	7.24708	3.35762	4.93279e-15
	Prupe.2G296600	AT1G64940	Cytochrome P450 89A9 OS=Arabidopsis thaliana GN=CYP89A9 PE=2 SV=1	5.77297	6.63076	6.51814	9.79497	9.60655	9.73514		7.28722	7.20103	7.74668	10.6788	10.4198	11.3702	3.35323	6.80048e-32
	Prupe.1G431000	AT1G47128.1	Cysteine proteinase RD21a OS=Arabidopsis thaliana GN=RD21A PE=1 SV=1	13.277	13.3135	13.3965	16.7324	16.6239	16.6847		13.5955	14.0393	13.1502	16.7934	16.9408	17.0155	3.35116	1.32187e-70
	Prupe.3G032500	AT2G01080	n/a	1.38066	0.0916059	0.108749	3.92214	4.11791	3.8525		0	1.68796	1.09563	2.71343	2.40098	3.42741	3.35064	0.000602904
	Prupe.3G031700	AT1G53903.1	n/a	4.18801	3.79205	3.27867	7.09207	7.04391	7.25105		4.36666	5.103	3.41756	6.57523	7.17996	6.87631	3.35027	4.83987e-18
	Prupe.6G195400	AT4G40080	Putative clathrin assembly protein At4g40080 OS=Arabidopsis thaliana GN=At4g40080 PE=2 SV=2	4.90422	4.67657	5.35668	7.8576	8.57734	8.53773		6.11389	5.27292	6.04983	9.22123	9.60155	9.36476	3.34978	1.5221e-29
	Prupe.4G009600	AT4G12560	F-box protein CPR30 OS=Arabidopsis thaliana GN=CPR30 PE=1 SV=2	10.4548	10.5126	10.443	13.7117	14.1214	13.5696		10.6415	10.5552	10.6172	13.7757	14.5806	14.6826	3.34974	2.79993e-51
	Prupe.3G181500	n/a	n/a	4.84009	5.0458	3.69371	7.79988	8.17102	7.94766		4.72923	4.62656	3.55506	7.97299	8.5038	8.51657	3.34916	1.79942e-24
	Prupe.3G055800	AT1G51800	Probable LRR receptor-like serine/threonine-protein kinase At1g51860 OS=Arabidopsis thaliana GN=At1g51860 PE=2 SV=2	0	1.67657	2.10875	4.30065	4.88344	4.91663		0	0	1.09563	0	0	0	3.34823	0.000265854
	Prupe.7G150100	#N/A	#N/A	4.84009	4.33953	4.50107	8.02648	8.10886	7.55294		7.28722	7.3414	8.12905	7.42662	7.887	8.04094	3.34723	1.12571e-23
	Prupe.3G066200	AT4G31940	Cytochrome P450 82A3 OS=Glycine max GN=CYP82A3 PE=2 SV=1	7.20083	7.18964	7.50107	10.4092	10.898	10.6086		0	0.102996	0	0	0	0	3.34615	1.9579e-62
	Prupe.1G307800	#N/A	#N/A	3.18801	3.9985	3.80919	7.17007	6.77326	7.21325		0.559303	3.42492	2.41756	6.56758	6.62103	6.59091	3.34521	2.43686e-23
	Prupe.8G263800	AT3G62690	RING-H2 finger protein ATL5 OS=Arabidopsis thaliana GN=ATL5 PE=2 SV=1	6.23864	6.69152	6.4486	10.1795	9.25131	9.87487		7.01874	6.96098	6.73949	9.83077	8.67795	8.44711	3.34507	8.06876e-21
	Prupe.1G434100	AT5G42930	n/a	3.55058	2.09161	3.69371	6.40757	6.41069	6.90086		4.01874	5.05719	4.61919	7.99313	7.45331	8.29926	3.34323	1.88015e-14
	Prupe.4G262200	AT3G59850	Polygalacturonase OS=Prunus persica PE=2 SV=1	12.289	12.7918	13.5321	17.0013	14.9348	16.2938		10.8179	12.1385	7.54684	10.3983	11.1137	12.1664	3.34241	0.00100016
	Prupe.4G193800	AT4G27280	Calcium-binding protein PBP1 OS=Arabidopsis thaliana GN=PBP1 PE=1 SV=1	6.50994	6.20013	5.6006	9.99896	9.27576	9.0004		12.7672	12.5647	13.1627	9.34726	9.46707	8.46304	3.34227	1.55636e-22
	Prupe.1G430000	AT5G67300	Transcription factor MYB44 OS=Arabidopsis thaliana GN=MYB44 PE=2 SV=1	10.0353	10.0617	9.86864	13.4174	13.241	13.3306		13.2493	13.1371	13.4541	13.8485	13.9235	14.0628	3.34078	2.80206e-176
	Prupe.6G074600	AT2G29050	n/a	6.31139	5.9245	6.10875	9.10801	10.0534	8.96671		6.20316	5.77542	5.82355	10.2651	10.6652	11.4427	3.33868	3.21741e-21
	Prupe.7G219400	AT5G25930	LRR receptor-like serine/threonine-protein kinase HSL2 OS=Arabidopsis thaliana GN=HSL2 PE=2 SV=1	0.380656	1.09161	1.69371	4.5071	4.38094	4.64099		0	2.103	2.68059	4.74091	5.22695	5.05034	3.33583	9.98701e-06
	Prupe.1G223800	AT3G48660	n/a	5.77297	5.9245	5.75261	9.07595	9.0906	9.27571		5.72923	5.62656	5.48795	10.2022	10.5622	10.978	3.33095	6.56774e-46
	Prupe.7G173100	n/a	n/a	0.380656	0	1.10875	3.40757	3.38094	3.715		0.559303	1.68796	0.0956319	1.82035	2.74891	2.24299	3.32485	0.00320692
	Prupe.1G516200	AT1G34580	Sugar transport protein 5 OS=Arabidopsis thaliana GN=STP5 PE=2 SV=1	3.38066	1.09161	3.27867	5.30065	6.79598	6.12099		2.5593	1.68796	3.09563	5.97878	5.95278	5.97338	3.32445	8.74832e-10
	Prupe.4G038100	AT5G54310	Probable ADP-ribosylation factor GTPase-activating protein AGD5 OS=Arabidopsis thaliana GN=AGD5 PE=1 SV=1	5.18801	5.81953	5.89011	9.18517	8.67862	9.07255		6.28722	6.61079	5.82355	9.44135	8.61574	8.71872	3.3223	9.73902e-28
	Prupe.4G140200	AT3G12955.1	n/a	8.7338	8.70632	7.96673	12.0032	11.6446	11.8088		8.46017	8.25274	8.67306	11.6564	12.2587	12.4364	3.31759	3.13574e-41
	Prupe.4G028200	AT4G38830	Cysteine-rich receptor-like protein kinase 26 OS=Arabidopsis thaliana GN=CRK26 PE=2 SV=1	5.96562	5.9985	6.58448	9.30065	9.57077	9.68309		8.51931	8.76477	9.48149	7.52869	7.71304	8.22235	3.31198	7.93794e-29
	Prupe.2G014600	#N/A	#N/A	0.380656	0.0916059	1.10875	3.18517	4.25541	4.09351		0	0.102996	0.0956319	3.65685	3.52652	3.17587	3.31069	0.000589691
	Prupe.1G221500	AT1G12060	BAG family molecular chaperone regulator 5, mitochondrial OS=Arabidopsis thaliana GN=BAG5 PE=1 SV=1	6.16202	6.35839	6.6006	10.1432	9.50334	9.31193		8.57053	9.12536	8.82695	8.1397	8.3035	8.40378	3.30948	9.28671e-40
	Prupe.3G311300	AT4G25040	CASP-like protein RCOM_1446020 OS=Ricinus communis GN=RCOM_1446020 PE=2 SV=1	2.70258	3.09161	1.10875	5.68767	5.65396	6.06549		1.5593	1.103	2.41756	5.64235	5.64199	6.18443	3.30919	1.18647e-10
	Prupe.5G093400	AT4G32730	Myb-related protein 3R-1 OS=Arabidopsis thaliana GN=MYB3R-1 PE=2 SV=1	1.38066	0	1.69371	3.77014	1.79598	5.29996		0.559303	1.68796	0	0.597953	1.26348	2.87102	3.30672	0.00967054
	Prupe.5G133000	#N/A	#N/A	0.380656	1.09161	1.10875	4.5071	3.38094	4.48053		2.14427	0.102996	1.09563	1.82035	2.84844	2.36852	3.30341	0.000295768
	Prupe.8G252300	AT1G59750	Auxin response factor 1 OS=Arabidopsis thaliana GN=ARF1 PE=1 SV=2	2.70258	1.09161	1.69371	4.18517	6.04391	4.91663		2.14427	2.103	1.68059	3.47242	4.43341	3.53844	3.29413	8.39328e-06
	Prupe.8G213300	AT2G44260	n/a	4.38066	4.33953	4.01564	7.84814	7.20537	7.50159		3.14427	2.91035	4.00252	9.01158	8.82725	10.0255	3.29284	2.28352e-16
	Prupe.7G061500	AT3G57450	n/a	4.62858	4.41353	4.69371	8.65549	7.25541	7.20042		9.57889	9.66905	9.72499	6.55989	5.72291	5.65392	3.29037	2.0214e-15
	Prupe.4G035700	AT1G61260	n/a	9.10517	9.3931	9.23028	12.7888	12.4167	12.3714		13.1763	12.9272	13.3976	13.1572	13.0893	12.9438	3.28949	1.91422e-88
	Prupe.4G081600	n/a	n/a	4.77297	4.26153	5.06295	8.12377	7.8728	8.0584		4.46619	5.49531	4.18309	5.71343	5.36782	6.47704	3.28818	1.92541e-17
	Prupe.8G006300	AT1G33590	Receptor-like protein 12 OS=Arabidopsis thaliana GN=RLP12 PE=2 SV=2	4.18801	3.89896	4.56818	6.84814	7.27171	8.14126		4.5593	4.42492	4.55506	8.01581	8.67626	8.87631	3.2827	2.92131e-16
	Prupe.7G133100	AT5G67030	Zeaxanthin epoxidase, chloroplastic OS=Prunus armeniaca PE=2 SV=1	12.269	12.2928	12.2051	15.6211	15.5585	15.4263		12.2497	12.3533	11.9656	14.8227	15.5552	15.9774	3.28142	9.02333e-44
	Prupe.1G343300	AT2G02220	Phytosulfokine receptor 1 OS=Daucus carota GN=PSKR PE=1 SV=1	6.31139	6.24135	6.37554	10.0555	9.39961	9.16785		8.77362	8.91678	8.33404	4.6277	4.79953	5.15859	3.28095	1.962e-34
	Prupe.8G110400	AT2G26490	F-box/WD repeat-containing protein sel-10 OS=Caenorhabditis briggsae GN=sel-10 PE=3 SV=1	3.96562	3.67657	3.43068	7.5071	7.08138	5.94766		8.73423	9.04258	8.50926	5.53655	5.24533	5.484	3.278	2.82622e-15
	Prupe.8G050300	#N/A	#N/A	2.38066	1.67657	2.43068	6.05964	4.25541	5.52235		2.88123	3.42492	2.68059	7.3122	6.68975	6.62905	3.27581	7.34329e-08
	Prupe.6G185100	#N/A	#N/A	7.31139	7.69894	6.6006	10.1529	11.2327	9.88291		10.8366	10.2866	10.5261	9.87019	9.29028	9.06433	3.27459	1.46544e-18
	Prupe.8G249800	AT3G63010	Gibberellin receptor GID1B OS=Arabidopsis thaliana GN=GID1B PE=1 SV=1	12.0872	12.159	12.0753	15.3861	15.1771	15.5575		11.8424	12.5496	11.9923	14.5432	14.6131	14.9326	3.27428	7.23467e-65
	Prupe.3G044600	AT1G72790	n/a	7.60947	7.48392	7.55996	11.1964	10.0674	10.9808		8.72421	8.90066	8.23006	11.6045	11.108	11.2784	3.27359	6.20221e-32
	Prupe.6G343100	AT5G28770	Light-inducible protein CPRF2 OS=Petroselinum crispum GN=CPRF2 PE=2 SV=2	4.62858	4.48392	4.96673	7.63364	8.42534	7.76811		4.46619	4.74685	5.14003	7.2514	7.14612	7.78918	3.2725	2.76033e-23
	Prupe.6G157800	AT1G74880	n/a	7.69354	7.81953	7.9605	11.3408	11.0963	10.8256		5.68859	5.68796	5.73949	8.1929	8.67287	8.25523	3.27233	6.07017e-68
	Prupe.7G271100	n/a	n/a	8.04599	8.08029	7.66334	11.4084	10.4235	11.5555		6.88123	8.43391	7.81673	9.12413	9.10646	10.0828	3.26761	1.80203e-16
	Prupe.8G121700	AT3G48700	Probable carboxylesterase 13 OS=Arabidopsis thaliana GN=CXE13 PE=1 SV=1	2.70258	1.67657	2.69371	5.92214	4.88344	5.97803		2.88123	4.27292	3.26556	8.26566	6.63504	8.05968	3.2639	2.3738e-07
	Prupe.1G378500	AT1G75220	Sugar transporter ERD6-like 6 OS=Arabidopsis thaliana GN=At1g75220 PE=1 SV=1	8.55558	8.28143	8.51814	11.6487	11.913	11.563		8.49594	8.95162	8.53442	12.2202	12.0897	12.2785	3.26009	3.4295e-94
	Prupe.3G012100	AT1G70520	Cysteine-rich receptor-like protein kinase 2 OS=Arabidopsis thaliana GN=CRK2 PE=2 SV=1	0	2.09161	1.10875	4.05964	4.96591	4.20042		0	1.103	1.09563	8.56374	8.16072	8.33238	3.25924	4.21944e-06
	Prupe.6G185000	n/a	n/a	3.70258	4.09161	3.27867	7.3551	7.28783	5.94766		5.76876	5.93589	5.34356	5.47242	4.07084	5.05034	3.25661	6.47213e-11
	Prupe.6G185700	AT1G68470	Xyloglucan galactosyltransferase KATAMARI1 homolog OS=Oryza sativa subsp. japonica GN=Os03g0144800 PE=2 SV=1	6.21355	5.97425	5.75261	8.61144	8.9508	9.86271		6.88123	7.11422	6.95361	7.94077	7.92739	8.20772	3.25594	1.48014e-26
	Prupe.2G039600	AT1G60500	Dynamin-related protein 4C OS=Arabidopsis thaliana GN=DRP4C PE=2 SV=1	6.21355	6.1577	5.78117	9.47058	8.54417	9.68998		5.20316	5.00989	5.65022	7.82997	8.3013	8.25116	3.25462	1.77957e-26
	Prupe.2G157400	AT2G45760	BON1-associated protein 2 OS=Arabidopsis thaliana GN=BAP2 PE=1 SV=1	1.96562	1.09161	1.69371	5.12377	5.11791	4.20042		7.89915	8.55421	9.19629	6.37931	5.31659	5.72607	3.25321	2.67271e-06
	Prupe.1G241800	AT1G13130	Endoglucanase E1 OS=Acidothermus cellulolyticus (strain ATCC 43068 / 11B) GN=Acel_0614 PE=1 SV=1	11.0724	11.1731	11.2035	14.3476	14.3198	14.5275		11.2005	11.261	10.8925	15.0843	15.7383	16.5796	3.25049	3.10956e-29
	Prupe.7G181900	AT1G32740	n/a	0.380656	1.09161	0.108749	2.92214	4.70287	3.39307		1.5593	1.103	1.09563	3.96719	4.33387	4.10548	3.25009	0.000854608
	Prupe.5G178300	AT5G62570	n/a	8.7557	8.80585	8.75261	12.1164	11.9665	11.9691		9.5135	9.47804	9.3483	10.9639	10.9859	11.3002	3.24723	9.76199e-152
	Prupe.3G245400	AT4G25760	n/a	0.380656	0.0916059	0.108749	4.05964	1.79598	3.56299		2.5593	1.103	1.09563	6.22244	5.20834	5.19295	3.24702	0.00335317
	Prupe.5G155700	AT5G50350	n/a	5.23864	4.79205	5.53501	8.59457	7.5239	8.92445		4.72923	5.88436	5.45318	5.6712	6.0913	5.69045	3.24344	5.34298e-17
	Prupe.8G149400	AT3G57710	Putative wall-associated receptor kinase-like 16 OS=Arabidopsis thaliana GN=WAKL16 PE=3 SV=1	3.18801	2.89896	3.56818	6.09207	6.92526	6.3238		4.88123	4.27292	5.68059	8.9378	8.39893	7.86304	3.2402	2.29275e-11
	Prupe.7G099200	AT5G06260	TLD domain-containing protein 1 OS=Danio rerio GN=tldc1 PE=2 SV=1	9.0209	9.17375	9.15314	12.3983	12.5814	12.0338		8.96018	9.12536	8.97522	11.4983	12.0576	11.9786	3.23702	4.42614e-70
	Prupe.7G039400	#N/A	#N/A	4.28755	4.17907	4.43068	7.78012	7.27171	7.50159		4.36666	5.91035	3.26556	4.29839	4.72291	5.42741	3.23042	8.22874e-10
	Prupe.2G008500	AT5G63440	n/a	2.96562	2.09161	3.27867	6.30065	5.1883	6.43746		4.72923	4.103	4.09563	5.69949	5.05008	5.45598	3.22987	2.27369e-10
	Prupe.4G033600	AT5G54470	n/a	5.18801	5.51787	5.23803	8.6663	8.41069	8.57298		5.88123	6.12536	7.00252	7.35729	8.2814	8.01957	3.22925	6.58569e-23
	Prupe.8G252100	AT4G03140	Secoisolariciresinol dehydrogenase (Fragment) OS=Forsythia intermedia PE=1 SV=1	4.55058	4.55104	5.01564	8.2937	7.99565	7.46988		6.44195	5.96098	6.47067	6.52079	6.80574	6.66007	3.22758	2.0597e-27
	Prupe.2G028600	AT5G50400	Probable inactive purple acid phosphatase 27 OS=Arabidopsis thaliana GN=PAP27 PE=2 SV=1	0.380656	1.09161	0	2.60021	3.96591	3.39307		0	0	0	3.40531	3.89575	5.20982	3.22495	0.00858521
	Prupe.1G587500	AT2G02400	Tetraketide alpha-pyrone reductase 1 OS=Arabidopsis thaliana GN=TKPR1 PE=2 SV=1	3.38066	3.67657	3.27867	6.94006	5.65396	7.05128		3.72923	2.42492	2.09563	5.85848	5.84844	5.88159	3.22103	4.10838e-12
	Prupe.6G030700	#N/A	#N/A	5.77297	6.0458	6.13112	8.90399	9.29981	9.38742		6.5135	5.98564	5.65022	8.18542	9.28585	9.29234	3.21784	1.55482e-23
	Prupe.2G265000	AT3G56400	Probable WRKY transcription factor 70 OS=Arabidopsis thaliana GN=WRKY70 PE=2 SV=1	1.96562	2.09161	1.10875	4.84814	5.43984	4.56299		7.75898	7.14739	10.5945	7.20282	5.0913	4.9333	3.21553	0.00615654
	Prupe.6G322500	AT1G09070	n/a	9.88647	10.3431	9.6729	13.5183	13.1436	12.8889		14.6975	14.1452	14.6328	12.8179	12.6281	12.0825	3.21161	1.53091e-36
	Prupe.8G193500	AT3G07360	U-box domain-containing protein 9 OS=Arabidopsis thaliana GN=PUB9 PE=1 SV=1	8.3522	8.501	8.43518	11.8206	11.5137	11.5686		11.0975	10.4985	10.8261	11.3999	10.6885	10.5649	3.20944	3.31426e-43
	Prupe.6G067700	AT3G46850	Cucumisin OS=Cucumis melo PE=1 SV=1	0.380656	0.0916059	2.10875	4.40757	4.11791	4.56299		0.559303	1.103	1.68059	4.33492	4.49614	4.24299	3.20025	2.97388e-05
	Prupe.7G185200	AT2G17500	Uncharacterized transporter C5D6.04 OS=Schizosaccharomyces pombe (strain 972 / ATCC 24843) GN=SPAC5D6.04 PE=3 SV=1	10.8604	10.7462	10.7068	13.8481	14.2675	13.7469		10.974	11.0623	10.3281	13.2684	13.8818	14.1119	3.19968	2.07235e-38
	Prupe.6G271300	AT4G33150	Alpha-aminoadipic semialdehyde synthase OS=Arabidopsis thaliana GN=LKR/SDH PE=1 SV=1	4.18801	3.26153	3.27867	6.84814	6.86207	6.75062		1.5593	1.68796	1.09563	2.82035	3.84844	4.30712	3.19906	4.57309e-13
	Prupe.3G159100	n/a	n/a	0	1.67657	0.108749	3.92214	3.96591	3.39307		0	1.103	2.09563	2.18292	3.26348	3.95348	3.19543	0.00314579
	Prupe.2G037900	#N/A	#N/A	1.96562	1.09161	2.10875	5.24407	4.96591	4.64099		0	0	0	1.59795	1.74891	2.78356	3.19102	1.20876e-05
	Prupe.6G223500	AT5G67390	n/a	5.77297	5.09161	5.43068	8.375	8.81835	8.69228		5.20316	5.91035	5.61919	8.97299	8.45133	8.27741	3.19091	9.39467e-31
	Prupe.6G299400	AT3G54200	n/a	4.0811	4.48392	4.50107	7.63364	7.30377	7.72398		5.64677	5.59485	5.14003	7.62402	7.89865	7.65083	3.19011	5.56632e-31
	Prupe.7G132500	AT5G67050	n/a	0	1.09161	1.10875	4.05964	3.96591	3.20042		3.36666	2.103	3.41756	3.10045	3.52652	3.42741	3.18471	0.000876125
	Prupe.6G196900	AT2G22500	Mitochondrial uncoupling protein 5 OS=Arabidopsis thaliana GN=PUMP5 PE=2 SV=1	12.2222	12.2885	11.9749	15.3196	15.4287	15.2866		14.0164	14.2764	14.0611	15.4873	15.4521	15.5577	3.17823	3.03817e-173
	Prupe.7G041200	AT2G41250	Haloacid dehalogenase-like hydrolase domain-containing protein 3 OS=Xenopus laevis GN=hdhd3 PE=2 SV=1	8.2324	7.68406	7.87693	11.1917	10.9149	11.2323		7.81669	8.02186	7.74668	10.9266	11.075	11.0486	3.176	8.5239e-89
	Prupe.4G059600	AT3G49340	Cysteine proteinase EP-B 1 OS=Hordeum vulgare GN=EPB1 PE=2 SV=1	3.55058	2.41353	3.27867	5.64461	5.84037	7.03692		6.93434	6.16909	7.90299	7.84588	6.93591	5.72607	3.17408	1.82859e-06
	Prupe.1G265400	#N/A	#N/A	3.96562	3.55104	3.43068	6.40757	6.96591	7.02242		0.559303	2.91035	1.68059	6.68542	7.04484	6.94343	3.17186	2.65761e-18
	Prupe.3G187900	n/a	n/a	7.97311	9.136	8.12556	11.4628	11.5831	11.9524		7.81669	7.64216	7.47067	10.8729	11.7445	11.2997	3.17079	6.24753e-25
	Prupe.8G038000	#N/A	#N/A	1.96562	0.0916059	2.10875	4.30065	4.96591	4.97803		0	0	1.09563	0.012991	0	-0.216445	3.16879	0.000107721
	Prupe.6G091700	AT3G45640	Mitogen-activated protein kinase 3 OS=Arabidopsis thaliana GN=MPK3 PE=1 SV=2	9.7794	9.5994	9.64208	12.9671	12.9606	12.5696		11.294	11.421	11.4674	11.6975	11.937	11.8111	3.16877	2.2474e-121
	Prupe.3G162200	AT1G14650	Probable splicing factor 3A subunit 1 OS=Arabidopsis thaliana GN=At1g14650 PE=1 SV=2	2.38066	0.0916059	2.10875	4.60021	5.04391	5.14795		2.88123	2.91035	3.68059	4.47242	5.33387	4.42741	3.16797	2.52487e-06
	Prupe.1G277500	AT1G69490	NAC transcription factor 29 OS=Arabidopsis thaliana GN=NAC029 PE=2 SV=1	9.44674	9.01642	9.51176	12.4184	12.4706	12.6207		9.5593	9.89416	10.0513	13.0989	12.7956	13.2429	3.16538	9.10499e-68
	Prupe.2G235800	AT2G39650	n/a	6.35794	6.136	6.2585	9.47673	9.6725	9.01878		8.43582	7.74685	8.30995	10.9802	10.5014	10.8694	3.16129	6.51803e-38
	Prupe.7G229500	#N/A	#N/A	7.40302	7.02234	6.51814	10.2513	10.5708	9.55041		10.9908	10.8612	10.9046	9.70386	9.86785	9.14988	3.16108	1.42448e-27
	Prupe.6G126400	AT2G27690	Cytochrome P450 94C1 OS=Arabidopsis thaliana GN=CYP94C1 PE=2 SV=1	4.84009	3.26153	2.10875	7.20012	7.33514	6.03692		3.5593	4.49531	4.26556	4.56758	6.18948	6.6723	3.15915	1.69972e-06
	Prupe.2G129000	AT4G33270	Cell division cycle 20, cofactor of APC complex OS=Arabidopsis thaliana GN=CDC20-1 PE=1 SV=1	10.9314	12.1807	11.7458	15.2987	14.6402	14.5361		14.5412	14.397	14.6567	14.7382	13.5931	13.2137	3.15904	2.86769e-16
	Prupe.7G076100	AT1G51130	Non-structural maintenance of chromosomes element 4 homolog A OS=Arabidopsis thaliana GN=NSE4A PE=2 SV=1	0	1.09161	1.10875	4.18517	3.11791	3.715		2.14427	1.68796	0.0956319	3.18292	3.18948	4.14111	3.15882	0.00182352
	Prupe.1G334500	AT1G14790	RNA-dependent RNA polymerase 1 OS=Arabidopsis thaliana GN=RDR1 PE=2 SV=1	7.2633	6.61517	7.18556	7.89483	8.9201	11.4598		6.39219	5.83092	6.28546	6.37931	6.14122	7.41291	3.15608	0.000167526
	Prupe.2G307600	AT5G53200	Transcription factor TRY OS=Arabidopsis thaliana GN=TRY PE=1 SV=1	2.70258	1.09161	0.108749	4.30065	5.04391	4.91663		0	1.103	2.68059	2.91988	3.64199	3.17587	3.15584	4.15733e-05
	Prupe.3G072100	#N/A	#N/A	2.38066	1.67657	3.27867	5.80967	5.1883	6.09351		0	0	2.09563	5.37054	4.89575	4.73775	3.15327	2.24086e-08
	Prupe.2G303000	AT3G16520	UDP-glycosyltransferase 88A1 OS=Arabidopsis thaliana GN=UGT88A1 PE=2 SV=1	8.03171	8.09161	8.18556	11.4496	11.0356	11.2557		8.79771	8.62263	8.73949	11.2279	10.9394	11.0942	3.15182	6.47992e-107
	Prupe.6G090100	AT1G07870	Probable serine/threonine-protein kinase RLCKVII OS=Arabidopsis thaliana GN=At1g07870 PE=2 SV=1	7.61906	7.56734	7.37554	11.11	10.3058	10.4792		10.2735	10.0099	10.2146	9.66045	9.3845	9.19401	3.15146	1.50678e-45
	Prupe.1G432000	AT3G50260	Ethylene-responsive transcription factor ERF011 OS=Arabidopsis thaliana GN=ERF011 PE=2 SV=1	9.4305	9.48821	9.09174	12.5097	12.5158	12.4672		9.16293	9.72138	9.41304	12.3136	12.4676	12.5891	3.15105	1.09028e-86
	Prupe.1G301300	AT3G25597.1	n/a	5.02451	4.67657	5.6006	8.14711	8.31168	8.43199		5.31419	4.80344	5.00252	9.3595	9.16676	9.49436	3.14738	2.9066e-40
	Prupe.4G032500	AT1G61370	G-type lectin S-receptor-like serine/threonine-protein kinase At1g61370 OS=Arabidopsis thaliana GN=At1g61370 PE=3 SV=2	0.380656	0.0916059	1.10875	3.92214	3.38094	3.8525		2.14427	3.27292	3.26556	4.47242	4.79953	4.24299	3.1468	0.000627084
	Prupe.7G167000	AT4G34760	Auxin-induced protein 15A OS=Glycine max PE=2 SV=1	7.13554	6.94959	6.4486	9.93337	9.77612	10.2803		4.95162	5.88436	5.14003	10.6295	11.4239	11.1943	3.14347	4.84083e-30
	Prupe.1G384600	AT1G47510	Type I inositol 1,4,5-trisphosphate 5-phosphatase 11 OS=Arabidopsis thaliana GN=At1g47510 PE=2 SV=1	1.96562	0.0916059	2.10875	4.92214	3.96591	5.09351		0.559303	0	0	3.76788	3.52652	3.53844	3.14324	1.75959e-05
	Prupe.1G385000	#N/A	#N/A	7.48918	7.58346	7.50107	10.5265	11.1754	10.097		8.22464	7.86455	7.20416	8.42873	10.2113	10.3164	3.14286	2.44006e-13
	Prupe.1G003000	AT5G13930	Polyketide synthase 5 OS=Rubus idaeus GN=PKS5 PE=1 SV=1	6.16202	5.9985	5.75261	9.5339	8.4326	9.1777		4.80723	5.31245	4.55506	6.72724	6.11148	7.1455	3.14005	4.75678e-20
	Prupe.1G514500	AT5G65160	TPR repeat-containing thioredoxin TTL1 OS=Arabidopsis thaliana GN=TTL1 PE=1 SV=1	6.31139	6.02234	5.80919	8.96216	9.00543	9.54027		5.95162	6.05719	6.47067	7.98741	7.72291	7.54843	3.13999	2.43728e-38
	Prupe.1G560100	AT5G64530	NAC transcription factor NAM-1 OS=Hordeum vulgare var. distichum GN=NAM-1 PE=4 SV=1	2.96562	0.0916059	1.69371	4.84814	5.65396	4.56299		0	1.103	0	5.56758	5.6558	5.47006	3.13606	1.0419e-06
	Prupe.2G025100	AT5G13800	Pheophytinase, chloroplastic OS=Arabidopsis thaliana GN=PPH PE=1 SV=1	10.0137	9.92608	9.98527	13.1476	13.1314	13.0367		10.0591	10.9015	9.80126	12.1751	13.0859	13.9527	3.13061	3.44833e-17
	Prupe.1G344900	AT3G19850	BTB/POZ domain-containing protein At3g19850 OS=Arabidopsis thaliana GN=At3g19850 PE=2 SV=1	9.89636	9.97578	9.57432	13.1672	12.9126	12.7512		10.6023	10.2361	10.3752	10.9251	10.4646	10.1428	3.1284	2.00518e-49
	Prupe.5G062500	AT4G18550	Phospholipase A1-IIgamma OS=Arabidopsis thaliana GN=DSEL PE=1 SV=1	0.380656	2.09161	0	3.40757	4.25541	4.29996		2.14427	1.68796	2.09563	2.71343	2.74891	3.95348	3.12615	0.00101601
	Prupe.1G464400	AT5G67190	Ethylene-responsive transcription factor ERF010 OS=Arabidopsis thaliana GN=ERF010 PE=2 SV=1	4.0811	2.89896	3.43068	6.7295	6.77326	6.43746		3.14427	4.35092	2.68059	4.33492	3.84844	4.03148	3.12595	1.85219e-13
	Prupe.7G193600	AT5G20790	n/a	2.96562	2.41353	3.56818	6.7295	5.31954	6.14795		2.88123	4.19046	4.41756	7.18292	7.46511	7.84425	3.1208	5.64199e-10
	Prupe.3G267100	AT3G28960	Vacuolar amino acid transporter 1 OS=Saccharomyces cerevisiae (strain ATCC 204508 / S288c) GN=AVT1 PE=1 SV=1	5.66606	5.61517	5.6006	8.68767	8.85668	8.68769		5.08287	4.80344	5.34356	6.74091	6.88407	7.4238	3.11891	3.34656e-38
	Prupe.6G056000	#N/A	#N/A	1.38066	2.09161	2.69371	5.5071	4.60334	5.56299		2.5593	0.102996	1.09563	3.33492	4.40098	4.27541	3.11879	1.9222e-06
	Prupe.1G455600	AT4G31330	n/a	2.96562	3.09161	3.69371	6.55441	5.96591	6.62189		3.14427	1.103	3.55506	9.27978	8.53961	7.96097	3.11763	2.39674e-10
	Prupe.2G226400	AT2G39420	Caffeoylshikimate esterase OS=Arabidopsis thaliana GN=CSE PE=1 SV=1	3.38066	3.09161	4.01564	6.4331	7.08138	6.41543		5.95162	5.05719	5.22491	7.70648	7.54147	7.12341	3.11649	1.06254e-14
	Prupe.8G143000	AT5G51970	Sorbitol dehydrogenase OS=Arabidopsis thaliana GN=SDH PE=1 SV=1	2.38066	1.09161	3.80919	6.55441	4.88344	5.94766		2.5593	2.42492	3.55506	-0.987009	3.52652	3.82795	3.11278	0.000618865
	Prupe.5G241800	AT4G19970	Uncharacterized protein At4g15970 OS=Arabidopsis thaliana GN=At4g15970 PE=2 SV=1	8.28755	8.16842	8.26357	11.2332	11.5699	11.2291		8.29401	8.42041	8.40851	11.3755	11.5609	11.433	3.11239	1.76236e-124
	Prupe.3G006100	AT3G62260	Probable protein phosphatase 2C 49 OS=Arabidopsis thaliana GN=At3g62260 PE=2 SV=1	8.38066	8.45355	8.39877	11.5161	11.779	11.2196		10.7405	10.8352	10.9637	11.6819	11.6624	12.2201	3.11073	4.89641e-59
	Prupe.1G385300	#N/A	#N/A	6.8236	7.136	6.79525	10.2296	10.1491	9.68309		7.44195	7.41588	8.02044	10.6208	10.3969	10.6184	3.1103	1.83149e-47
	Prupe.8G083800	n/a	n/a	3.38066	2.09161	4.01564	6.18517	6.35057	6.78538		1.5593	1.103	0	6.2514	5.98595	6.31494	3.10886	2.27444e-13
	Prupe.1G376800	AT1G19600	Uncharacterized sugar kinase slr0537 OS=Synechocystis sp. (strain PCC 6803 / Kazusa) GN=slr0537 PE=3 SV=1	11.9032	11.7228	11.8574	14.9408	15.3197	14.4078		12.1306	12.1791	11.7804	15.1197	15.4568	14.935	3.10686	1.66533e-43
	Prupe.6G329500	AT3G05200	E3 ubiquitin-protein ligase ATL6 OS=Arabidopsis thaliana GN=ATL6 PE=1 SV=2	7.73821	7.70632	7.18556	10.8658	10.7487	10.3297		12.2454	12.1586	12.5087	11.8389	11.3607	11.0187	3.10236	3.21233e-37
	Prupe.7G125800	AT2G28200	Zinc finger protein ZAT5 OS=Arabidopsis thaliana GN=ZAT5 PE=2 SV=1	4.96562	4.55104	4.9161	7.76008	7.9858	8.0004		5.25974	4.68796	5.22491	8.80252	8.96531	9.74138	3.10213	1.58624e-22
	Prupe.8G261500	AT3G62860	Caffeoylshikimate esterase OS=Arabidopsis thaliana GN=CSE PE=1 SV=1	0	1.09161	1.10875	3.18517	4.38094	3.20042		1.5593	2.42492	3.26556	4.59795	3.94155	3.17587	3.0989	0.00283877
	Prupe.1G263800	AT1G59640	Transcription factor BPE OS=Arabidopsis thaliana GN=BPE PE=2 SV=1	0.380656	1.09161	1.69371	4.30065	3.96591	4.48053		1.5593	1.68796	0.0956319	3.71343	3.58541	4.30712	3.09228	0.000117758
	Prupe.1G456300	AT5G26220	Cation transport regulator-like protein 2 OS=Rattus norvegicus GN=Chac2 PE=2 SV=1	6.90422	7.59145	7.03949	11.0494	9.04391	10.148		10.1348	10.8129	10.0657	9.05054	8.79174	8.83476	3.08882	1.75438e-14
	Prupe.6G156200	AT1G02850	Beta-glucosidase 11 OS=Arabidopsis thaliana GN=BGLU11 PE=2 SV=2	3.18801	3.26153	3.27867	6.48286	6.38094	6.12099		3.72923	3.91035	4.00252	8.54242	7.32957	7.26737	3.08874	1.0532e-10
	Prupe.5G004000	AT1G20925.1	n/a	5.02451	5.33953	4.35668	7.94006	8.03438	8.16125		3.5593	4.62656	4.68059	8.15765	7.12146	8.08962	3.08709	2.64448e-18
	Prupe.5G004400	#N/A	#N/A	0.380656	0.0916059	1.10875	4.30065	2.38094	3.715		4.95162	5.46055	5.58748	3.76788	2.26348	3.53844	3.08196	0.00146731
	Prupe.4G070100	AT1G69850	Protein NRT1/ PTR FAMILY 4.6 OS=Arabidopsis thaliana GN=NPF4.6 PE=1 SV=1	1.38066	1.09161	1.69371	4.18517	3.38094	5.25105		2.5593	3.103	1.09563	2.33492	3.33387	4.69045	3.07908	0.00130283
	Prupe.4G261600	n/a	n/a	2.70258	1.67657	0	3.92214	5.11791	4.8525		2.14427	3.27292	2.90299	2.82035	3.98595	3.17587	3.07897	0.000100098
	Prupe.6G265500	AT5G59040	Copper transporter 3 OS=Arabidopsis thaliana GN=COPT3 PE=2 SV=1	4.70258	5.67657	5.27867	8.47058	8.06277	8.49635		5.6037	3.27292	5.04983	8.38803	8.01301	8.91155	3.07683	7.99621e-14
	Prupe.3G093800	AT3G02645.1	Putative UPF0481 protein At3g02645 OS=Arabidopsis thaliana GN=At3g02645 PE=3 SV=1	3.96562	4.61517	5.27867	7.39463	8.20537	7.715		3.5593	3.91035	4.26556	7.74431	7.53774	7.3343	3.07296	2.13233e-20
	Prupe.6G200300	AT1G47128.1	n/a	6.50994	6.48392	6.41253	9.40111	8.8728	10.0831		6.08287	5.77542	5.58748	9.58569	10.8623	10.3713	3.07003	2.49832e-18
	Prupe.5G049000	AT1G22450	Cytochrome c oxidase subunit 6b-1 OS=Arabidopsis thaliana GN=COX6B-1 PE=1 SV=1	2.70258	1.67657	1.69371	5.55441	5.04391	4.715		2.14427	1.103	1.68059	3.71343	3.74891	4.30712	3.0685	8.44925e-07
	Prupe.8G252900	AT3G18720	F-box/kelch-repeat protein At3g18720 OS=Arabidopsis thaliana GN=At3g18720 PE=2 SV=1	4.46812	4.67657	4.43068	8.11591	6.65396	7.65985		2.88123	3.103	1.09563	7.53263	7.2814	8.12563	3.06787	4.24664e-13
	Prupe.4G075700	AT4G18210	Probable purine permease 9 OS=Arabidopsis thaliana GN=PUP9 PE=2 SV=2	1.96562	0.0916059	2.43068	4.60021	5.11791	4.78538		1.5593	0	1.68059	6.27038	6.13138	5.99301	3.06766	6.28273e-07
	Prupe.7G083400	n/a	n/a	0.380656	1.67657	1.69371	3.18517	4.88344	4.78538		1.5593	2.68796	2.90299	4.18292	2.84844	3.30712	3.06482	0.000293406
	Prupe.1G120400	#N/A	#N/A	4.28755	4.73546	4.96673	8.1548	7.49642	7.54281		4.14427	5.31245	5.18309	8.33942	8.11398	8.29728	3.06229	6.12933e-24
	Prupe.1G385100	#N/A	#N/A	8.07414	8.39539	8.07453	11.285	11.4362	11.0004		8.71917	8.59084	8.57945	10.6175	11.2524	11.4725	3.06089	2.26592e-44
	Prupe.1G478400	AT5G11260	Transcription factor HY5 OS=Arabidopsis thaliana GN=HY5 PE=1 SV=1	5.80692	5.44916	5.6006	8.4457	8.37341	9.11074		5.88123	6.62656	6.34356	8.44135	9.11022	10.1245	3.06066	2.53888e-14
	Prupe.8G184700	AT2G39780	Ribonuclease 2 OS=Arabidopsis thaliana GN=RNS2 PE=2 SV=1	9.4628	9.18172	9.51814	12.078	13.0218	12.0201		9.48114	9.79648	9.53026	12.5774	13.0701	13.1432	3.05567	1.28741e-30
	Prupe.4G279600	AT1G01720	NAC domain-containing protein 2 OS=Arabidopsis thaliana GN=NAC002 PE=2 SV=2	6.31139	6.70632	6.58448	10.0369	9.26359	9.36748		8.55366	8.70662	9.24029	10.5705	10.0389	11.1852	3.05297	3.00886e-21
	Prupe.8G205000	AT3G24740	n/a	12.6859	12.8276	12.7175	15.837	15.6604	15.8638		12.7043	12.9588	12.497	15.4321	15.421	15.7475	3.04488	1.30899e-98
	Prupe.5G097700	AT3G48990	4-coumarate--CoA ligase-like 10 OS=Arabidopsis thaliana GN=4CLL10 PE=1 SV=1	14.7029	14.8136	14.5319	17.7405	17.8317	17.6024		15.2031	14.9629	14.8645	16.3601	16.0323	16.4012	3.04056	1.7343e-100
	Prupe.1G359000	AT4G35790	Phospholipase D delta OS=Arabidopsis thaliana GN=PLDDELTA PE=1 SV=2	2.70258	4.41353	4.01564	6.77014	6.28783	7.48053		4.01874	3.80344	2.09563	8.39453	8.06049	8.91026	3.03926	1.07548e-10
	Prupe.1G033100	n/a	n/a	1.38066	0.0916059	1.10875	3.60021	4.25541	3.97803		2.14427	0.102996	0	6.4806	5.59976	6.33045	3.0331	0.000332164
	Prupe.1G540600	AT5G65660	Uncharacterized protein At5g65660 OS=Arabidopsis thaliana GN=At5g65660 PE=2 SV=1	6.96562	5.89896	6.17484	8.77514	10.0674	9.18423		5.68859	5.14739	6.5219	11.7781	11.9142	11.4366	3.03055	1.30411e-14
	Prupe.3G099000	AT5G67080	Mitogen-activated protein kinase kinase kinase 2 OS=Arabidopsis thaliana GN=ANP2 PE=2 SV=1	1.96562	2.67657	2.10875	5.24407	5.11791	5.56299		2.88123	1.68796	1.68059	4.84588	5.78704	5.82795	3.02881	2.07802e-07
	Prupe.8G004900	AT2G39100	n/a	7.0949	7.71366	7.64013	10.4394	10.3544	10.7843		9.26321	9.10581	9.3483	9.40531	10.6562	10.6069	3.02825	7.87476e-24
	Prupe.2G195400	AT1G01180	n/a	5.02451	4.33953	4.9161	6.80967	8.29583	7.95531		5.46619	5.14739	6.34356	7.56758	8.10394	8.14111	3.02715	9.0982e-13
	Prupe.3G269200	AT5G15190	n/a	6.73821	6.69152	6.55169	9.44256	10.0721	9.43746		6.46619	6.89741	6.95361	9.94299	10.0083	10.3256	3.01961	3.01531e-41
	Prupe.1G339400	AT2G30070	Probable potassium transporter 17 OS=Oryza sativa subsp. japonica GN=HAK17 PE=2 SV=2	6.66606	6.80585	6.85022	9.64734	9.8294	9.89888		7.08287	7.53762	7.20416	9.28329	9.55258	9.2603	3.01702	4.93537e-71
	Prupe.1G055000	AT3G09270	Probable glutathione S-transferase OS=Nicotiana tabacum PE=2 SV=1	2.38066	0	3.43068	5.99253	5.25541	4.78538		0	2.91035	4.09563	6.79435	5.36782	5.78356	3.01696	0.000687023
	Prupe.4G263400	AT1G08080	Bifunctional monodehydroascorbate reductase and carbonic anhydrase nectarin-3 OS=Nicotiana langsdorffii x Nicotiana sanderae GN=NEC3 PE=1 SV=1	5.59011	6.24135	5.83667	9.35844	8.01515	9.10731		5.01874	4.74685	4.26556	4.82035	6.15101	5.61645	3.01664	5.26684e-14
	Prupe.7G098200	AT5G42560	HVA22-like protein i OS=Arabidopsis thaliana GN=HVA22I PE=2 SV=2	5.70258	5.89896	5.10875	8.86231	7.79598	8.94766		5.98557	4.80344	6.24538	9.78613	10.168	11.3029	3.01609	6.57327e-11
	Prupe.8G243300	AT4G02860	Uncharacterized isomerase BH0283 OS=Bacillus halodurans (strain ATCC BAA-125 / DSM 18197 / FERM 7344 / JCM 9153 / C-125) GN=BH0283 PE=3 SV=1	7.61906	7.24135	7.28866	10.3601	10.3332	10.495		7.49004	7.53762	7.48795	10.5904	10.336	10.4024	3.01227	8.76833e-104
	Prupe.7G189800	AT4G33150	Alpha-aminoadipic semialdehyde synthase OS=Arabidopsis thaliana GN=LKR/SDH PE=1 SV=1	11.9838	11.7547	11.8358	15.0838	14.7043	14.788		11.5179	11.9718	11.7245	13.777	14.1539	14.4981	3.00692	5.94498e-53
	Prupe.1G471000	AT2G25625.1	n/a	11.5041	11.6653	11.7262	14.824	14.5854	14.4937		10.9234	11.506	10.4455	14.2538	14.2023	14.5279	3.00623	5.57265e-39
	Prupe.6G161200	n/a	n/a	5.28755	5.61517	5.53501	8.89942	7.95585	8.46988		9.89915	9.88599	10.253	8.63138	8.37409	8.4238	3.00344	9.28162e-31
	Prupe.5G002600	n/a	n/a	3.18801	2.67657	2.43068	5.92214	5.92526	5.48053		3.36666	2.91035	2.41756	7.0298	7.25444	8.51148	3.00341	8.18347e-08
	Prupe.8G147800	AT1G73300	Serine carboxypeptidase-like 18 OS=Arabidopsis thaliana GN=SCPL18 PE=2 SV=2	6.64744	6.9985	7.61654	10.4378	10.2032	9.7195		7.96018	7.24255	7.78912	8.9511	9.14122	9.76298	3.0025	4.94218e-22
	Prupe.1G482300	AT5G11160	Adenine phosphoribosyltransferase 2 OS=Arabidopsis thaliana GN=APT2 PE=2 SV=1	3.18801	2.09161	1.69371	5.77014	5.11791	5.29996		2.5593	2.42492	1.68059	4.59795	4.36782	4.24299	3.0013	3.07189e-08
	Prupe.5G238500	AT2G01900	Type I inositol 1,4,5-trisphosphate 5-phosphatase CVP2 OS=Arabidopsis thaliana GN=CVP2 PE=1 SV=2	2.38066	2.09161	3.10875	6.1548	4.38094	5.715		1.5593	1.68796	2.90299	4.43926	4.33387	4.33814	3.00094	6.00054e-07
	Prupe.2G243600	AT3G55700	UDP-glycosyltransferase 76F1 OS=Arabidopsis thaliana GN=UGT76F1 PE=2 SV=1	4.70258	2.67657	4.27867	7.76008	5.65396	7.16125		4.25974	5.103	5.38103	7.06284	5.02902	6.15859	2.99764	4.39715e-06
	Prupe.5G137200	AT5G47610	RING-H2 finger protein ATL79 OS=Arabidopsis thaliana GN=ATL79 PE=2 SV=1	9.12549	9.32762	9.22509	12.1365	12.086	12.4241		9.12155	8.83092	9.21975	13.0525	13.1043	13.7237	2.99466	3.19239e-51
	Prupe.6G121500	AT2G36380	Pleiotropic drug resistance protein 2 OS=Nicotiana plumbaginifolia GN=PDR2 PE=1 SV=1	2.96562	0	1.10875	4.18517	5.38094	3.97803		4.64677	3.27292	4.48795	4.96719	5.51141	5.01237	2.99425	0.000118226
	Prupe.6G073000	#N/A	#N/A	3.84009	2.89896	3.69371	6.57749	6.57734	6.37035		4.64677	3.68796	4.26556	7.14227	6.97498	6.61645	2.99315	9.76226e-16
	Prupe.6G112200	AT3G44940	n/a	9.31435	9.32283	9.24318	12.7455	12.0332	11.9414		9.40479	10.4091	9.32925	10.5709	10.3694	10.1206	2.99303	5.02773e-24
	Prupe.2G227400	AT5G13550	Sulfate transporter 4.1, chloroplastic OS=Arabidopsis thaliana GN=SULTR4;1 PE=1 SV=1	9.37218	9.48607	9.54129	12.5243	12.4493	12.4095		9.18501	9.71402	9.27554	11.6625	12.0308	11.9041	2.99301	6.23305e-83
	Prupe.1G500600	AT4G08290	WAT1-related protein At4g08290 OS=Arabidopsis thaliana GN=At4g08290 PE=2 SV=1	2.38066	1.67657	3.9161	5.68767	6.57734	5.43746		2.88123	3.56243	2.09563	6.86474	6.84242	6.55834	2.99157	1.57574e-08
	Prupe.1G184000	n/a	n/a	5.18801	4.09161	5.06295	7.7295	7.99565	7.76811		5.5135	5.49531	5.55506	5.40531	6.07084	6.62905	2.98827	2.39463e-17
	Prupe.6G223400	AT4G37530	Peroxidase 51 OS=Arabidopsis thaliana GN=PER51 PE=2 SV=1	8.10858	8.14145	7.90317	11.1001	11.418	10.4402		8.98557	8.91998	8.64638	11.2724	10.023	10.0701	2.98583	5.07132e-19
	Prupe.8G258500	AT2G47770	Translocator protein homolog OS=Arabidopsis thaliana GN=TSPO PE=1 SV=1	4.38066	4.89896	5.06295	7.30065	7.6908	8.24482		4.95162	4.19046	5.55506	5.45593	6.15101	6.96843	2.98426	5.58494e-11
	Prupe.1G099500	AT2G23910	Tetraketide alpha-pyrone reductase 1 OS=Arabidopsis thaliana GN=TKPR1 PE=2 SV=1	8.64275	8.36773	8.56408	11.5775	11.5633	11.3867		7.0671	7.44285	6.61919	11.1487	10.9839	11.7587	2.98287	1.0531e-37
	Prupe.8G069200	n/a	n/a	0	1.09161	2.10875	3.40757	4.70287	4.09351		0	0.102996	1.68059	4.18292	4.36782	4.95348	2.9827	0.000539272
	Prupe.6G067000	AT5G59050	n/a	9.93716	10.2388	10.4989	13.1927	13.2826	13.2028		10.847	11.0189	10.9513	12.9377	12.9636	12.7097	2.98234	4.20675e-95
	Prupe.1G367500	AT2G28305.1	Cytokinin riboside 5&amp;apos;-monophosphate phosphoribohydrolase LOG1 OS=Arabidopsis thaliana GN=LOG1 PE=1 SV=1	3.55058	4.41353	3.27867	6.94006	6.94573	6.58289		5.46619	5.35092	5.22491	6.34391	6.81807	6.74934	2.98226	1.78886e-18
	Prupe.1G160800	AT3G07200	n/a	8.66143	8.82292	8.80919	11.7282	11.9565	11.5313		9.51931	9.63827	9.76629	10.425	10.6868	11.0617	2.98167	1.13347e-60
	Prupe.5G185800	AT5G62720	n/a	2.38066	2.09161	0	4.84814	4.60334	4.29996		2.5593	1.68796	0.0956319	4.6277	5.02902	5.484	2.98109	4.12805e-05
	Prupe.4G048100	AT4G04960	L-type lectin-domain containing receptor kinase VII.1 OS=Arabidopsis thaliana GN=LECRK71 PE=2 SV=1	0.380656	0.0916059	1.10875	3.60021	3.38094	3.715		0	0	0	5.07908	4.55626	4.76084	2.9785	0.00162708
	Prupe.1G478500	#N/A	#N/A	5.84009	5.84649	5.83667	8.58321	8.48947	9.25415		5.84471	7.06878	6.68059	9.10971	9.59529	10.6235	2.97771	1.65173e-13
	Prupe.7G108200	AT3G12580	Heat shock cognate 70 kDa protein OS=Petunia hybrida GN=HSP70 PE=2 SV=1	3.55058	2.41353	0	5.77014	4.60334	5.64099		2.5593	3.103	3.26556	2.71343	2.84844	3.59091	2.97552	1.9017e-05
	Prupe.I005800	AT5G13930	Polyketide synthase 5 OS=Rubus idaeus GN=PKS5 PE=1 SV=1	6.10858	5.136	5.10875	8.71915	7.96591	8.65985		4.25974	4.56243	5.26556	6.24181	5.24533	6.01237	2.96843	2.4417e-15
	Prupe.1G339900	AT2G02010	Glutamate decarboxylase 4 OS=Arabidopsis thaliana GN=GAD4 PE=1 SV=1	0	1.67657	2.43068	4.40757	3.79598	5.09351		0	0	0	5.84588	4.74891	6.00272	2.96722	0.000237869
	Prupe.1G119800	n/a	n/a	3.18801	1.67657	3.27867	6.21492	5.55087	5.60252		5.98557	5.42492	6.53858	5.75446	5.54147	5.30712	2.96469	2.43933e-09
	Prupe.2G055600	AT5G36930	TMV resistance protein N OS=Nicotiana glutinosa GN=N PE=1 SV=1	0.380656	3.09161	1.10875	5.40757	5.11791	4.29996		4.14427	3.91035	4.48795	3.26092	3.64199	4.36852	2.96275	1.39471e-05
	Prupe.1G385400	#N/A	#N/A	6.98057	7.12503	7.10875	10.1814	10.0837	9.81303		6.84471	6.51239	7.28546	11.0905	10.7433	10.8855	2.95902	7.64036e-52
	Prupe.3G273000	AT3G28630	n/a	3.55058	2.89896	2.10875	5.60021	6.15353	5.88492		2.14427	2.103	2.09563	6.10045	6.37618	6.51148	2.95797	2.39647e-11
	Prupe.7G118100	#N/A	#N/A	3.18801	2.41353	3.80919	6.09207	6.15353	6.34726		2.14427	4.35092	2.90299	6.15254	6.21768	6.10548	2.95777	1.00791e-11
	Prupe.8G007800	AT3G60780	n/a	4.55058	3.55104	4.27867	6.21492	7.92526	6.715		3.88123	4.19046	4.41756	9.39129	9.68133	10.6224	2.95691	1.47405e-09
	Prupe.5G200200	AT5G61280	n/a	2.96562	0.0916059	2.69371	5.18517	5.04391	5.52235		1.5593	1.68796	2.41756	4.59795	4.96392	4.484	2.95644	2.07723e-07
	Prupe.1G329400	AT1G70782.1	n/a	7.28755	7.35839	7.00357	9.85524	10.6209	9.93996		7.01874	7.13642	7.2555	10.6337	10.3419	10.4413	2.95606	2.75326e-41
	Prupe.2G207500	#N/A	#N/A	0.380656	1.09161	2.43068	4.84814	4.38094	4.29996		0	2.103	0	0	1.26348	2.36852	2.95302	0.00839065
	Prupe.4G039200	n/a	n/a	4.55058	2.67657	3.43068	6.99253	6.57734	6.41543		2.88123	4.74685	2.68059	5.37054	4.61398	5.32271	2.94953	6.74738e-08
	Prupe.7G029300	AT3G26040	Vinorine synthase OS=Rauvolfia serpentina GN=ACT PE=1 SV=2	4.84009	4.61517	4.80919	8.07595	7.75018	7.14795		2.5593	3.91035	0	7.87097	5.99684	5.80592	2.94921	0.000712417
	Prupe.7G187000	AT1G76490	3-hydroxy-3-methylglutaryl-coenzyme A reductase 1 OS=Solanum tuberosum GN=HMG1 PE=2 SV=1	8.96937	8.8631	8.63231	11.885	11.924	11.4779		9.02691	8.90713	9.29039	11.7622	11.1329	11.3183	2.94807	1.6133e-48
	Prupe.2G245400	AT2G39920	Uncharacterized protein At2g39920 OS=Arabidopsis thaliana GN=At2g39920 PE=2 SV=2	5.59011	5.37701	5.15314	7.96653	8.75018	8.14795		5.25974	5.14739	4.73949	7.6387	8.07598	7.74934	2.94652	2.62494e-26
	Prupe.8G130300	AT4G34131.1	Scopoletin glucosyltransferase OS=Nicotiana tabacum GN=TOGT1 PE=1 SV=1	6.18801	6.06889	6.43068	9.33492	9.14913	9.05485		10.6173	10.8436	11.482	10.7272	9.94437	11.0249	2.94651	3.93159e-22
	Prupe.2G213600	AT3G54820	Probable aquaporin PIP2-5 OS=Arabidopsis thaliana GN=PIP2-5 PE=1 SV=1	11.5093	10.9054	11.0702	13.9509	14.7194	13.4246		11.2353	11.5092	11.0145	13.2899	13.2961	13.105	2.94597	9.98462e-25
	Prupe.2G193100	AT2G46600	Calcium-binding protein KIC OS=Arabidopsis thaliana GN=KIC PE=1 SV=2	5.62858	4.9985	5.43068	8.22226	8.6908	7.92445		5.88123	5.85788	5.82355	10.881	10.3258	10.5678	2.94224	3.5653e-28
	Prupe.7G147800	AT3G50770	Probable calcium-binding protein CML41 OS=Arabidopsis thaliana GN=CML41 PE=2 SV=2	5.42505	5.0458	5.15314	8.53685	8.17102	7.61224		5.98557	5.42492	5.85052	8.78613	8.85594	9.52165	2.94192	2.71692e-20
	Prupe.1G254300	AT5G40270	Deoxynucleoside triphosphate triphosphohydrolase SAMHD1 homolog OS=Dictyostelium discoideum GN=DDB_G0272484 PE=3 SV=1	4.46812	4.79205	4.86364	6.64461	7.55087	8.31788		4.80723	5.46055	5.65022	7.04641	6.99684	7.50123	2.94032	1.1391e-12
	Prupe.1G336200	AT5G37490	U-box domain-containing protein 21 OS=Arabidopsis thaliana GN=PUB21 PE=2 SV=1	3.96562	3.55104	4.35668	7.05964	6.41069	7.20042		5.46619	6.29282	5.90299	4.53655	3.64199	4.06896	2.93954	9.34989e-14
	Prupe.6G299500	AT3G54200	n/a	7.50994	7.91178	7.74537	10.6703	10.8404	10.4977		8.6037	8.68043	8.60343	10.696	10.9217	10.8108	2.93887	1.01591e-93
	Prupe.7G004200	AT5G18150	n/a	1.96562	0.0916059	0.108749	3.60021	3.60334	4.29996		0.559303	2.68796	2.41756	3.91988	2.11148	3.484	2.93571	0.00262112
	Prupe.7G191300	AT3G53690	Putative uncharacterized protein At4g01020, chloroplastic OS=Arabidopsis thaliana GN=At4g01020 PE=4 SV=1	5.13554	5.73546	5.43068	8.53095	8.0906	8.51719		5.91686	6.05719	5.41756	7.34391	8.38864	8.42561	2.93431	5.29537e-19
	Prupe.8G072000	AT2G23970	Putative glutamine amidotransferase YLR126C OS=Saccharomyces cerevisiae (strain ATCC 204508 / S288c) GN=YLR126C PE=1 SV=1	2.38066	0.0916059	1.10875	3.77014	4.11791	4.91663		1.5593	2.42492	2.09563	5.07908	4.94155	3.95348	2.93391	0.000234114
	Prupe.8G139000	#N/A	#N/A	7.14884	7.28143	6.96673	9.74996	9.8016	10.5224		5.6037	5.98564	5.90299	5.79435	4.84844	4.6662	2.93261	8.47971e-23
	Prupe.2G088300	AT4G18250	Probable receptor-like protein kinase At1g67000 OS=Arabidopsis thaliana GN=At1g67000 PE=2 SV=2	4.18801	2.89896	3.27867	6.62258	6.41069	6.29996		4.14427	3.80344	3.68059	8.70822	8.24076	8.78637	2.92725	1.61975e-15
	Prupe.2G106300	#N/A	#N/A	10.301	10.5734	10.1909	13.6797	13.0206	13.0774		13.3142	12.773	13.0535	12.4153	12.0835	11.9681	2.927	1.17201e-40
	Prupe.1G329500	AT1G70780	n/a	8.00271	8.08596	7.99139	10.7512	11.3136	10.7217		8.05915	8.20103	7.95361	11.5831	11.2906	11.444	2.92688	2.50948e-59
	Prupe.5G017800	AT5G17540	Methanol O-anthraniloyltransferase OS=Vitis labrusca GN=AMAT PE=1 SV=1	4.0811	4.33953	3.80919	6.99253	7.1883	6.8688		2.88123	4.19046	3.55506	4.26092	4.49614	4.9333	2.92543	3.01488e-17
	Prupe.6G039900	n/a	n/a	1.96562	1.09161	1.69371	3.60021	4.96591	4.715		2.14427	2.91035	2.41756	2.91988	2.40098	3.484	2.92296	0.000124367
	Prupe.1G149700	AT3G23600	Endo-1,3;1,4-beta-D-glucanase OS=Zea mays PE=1 SV=1	9.80482	9.71731	9.90317	13.082	12.4421	12.5918		9.55083	10.0931	9.38565	11.6057	11.1301	11.6587	2.92157	7.92923e-37
	Prupe.1G441300	AT2G15760	n/a	8.10858	7.85316	8.16403	10.9345	10.8002	11.1446		9.30077	10.1838	9.88842	10.832	11.2232	11.3555	2.91951	4.57239e-37
	Prupe.5G195200	AT1G69530	Expansin-A1 OS=Arabidopsis thaliana GN=EXPA1 PE=2 SV=1	2.38066	2.41353	2.10875	4.77014	5.11791	5.64099		2.5593	5.68796	2.41756	5.03536	3.40098	3.36852	2.91821	0.00140502
	Prupe.3G067200	AT1G79840	Homeobox-leucine zipper protein GLABRA 2 OS=Arabidopsis thaliana GN=GL2 PE=2 SV=3	8.87651	8.84315	8.86697	11.8493	11.5179	11.939		9.23878	8.83432	9.27056	10.9071	11.3062	11.6337	2.91792	4.9124e-47
	Prupe.1G312800	#N/A	#N/A	0.380656	1.09161	1.69371	4.60021	3.96591	3.56299		1.5593	1.68796	2.09563	4.59795	4.22695	4.42741	2.91752	0.000234315
	Prupe.8G032000	AT1G72890	TMV resistance protein N OS=Nicotiana glutinosa GN=N PE=1 SV=1	2.38066	1.09161	0.108749	4.05964	4.79598	4.09351		4.25974	3.42492	3.41756	2.01299	1.26348	2.59091	2.91701	0.000221786
	Prupe.5G232000	AT1G18180	n/a	5.33485	5.37701	5.4663	8.62258	8.01515	8.21325		5.46619	5.42492	5.65022	6.64962	6.78076	7.20982	2.91195	1.65847e-29
	Prupe.5G211600	n/a	n/a	5.99537	5.89896	5.43068	8.59457	8.38094	9.03692		4.5593	4.56243	3.90299	7.80741	8.39688	8.7054	2.90795	4.15268e-22
	Prupe.2G172300	AT2G34930	Receptor-like protein 12 OS=Arabidopsis thaliana GN=RLP12 PE=2 SV=2	5.70258	6.136	5.9161	8.68767	9.20961	8.51719		7.63612	7.11422	8.79954	8.82517	9.42234	9.47791	2.90315	1.1607e-13
	Prupe.7G060000	AT3G51470	Probable protein phosphatase 2C 47 OS=Arabidopsis thaliana GN=At3g51470 PE=1 SV=1	0.380656	0	1.10875	2.60021	3.38094	3.20042		0.559303	2.68796	2.68059	3.53655	4.11148	4.17587	2.90239	0.00961549
	Prupe.2G320600	AT5G24590	NAC domain-containing protein 78 OS=Arabidopsis thaliana GN=NAC078 PE=2 SV=2	9.86044	10.204	9.84176	13.2987	12.4869	12.7329		13.1939	12.7845	12.9526	11.4387	11.0779	10.9355	2.9018	1.81512e-37
	Prupe.4G009500	AT5G47560	Tonoplast dicarboxylate transporter OS=Arabidopsis thaliana GN=TDT PE=2 SV=2	13.2917	13.5801	13.0196	16.1857	16.4051	16.0357		13.4728	12.8835	12.8831	15.4008	16.1543	16.3564	2.90158	4.18471e-29
	Prupe.2G194000	AT2G46640	n/a	2.38066	3.26153	2.10875	5.12377	5.88344	5.64099		1.5593	2.91035	1.68059	3.76788	5.43341	4.36852	2.89904	5.02054e-06
	Prupe.1G166900	#N/A	#N/A	1.96562	0	1.10875	4.05964	4.25541	2.97803		2.88123	2.91035	3.09563	3.87097	2.52652	3.64154	2.89857	0.00184564
	Prupe.1G004800	AT3G24170	Glutathione reductase, cytosolic OS=Pisum sativum PE=2 SV=1	10.283	10.2363	10.2342	13.0372	13.333	13.0571		10.3291	10.877	10.0175	12.5989	12.7057	13.0948	2.89751	1.01867e-41
	Prupe.8G023500	AT5G17680	TMV resistance protein N OS=Nicotiana glutinosa GN=N PE=1 SV=1	6.62858	6.24135	6.43068	9.39787	9.57077	8.98178		6.36666	5.98564	6.48795	7.78118	8.29028	8.44889	2.89723	3.08358e-32
	Prupe.1G155200	AT1G47480	2-hydroxyisoflavanone dehydratase OS=Glycyrrhiza echinata GN=HIDM PE=1 SV=1	2.70258	3.79205	3.27867	6.5071	6.08138	6.12099		3.72923	4.56243	4.95361	9.25854	9.17517	9.1705	2.89718	3.52775e-16
	Prupe.1G337500	AT1G14700	Purple acid phosphatase 3 OS=Arabidopsis thaliana GN=PAP3 PE=2 SV=1	6.80692	6.72096	6.83667	9.8576	9.76176	9.39869		6.28722	6.68796	6.45318	9.68807	10.0455	10.3713	2.89622	1.78355e-40
	Prupe.4G058000	AT5G45920	GDSL esterase/lipase At5g45920 OS=Arabidopsis thaliana GN=At5g45920 PE=2 SV=1	4.46812	3.79205	4.75261	6.95776	7.73849	7.03692		6.01874	6.00989	6.07291	9.77454	9.57182	9.20246	2.8949	2.27316e-19
	Prupe.2G319600	AT5G24530	Naringenin,2-oxoglutarate 3-dioxygenase OS=Malus domestica PE=2 SV=1	5.55058	4.73546	5.50107	8.25842	6.38094	8.9361		5.08287	5.35092	6.07291	10.416	9.9839	9.85368	2.89424	6.64764e-09
	Prupe.2G194200	AT1G01190	Cytochrome P450 78A3 OS=Glycine max GN=CYP78A3 PE=2 SV=1	7.06716	6.9371	6.4663	9.39787	9.63518	10.0883		7.00225	6.71771	7.68809	8.90173	10.4299	11.0553	2.89179	5.89616e-11
	Prupe.5G144200	AT3G48850	Mitochondrial phosphate carrier protein 2, mitochondrial OS=Arabidopsis thaliana GN=MPT2 PE=2 SV=1	7.0949	7.05739	7.21727	10.084	9.84037	10.109		6.88123	7.103	6.61919	12.4945	11.8881	11.7182	2.89154	1.7171e-38
	Prupe.1G447700	AT5G11620	n/a	7.39188	7.46665	7.4663	10.2513	10.1447	10.5466		7.15922	7.37912	7.67306	9.19041	10.2241	10.7124	2.8824	5.05283e-20
	Prupe.2G120400	AT1G28710	Uncharacterized protein At1g28695 OS=Arabidopsis thaliana GN=At1g28695 PE=2 SV=1	2.70258	2.09161	3.27867	4.68767	6.11791	5.81933		2.14427	2.103	1.68059	8.36393	8.63852	8.50636	2.88135	1.38923e-09
	Prupe.6G288100	AT3G08850	Regulatory-associated protein of TOR 1 OS=Arabidopsis thaliana GN=RAPTOR1 PE=1 SV=1	11.3246	11.5505	11.486	14.567	13.9714	14.4121		11.3866	11.9837	11.1664	11.5637	12.2184	12.3707	2.88132	5.85365e-29
	Prupe.2G263700	AT2G40620	Transcription factor RF2b OS=Oryza sativa subsp. japonica GN=RF2b PE=1 SV=1	9.87851	10.107	9.85022	13.125	12.3067	12.9242		10.2423	10.358	10.1658	11.0553	11.158	11.26	2.87534	7.25618e-51
	Prupe.2G292100	AT5G62020	Heat stress transcription factor B-2a OS=Arabidopsis thaliana GN=HSFB2A PE=2 SV=1	7.79851	8.05739	6.96673	10.5804	10.6289	10.4375		9.73173	10.0024	9.65214	9.36614	9.86637	9.9869	2.87436	8.02153e-30
	Prupe.3G242600	AT3G19660	n/a	5.70258	5.70632	6.03949	8.1548	9.19686	8.55294		6.11389	6.29282	7.07291	10.5695	10.9629	11.1629	2.87092	4.27433e-19
	Prupe.6G157500	AT1G48910	Probable indole-3-pyruvate monooxygenase YUCCA10 OS=Arabidopsis thaliana GN=YUC10 PE=2 SV=1	6.70258	7.0458	7.20678	10.292	8.55753	10.1972		6.36666	7.62656	5.82355	5.69949	7.23617	7.7694	2.8683	3.89517e-05
	Prupe.6G275500	AT3G51890	Clathrin light chain 3 OS=Arabidopsis thaliana GN=At3g51890 PE=1 SV=1	10.3464	10.274	10.1989	13.3266	13.1137	12.9632		11.8464	11.9091	12.2473	12.894	13.1077	13.9304	2.86797	1.08003e-31
	Prupe.6G008500	#N/A	#N/A	1.96562	1.09161	1.10875	4.5071	4.70287	3.39307		0	2.91035	2.09563	3.33492	3.74891	3.36852	2.86718	0.000486536
	Prupe.8G196900	AT3G25180	Cytochrome P450 82G1 OS=Arabidopsis thaliana GN=CYP82G1 PE=1 SV=1	8.25717	7.75694	7.47507	11.106	9.89401	10.9235		8.58721	9.18248	7.84382	9.35284	9.88553	10.2114	2.86589	8.16816e-14
	Prupe.3G071100	AT3G18830	Polyol transporter 5 OS=Arabidopsis thaliana GN=PLT5 PE=1 SV=2	1.38066	0.0916059	1.10875	3.92214	4.25541	2.97803		0	1.103	0.0956319	0.597953	1.26348	-0.216445	2.86193	0.00473953
	Prupe.1G202100	AT1G65810	Probable helicase MAGATAMA 3 OS=Arabidopsis thaliana GN=MAA3 PE=2 SV=1	3.18801	3.55104	4.27867	6.55441	6.62887	6.67847		2.88123	4.35092	3.90299	5.14227	5.57091	5.32271	2.85776	7.33372e-15
	Prupe.3G101500	AT5G48930	Shikimate O-hydroxycinnamoyltransferase OS=Arabidopsis thaliana GN=HST PE=2 SV=1	1.38066	1.67657	1.69371	4.18517	4.49642	4.64099		1.5593	0.102996	0	3.18292	2.52652	1.95348	2.85596	0.000218934
	Prupe.5G064400	#N/A	#N/A	4.77297	5.136	4.50107	7.99253	7.0248	7.8525		3.88123	2.103	4.55506	6.15254	7.48071	7.6353	2.85557	7.23314e-09
	Prupe.1G174300	#N/A	#N/A	0	2.67657	0.108749	4.40757	2.79598	4.78538		1.5593	2.68796	2.68059	3.01299	3.58541	3.69045	2.85544	0.00152731
	Prupe.1G205200	AT5G53130	Cyclic nucleotide-gated ion channel 1 OS=Arabidopsis thaliana GN=CNGC1 PE=1 SV=1	0	2.09161	1.69371	3.77014	4.38094	4.48053		1.5593	0.102996	2.09563	4.14227	4.22695	3.73775	2.85284	0.000237443
	Prupe.1G379600	n/a	n/a	9.538	9.44255	9.16403	12.3963	12.0906	12.2085		10.4343	10.4462	10.5714	10.9946	11.0113	11.0273	2.84886	2.57778e-117
	Prupe.5G079600	AT2G45360	n/a	6.0811	6.35839	5.89011	9.42039	8.51708	8.8277		7.59273	7.64216	7.43548	9.11102	8.887	8.99909	2.84855	2.22914e-31
	Prupe.5G143800	AT3G48850	Mitochondrial phosphate carrier protein 2, mitochondrial OS=Arabidopsis thaliana GN=MPT2 PE=2 SV=1	4.0811	3.41353	4.01564	6.97525	6.96591	5.97803		4.25974	4.62656	4.34356	9.00309	8.53774	8.51148	2.84335	3.76556e-14
	Prupe.6G120300	AT5G22580	Uncharacterized protein At5g22580 OS=Arabidopsis thaliana GN=At5g22580 PE=1 SV=1	8.32317	8.06315	8.47944	11.0739	10.9483	11.3653		9.19593	9.85955	8.94112	6.71343	7.7031	8.78356	2.84145	3.40304e-12
	Prupe.5G018500	AT1G31350	F-box/kelch-repeat protein SKIP25 OS=Arabidopsis thaliana GN=SKIP25 PE=1 SV=1	4.0811	3.55104	3.27867	6.48286	6.28783	6.65985		5.01874	3.80344	4.73949	5.64235	5.83637	5.92311	2.83439	2.53888e-14
	Prupe.4G161200	AT4G14103.1	F-box/LRR-repeat protein At4g14103 OS=Arabidopsis thaliana GN=At4g14103 PE=2 SV=1	7.40302	7.6385	7.4486	9.83862	10.898	10.0441		7.81669	7.36038	7.62701	10.1972	10.1046	10.0936	2.83424	1.63842e-28
	Prupe.6G031700	AT3G13235.3	DNA damage-inducible protein 1 OS=Phaeosphaeria nodorum (strain SN15 / ATCC MYA-4574 / FGSC 10173) GN=DDI1 PE=3 SV=2	9.03529	8.94959	9.06295	11.7159	12.1861	11.5717		8.68342	9.08599	8.48365	10.7409	10.7921	11.0124	2.83204	4.01956e-47
	Prupe.2G316600	AT3G61890	Homeobox-leucine zipper protein ATHB-12 OS=Arabidopsis thaliana GN=ATHB-12 PE=2 SV=1	7.55058	7.41353	7.64013	10.0432	10.6938	10.2954		7.28722	7.45172	7.86382	13.0502	11.9366	12.5108	2.83124	5.8699e-24
	Prupe.5G211200	AT5G60830	n/a	7.71157	8.25148	8.36141	10.693	9.71186	11.7746		8.5423	8.60284	7.81673	9.66852	9.05529	9.54344	2.83012	1.5127e-11
	Prupe.1G211000	AT5G47910	Respiratory burst oxidase homolog protein D OS=Arabidopsis thaliana GN=RBOHD PE=1 SV=1	8.32317	8.22089	7.94164	11.0191	11.0356	10.9176		8.70905	8.66524	8.78213	10.6236	10.0951	9.74283	2.82209	3.84663e-41
	Prupe.2G238800	AT2G39730	Ribulose bisphosphate carboxylase/oxygenase activase, chloroplastic OS=Malus domestica GN=RCA PE=2 SV=1	5.46812	4.84649	4.50107	7.48286	8.5239	6.99298		4.95162	6.73235	5.26556	6.31677	6.36782	6.02196	2.82125	2.18444e-08
	Prupe.1G397300	AT4G31770	Lariat debranching enzyme OS=Arabidopsis thaliana GN=DBR1 PE=2 SV=1	7.90422	7.66146	7.39415	10.8278	9.56416	10.7528		7.34066	7.27292	7.47067	7.98741	8.36782	9.21087	2.81862	2.50125e-15
	Prupe.3G158900	AT3G03341.1	n/a	8.22615	8.22089	8.28367	10.693	11.2848	11.1438		9.23878	8.94535	9.47067	12.7449	12.4963	13.1103	2.81766	3.10791e-40
	Prupe.3G079700	AT1G52690	Late embryogenesis abundant protein 2 OS=Cicer arietinum PE=1 SV=1	1.38066	0.0916059	2.10875	4.84814	3.96591	3.56299		0	2.103	0.0956319	4.84588	2.94155	2.78356	2.81527	0.00522913
	Prupe.4G017800	AT5G55090	Mitogen-activated protein kinase kinase kinase ANP1 OS=Arabidopsis thaliana GN=ANP1 PE=1 SV=2	3.84009	4.09161	4.10875	7.21492	6.5239	6.67847		4.01874	4.103	4.34356	6.16274	6.03958	6.64154	2.8134	2.5507e-15
	Prupe.4G071500	AT5G45650	Subtilisin-like protease OS=Arabidopsis thaliana GN=ARA12 PE=1 SV=1	3.38066	3.41353	4.19621	7.05964	6.1883	6.17443		0	2.91035	2.68059	4.65685	3.94155	4.56492	2.81321	2.3581e-09
	Prupe.4G142400	AT4G27290	G-type lectin S-receptor-like serine/threonine-protein kinase At4g27290 OS=Arabidopsis thaliana GN=At4g27290 PE=3 SV=4	0	1.67657	0.108749	4.05964	2.79598	2.97803		0	1.68796	1.09563	3.26092	3.02902	2.87102	2.81121	0.00848136
	Prupe.7G105200	AT5G53400	Protein BOBBER 1 OS=Arabidopsis thaliana GN=BOB1 PE=1 SV=1	6.05308	6.73546	5.96673	8.63913	8.51023	9.79181		6.05116	6.61079	7.68059	10.388	11.3166	10.9358	2.80809	2.94627e-10
	Prupe.7G149100	AT2G18570	Anthocyanidin 3-O-glucosyltransferase 5 OS=Manihot esculenta GN=GT5 PE=1 SV=1	10.5754	10.6308	10.3023	13.2691	13.1686	13.4954		11.365	11.8172	11.4176	12.4805	13.2732	13.1412	2.80793	7.14919e-39
	Prupe.2G310600	AT3G49220	Probable pectinesterase/pectinesterase inhibitor 34 OS=Arabidopsis thaliana GN=PME34 PE=2 SV=1	7.76436	6.96197	7.19621	10.2602	9.78182	10.3487		7.2458	8.08599	6.57137	9.06011	9.61927	9.70093	2.80602	9.68473e-16
	Prupe.1G037700	AT3G23220	Ethylene-responsive transcription factor ERF095 OS=Arabidopsis thaliana GN=ERF095 PE=1 SV=1	1.38066	1.09161	1.10875	4.77014	3.11791	3.56299		0.559303	0	0	1.59795	0.941553	2.78356	2.80445	0.00560666
	Prupe.6G278600	AT5G01380	Trihelix transcription factor GT-3a OS=Arabidopsis thaliana GN=GT-3A PE=1 SV=1	4.55058	4.73546	3.56818	7.5889	6.86207	6.91663		5.36666	3.91035	4.68059	10.5429	9.5057	9.76726	2.79892	3.03079e-11
	Prupe.6G117200	AT1G12700	Putative pentatricopeptide repeat-containing protein At1g12700, mitochondrial OS=Arabidopsis thaliana GN=At1g12700 PE=3 SV=1	4.28755	3.67657	3.9161	6.68767	6.46841	7.05128		3.5593	4.19046	4.09563	6.26092	6.5038	6.66007	2.79712	1.14644e-16
	Prupe.1G105800	AT3G06483.1	[Pyruvate dehydrogenase (acetyl-transferring)] kinase, mitochondrial OS=Arabidopsis thaliana GN=PDK PE=1 SV=1	9.94861	9.75694	10.2041	12.5075	12.9731	12.8154		10.2718	10.549	10.0984	11.5902	12.2309	12.4218	2.79635	2.44966e-34
	Prupe.6G028000	AT5G55970	E3 ubiquitin-protein ligase At4g11680 OS=Arabidopsis thaliana GN=At4g11680 PE=2 SV=1	7.98057	8.29128	8.36614	10.4092	11.5374	10.8789		7.54799	7.17981	7.19366	10.4632	10.5349	10.6411	2.79274	4.50558e-28
	Prupe.6G097900	AT1G61560	MLO-like protein 6 OS=Arabidopsis thaliana GN=MLO6 PE=2 SV=2	7.48918	7.0458	7.05126	10.0494	10.1535	9.77245		7.75898	7.28291	7.87042	11.1468	10.3568	10.2537	2.79219	1.85392e-25
	Prupe.1G001900	n/a	n/a	0.380656	1.09161	1.10875	2.92214	4.60334	2.97803		0	0.102996	0	2.01299	3.74891	3.24299	2.79047	0.00923705
	Prupe.7G039200	#N/A	#N/A	2.38066	1.67657	2.10875	5.80967	4.38094	3.39307		6.80723	7.71771	5.73949	1.33492	-0.0584474	1.59091	2.789	0.000520874
	Prupe.2G212000	AT5G04220	Synaptotagmin-3 OS=Arabidopsis thaliana GN=SYT3 PE=2 SV=1	0	2.67657	2.9161	5.12377	4.49642	5.39307		2.88123	1.68796	1.09563	6.15254	6.0811	7.15424	2.78732	2.24262e-05
	Prupe.6G077800	#N/A	#N/A	9.50478	9.55513	9.74356	11.9512	12.8332	12.2448		9.39219	9.07166	9.33165	11.5505	12.1542	12.5831	2.78555	1.31088e-24
	Prupe.2G122000	AT1G55190	PRA1 family protein F2 OS=Arabidopsis thaliana GN=PRA1F2 PE=1 SV=1	3.18801	2.09161	2.10875	5.12377	5.43984	5.34726		3.72923	3.56243	4.68059	5.14227	5.00764	4.45598	2.78518	3.3061e-07
	Prupe.8G161900	AT4G34880	Putative amidase C869.01 OS=Schizosaccharomyces pombe (strain 972 / ATCC 24843) GN=SPAC869.01 PE=3 SV=1	4.18801	4.41353	4.19621	7.12377	6.88344	7.13453		3.36666	4.74685	4.18309	5.50484	6.07084	6.14111	2.78125	1.23666e-16
	Prupe.5G061800	AT4G17500	Ethylene-responsive transcription factor 1A OS=Arabidopsis thaliana GN=ERF1A PE=1 SV=2	6.68444	5.97425	6.17484	9.3484	9.40701	8.23227		7.89022	8.8909	8.81673	9.26329	8.5581	8.8334	2.78014	2.74934e-14
	Prupe.3G246900	AT3G30390	Sodium-coupled neutral amino acid transporter 2 OS=Pan paniscus GN=SLC38A2 PE=3 SV=1	8.18156	8.01642	8.11437	10.7461	10.9317	10.9572		8.42349	8.78599	8.81331	11.2577	11.4064	11.4842	2.77722	2.27161e-91
	Prupe.1G322200	AT2G01290	Probable ribose-5-phosphate isomerase 2 OS=Arabidopsis thaliana GN=RPI2 PE=1 SV=1	10.8288	10.7561	10.5392	13.8924	13.3429	13.1227		12.9921	13.2717	12.8634	11.5987	11.8188	11.8392	2.77696	2.25595e-43
	Prupe.5G050300	AT1G32740	n/a	7.98799	7.74266	7.78117	10.2423	10.7775	10.7681		7.95162	7.61079	7.21457	10.4171	10.3408	11.1167	2.7764	5.11135e-27
	Prupe.7G094900	#N/A	#N/A	5.02451	5.17907	4.9161	7.51908	7.41069	8.3297		5.14427	4.91035	5.71034	7.63504	7.56726	7.7054	2.77553	4.39427e-19
	Prupe.5G184300	AT1G74780	n/a	9.16856	8.85979	9.11718	11.8084	12.0254	11.6243		8.9036	9.33182	9.12354	12.9106	13.6128	13.6032	2.77432	9.53962e-40
	Prupe.1G503400	AT1G38131.1	Uncharacterized protein At1g04910 OS=Arabidopsis thaliana GN=At1g04910 PE=2 SV=1	8.12885	8.34899	8.32307	11.2223	11.1688	10.6854		7.96869	7.36978	6.82355	10.9581	11.1243	11.2192	2.77344	2.37158e-30
	Prupe.8G109700	AT3G50830	Cold-regulated 413 plasma membrane protein 2 OS=Arabidopsis thaliana GN=COR413PM2 PE=2 SV=1	12.3359	12.4777	12.2752	15.0331	15.079	15.2849		12.5283	12.6849	12.7619	16.0278	16.0814	16.2875	2.77107	9.21384e-120
	Prupe.8G014000	AT2G04865.1	Serine/threonine-protein phosphatase 7 long form homolog OS=Arabidopsis thaliana GN=At1g48120 PE=2 SV=1	5.93524	5.9985	5.94164	8.78012	8.9201	8.44835		6.31419	5.68796	5.73949	7.88644	8.14122	9.40835	2.76953	1.62718e-13
	Prupe.8G209300	AT5G26594.1	Two-component response regulator ARR22 OS=Arabidopsis thaliana GN=ARR22 PE=2 SV=1	1.96562	1.09161	2.69371	5.05964	4.11791	5.09351		0.559303	2.42492	2.41756	5.82035	4.84844	3.99301	2.76929	0.000233257
	Prupe.1G104400	AT1G02520	ABC transporter B family member 11 OS=Arabidopsis thaliana GN=ABCB11 PE=2 SV=1	6.64744	6.41353	6.55169	9.83383	9.24719	8.57794		6.64677	6.84446	5.68059	8.51483	8.29249	9.15315	2.76827	3.0446e-14
	Prupe.5G221000	AT1G68520	Zinc finger protein CONSTANS-LIKE 6 OS=Arabidopsis thaliana GN=COL6 PE=2 SV=2	7.0949	7.18964	7.00357	9.74487	10.3058	9.40429		7.88123	7.54594	8.53026	10.4734	10.4269	10.633	2.7674	7.49157e-24
	Prupe.1G420100	#N/A	#N/A	3.84009	3.79205	3.10875	6.24407	6.65396	6.20042		3.5593	4.35092	4.61919	7.0298	6.59976	6.72607	2.76735	1.02798e-13
	Prupe.1G358800	AT4G38470	Serine/threonine-protein kinase HT1 OS=Arabidopsis thaliana GN=HT1 PE=1 SV=1	4.28755	2.41353	3.10875	6.3551	6.15353	6.14795		3.36666	2.68796	1.09563	4.22244	5.44935	6.31494	2.76709	1.14831e-05
	Prupe.3G085200	AT1G52560	26.5 kDa heat shock protein, mitochondrial OS=Arabidopsis thaliana GN=HSP26.5 PE=2 SV=1	4.38066	4.33953	2.9161	6.5071	6.43984	7.25105		4.46619	5.59485	4.85052	10.1792	7.02902	6.53844	2.76694	0.00560436
	Prupe.6G192200	AT1G78290	Serine/threonine-protein kinase SAPK1 OS=Oryza sativa subsp. japonica GN=SAPK1 PE=1 SV=1	11.4488	11.4855	11.2335	14.2347	14.3043	13.9035		9.84932	10.7177	8.96291	13.4071	13.3517	13.7012	2.7643	3.55779e-17
	Prupe.6G299100	AT3G05975.1	n/a	3.18801	3.79205	4.01564	6.79004	5.79598	6.65985		2.5593	3.68796	3.79607	7.38368	6.68975	7.64464	2.76361	3.56541e-10
	Prupe.7G169400	AT4G36010	Thaumatin-like protein 1 OS=Prunus persica PE=2 SV=1	4.38066	4.67657	5.4663	7.96653	7.23892	7.75062		4.14427	4.56243	4.34356	7.35729	6.57091	6.41291	2.75882	1.0063e-13
	Prupe.7G030800	AT5G55690	n/a	2.70258	2.41353	3.69371	5.5071	6.25541	5.56299		6.28722	5.27292	4.18309	4.05739	4.02902	5.05034	2.75865	1.02944e-05
	Prupe.2G055500	AT4G11170	TMV resistance protein N OS=Nicotiana glutinosa GN=N PE=1 SV=1	1.96562	2.67657	0.108749	5.05964	4.49642	4.39307		5.08287	5.91035	6.18309	1.59795	1.74891	1.95348	2.75472	2.75611e-05
	Prupe.1G341100	AT2G02070	Zinc finger protein MAGPIE OS=Arabidopsis thaliana GN=MGP PE=1 SV=1	8.68444	8.59145	8.64402	11.1682	11.2595	11.6963		9.10234	8.53345	8.98133	9.91235	10.328	10.1032	2.75393	1.97276e-45
	Prupe.1G423000	AT5G58610	Chromodomain-helicase-DNA-binding protein 4 OS=Mus musculus GN=Chd4 PE=1 SV=1	5.33485	4.9985	5.35668	8.11591	7.9858	7.8525		4.46619	5.14739	4.90299	5.6277	6.23617	6.61645	2.75195	2.35976e-20
	Prupe.1G431700	AT3G57870	SUMO-conjugating enzyme SCE1 OS=Arabidopsis thaliana GN=SCE1 PE=1 SV=1	7.62858	7.66146	7.54338	10.4737	10.4982	10.0813		8.51931	8.66142	8.81673	10.2733	10.3979	10.6723	2.75033	1.7584e-58
	Prupe.1G411300	AT2G26730	Probable inactive receptor kinase At2g26730 OS=Arabidopsis thaliana GN=At2g26730 PE=1 SV=1	3.18801	3.55104	2.9161	6.5071	4.96591	6.09351		6.58167	5.23228	7.21457	6.20282	6.43341	6.10548	2.75031	1.36998e-06
	Prupe.1G133200	#N/A	#N/A	2.38066	3.55104	3.69371	5.99253	6.43984	5.81933		3.72923	3.91035	4.41756	5.87097	5.79953	5.82795	2.74997	5.09171e-12
	Prupe.3G209500	AT1G05000	Probable tyrosine-protein phosphatase At1g05000 OS=Arabidopsis thaliana GN=At1g05000 PE=1 SV=1	6.66606	5.9985	6.39415	8.9709	9.5239	8.76375		7.23173	6.73235	7.15091	9.31105	9.1449	10.0208	2.74714	8.32964e-20
	Prupe.7G211600	AT2G19570	Cytidine deaminase 1 OS=Arabidopsis thaliana GN=CDA1 PE=1 SV=1	8.70709	8.46229	8.75621	11.2726	11.3117	11.5724		8.05116	8.83092	7.60343	11.9583	12.0279	12.1042	2.7448	3.88314e-28
	Prupe.8G023800	AT5G17680	TMV resistance protein N OS=Nicotiana glutinosa GN=N PE=1 SV=1	1.38066	2.41353	2.10875	5.05964	5.25541	3.715		4.14427	4.00989	4.95361	4.29839	4.26348	4.27541	2.74474	2.34399e-05
	Prupe.7G047900	AT3G03300	Endoribonuclease Dicer homolog 2 OS=Arabidopsis thaliana GN=At3g03300 PE=1 SV=2	6.59011	5.58346	6.27867	7.6663	8.43984	9.86474		6.11389	5.98564	5.5219	6.37931	6.77444	7.08734	2.74473	9.50104e-09
	Prupe.2G291300	AT5G07250	n/a	8.64275	9.36073	9.11998	12.2364	11.5708	11.5249		8.88573	8.72871	8.94425	11.8137	11.7085	12.5839	2.74359	1.00835e-22
	Prupe.7G241000	AT4G32400	Adenine nucleotide transporter BT1, chloroplastic/mitochondrial OS=Arabidopsis thaliana GN=BT1 PE=1 SV=1	1.38066	2.09161	1.69371	4.05964	5.1883	3.97803		0.559303	0	1.09563	0.012991	1.52652	1.95348	2.74293	0.000962275
	Prupe.1G371100	AT1G75540	Probable salt tolerance-like protein At1g75540 OS=Arabidopsis thaliana GN=At1g75540 PE=1 SV=1	6.80692	7.0458	7.16403	9.91988	9.49642	9.82352		7.03504	6.81724	6.91581	10.8316	10.2258	10.6408	2.74218	8.67626e-42
	Prupe.3G168100	AT1G17745.1	D-3-phosphoglycerate dehydrogenase, chloroplastic OS=Arabidopsis thaliana GN=At1g17745 PE=1 SV=2	11.3856	11.1724	11.5139	13.7829	14.4728	13.9583		11.1703	11.2193	11.3196	15.309	14.7785	14.2214	2.7378	2.441e-26
	Prupe.8G101400	n/a	n/a	3.38066	3.09161	1.69371	5.68767	6.22224	4.39307		3.72923	2.68796	4.00252	4.53655	4.11148	4.30712	2.73677	7.28166e-06
	Prupe.3G068700	AT1G52280	Ras-related protein Rab7 OS=Prunus armeniaca PE=2 SV=1	7.0949	6.67657	6.9161	9.36508	9.8728	9.61465		7.03504	7.11422	7.0145	10.0505	10.1486	10.2114	2.73025	8.07096e-57
	Prupe.1G099000	AT4G30440	UDP-glucuronate 4-epimerase 1 OS=Arabidopsis thaliana GN=GAE1 PE=1 SV=1	10.538	10.9277	10.1504	13.526	13.165	13.1901		13.668	13.3182	13.6052	14.1939	13.8699	13.5084	2.72986	6.34836e-33
	Prupe.8G023400	AT1G17880	n/a	3.55058	4.17907	2.69371	6.09207	6.62887	6.22596		4.01874	3.56243	3.68059	5.56758	5.13138	5.6662	2.72806	1.28481e-11
	Prupe.2G153800	AT1G12600	UDP-galactose/UDP-glucose transporter 4 OS=Arabidopsis thaliana GN=UTR4 PE=2 SV=1	5.59011	4.9985	5.50107	7.90399	8.39589	7.97803		6.23173	5.59485	6.5219	8.44762	8.46119	8.59573	2.72764	3.04504e-25
	Prupe.3G172700	AT3G58850	Transcription factor PAR2 OS=Arabidopsis thaliana GN=PAR2 PE=3 SV=1	6.88845	6.58346	6.27867	9.97308	8.54417	9.10043		7.96018	7.96098	8.3002	7.38368	7.72291	7.8657	2.72619	1.2606e-16
	Prupe.3G298600	AT5G40690	n/a	6.5304	6.501	6.6006	9.41078	9.24719	9.14461		9.14802	8.64989	8.919	9.9831	9.88773	10.1667	2.72617	2.1505e-52
	Prupe.7G250600	AT2G46150	n/a	3.70258	3.89896	3.10875	6.82903	5.75018	6.17443		8.62539	8.56652	8.60343	6.42238	4.79953	6.10548	2.7183	7.97651e-09
	Prupe.8G242600	AT5G19160	Protein trichome birefringence-like 11 OS=Arabidopsis thaliana GN=TBL11 PE=2 SV=1	6.10858	5.79205	6.4486	8.28671	9.36584	8.72398		5.98557	6.05719	6.20416	11.2517	10.3678	10.1759	2.71799	2.99224e-15
	Prupe.6G093900	AT1G07900	LOB domain-containing protein 1 OS=Arabidopsis thaliana GN=LBD1 PE=2 SV=1	2.38066	2.09161	0	4.99253	2.38094	4.56299		2.14427	1.103	2.09563	5.93185	4.55626	3.53844	2.71797	0.00694806
	Prupe.6G234300	AT5G03330	OTU domain-containing protein DDB_G0284757 OS=Dictyostelium discoideum GN=DDB_G0284757 PE=1 SV=2	7.13554	7.22089	7.08603	9.49503	10.418	9.47788		7.31419	6.77542	6.72499	10.2016	10.2488	10.3913	2.71719	4.04682e-25
	Prupe.1G469000	AT4G21410	Cysteine-rich receptor-like protein kinase 29 OS=Arabidopsis thaliana GN=CRK29 PE=2 SV=1	3.70258	3.79205	4.27867	6.53095	7.20537	6.09351		5.6037	5.93589	5.97827	7.27509	6.9914	6.9333	2.71531	1.66913e-13
	Prupe.4G214900	AT4G04630	n/a	9.15215	9.11951	8.84346	12.0275	11.2451	11.8869		8.97716	10.7469	9.50926	11.0811	10.9643	11.1356	2.7133	1.05249e-13
	Prupe.2G243500	AT3G55700	UDP-glycosyltransferase 76F1 OS=Arabidopsis thaliana GN=UGT76F1 PE=2 SV=1	3.55058	2.89896	2.43068	6.18517	4.70287	5.88492		3.5593	4.49531	3.90299	5.91988	4.74891	4.95348	2.71221	3.09066e-06
	Prupe.7G127100	AT2G39210	n/a	9.20083	9.10841	9.09459	11.6426	12.2813	11.4805		8.88573	10.063	8.91262	10.9071	11.1177	11.3643	2.709	3.44455e-18
	Prupe.8G224600	AT3G23240	Ethylene-responsive transcription factor 1B OS=Arabidopsis thaliana GN=ERF1B PE=1 SV=2	4.96562	2.67657	1.69371	6.94006	5.96591	6.27571		0	2.42492	0	0.597953	-1.05845	1.36852	2.70741	0.00134488
	Prupe.6G182200	AT1G78080	Ethylene-responsive transcription factor RAP2-4 OS=Arabidopsis thaliana GN=RAP2-4 PE=1 SV=1	9.92755	10.3642	10.2406	12.7541	13.1497	12.7492		10.4297	10.1433	10.7048	13.7799	13.9491	14.1389	2.70719	4.00226e-46
	Prupe.1G404600	AT1G13570	F-box/FBD/LRR-repeat protein At1g13570 OS=Arabidopsis thaliana GN=At1g13570 PE=2 SV=1	3.84009	1.09161	1.10875	5.24407	5.31954	5.25105		1.5593	3.103	1.68059	3.26092	3.84844	3.484	2.70716	3.63066e-05
	Prupe.1G292000	AT2G26710	Cytochrome P450 CYP749A22 OS=Panax ginseng PE=2 SV=1	2.38066	2.89896	0.108749	5.12377	4.49642	4.97803		2.88123	1.103	2.41756	7.96428	6.94155	6.17587	2.70436	0.00011441
	Prupe.2G220100	AT2G28550	Ethylene-responsive transcription factor RAP2-7 OS=Arabidopsis thaliana GN=RAP2-7 PE=2 SV=2	2.70258	1.67657	1.69371	4.30065	4.88344	5.03692		2.5593	3.56243	2.90299	5.45593	4.77444	5.61645	2.70365	1.55247e-05
	Prupe.3G017500	AT5G37660	Cysteine-rich repeat secretory protein 60 OS=Arabidopsis thaliana GN=CRRSP60 PE=1 SV=1	0.380656	2.09161	1.10875	2.92214	3.96591	4.78538		0.559303	0.102996	0	5.90781	6.05008	5.67837	2.70113	0.000479333
	Prupe.7G118400	AT1G64980	n/a	9.02811	9.3324	9.06875	12.4363	10.9559	11.7939		10.6989	10.7965	10.2681	12.9464	11.9117	11.1786	2.70108	8.31892e-11
	Prupe.2G248800	AT2G40110	Protein yippee-like OS=Solanum tuberosum PE=2 SV=1	7.59982	7.72096	7.98527	10.2241	10.6663	10.5198		7.61459	7.66524	7.39941	11.0488	10.6796	10.7976	2.70101	2.88192e-54
	Prupe.6G180500	AT5G10170	Inositol-3-phosphate synthase OS=Nicotiana paniculata GN=INPS1 PE=2 SV=1	2.70258	4.48392	5.6006	7.81938	7.04391	7.23856		5.5135	4.80344	4.73949	6.91386	6.18948	6.23477	2.70069	6.42334e-08
	Prupe.6G035700	AT5G56230	PRA1 family protein G2 OS=Arabidopsis thaliana GN=PRA1G2 PE=2 SV=1	3.38066	2.41353	3.27867	5.60021	5.55087	6.06549		3.88123	3.103	3.09563	6.20282	6.35094	6.6723	2.70004	7.09955e-10
	Prupe.4G089400	AT2G43120	Pirin-like protein OS=Solanum lycopersicum PE=2 SV=1	2.38066	1.67657	3.10875	5.30065	4.25541	5.67847		3.72923	2.91035	2.09563	5.76788	6.53401	6.74356	2.69969	9.9445e-06
	Prupe.2G088000	#N/A	#N/A	0.380656	0.0916059	1.69371	1.60021	4.49642	3.56299		2.14427	2.103	1.68059	4.43926	4.91883	4.484	2.6978	0.00447998
	Prupe.I000900	AT1G05680	UDP-glycosyltransferase 74E2 OS=Arabidopsis thaliana GN=UGT74E2 PE=1 SV=1	4.0811	4.09161	3.56818	6.38157	5.04391	7.48053		4.14427	5.68796	5.68059	8.416	7.26348	7.729	2.69635	5.77974e-06
	Prupe.8G193100	AT3G25250	Serine/threonine-protein kinase OXI1 OS=Arabidopsis thaliana GN=OXI1 PE=1 SV=1	4.55058	4.55104	4.69371	7.31446	7.30377	7.27571		5.14427	5.14739	4.55506	8.23699	8.56543	9.21714	2.69635	2.25546e-16
	Prupe.1G014700	n/a	n/a	3.18801	1.09161	0.108749	4.30065	4.96591	4.64099		1.5593	3.103	2.90299	5.56758	5.2814	4.51148	2.69601	0.00013464
	Prupe.4G181500	AT3G15353.1	Metallothionein-like protein 1 OS=Prunus avium GN=MT1 PE=3 SV=1	8.60947	9.58746	9.55376	11.8845	12.2938	11.8136		9.6227	9.15012	9.40624	12.3912	12.6325	12.7018	2.69599	2.58099e-27
	Prupe.1G104300	AT1G02520	ABC transporter B family member 11 OS=Arabidopsis thaliana GN=ABCB11 PE=2 SV=1	4.55058	4.09161	3.56818	7.57749	6.5239	5.75062		4.01874	4.68796	3.90299	6.6129	5.86042	6.4978	2.69497	7.05314e-08
	Prupe.1G556400	#N/A	#N/A	2.38066	2.09161	2.69371	4.05964	6.00543	4.56299		2.5593	3.91035	3.09563	4.87097	5.26348	5.10548	2.69492	4.30124e-05
	Prupe.1G528100	AT5G65430	14-3-3-like protein GF14 kappa OS=Arabidopsis thaliana GN=GRF8 PE=2 SV=2	11.0958	11.2968	11.3489	13.9273	13.9419	13.9647		11.1657	11.0211	11.2074	13.8882	14.6003	14.8237	2.69335	4.50344e-40
	Prupe.5G003100	AT4G32430	Pentatricopeptide repeat-containing protein At4g32430, mitochondrial OS=Arabidopsis thaliana GN=PCMP-E40 PE=2 SV=1	3.18801	3.79205	3.56818	6.3551	6.00543	6.3238		5.31419	6.33182	5.48795	7.91687	6.72291	6.8973	2.69124	1.26587e-08
	Prupe.5G173700	AT5G62520	Probable inactive poly [ADP-ribose] polymerase SRO5 OS=Arabidopsis thaliana GN=SRO5 PE=1 SV=1	8.79428	9.13873	9.42163	11.9204	11.8506	11.7116		9.20676	9.55421	8.58347	11.2553	11.2769	11.5273	2.68823	7.02361e-31
	Prupe.4G077900	n/a	n/a	7.65678	8.14145	8.00962	10.8505	10.613	10.4292		10.4632	10.063	10.3184	10.4831	10.3969	10.0556	2.6878	1.97044e-45
	Prupe.1G052400	AT4G13510	Ammonium transporter 1 member 1 OS=Arabidopsis thaliana GN=AMT1-1 PE=1 SV=1	8.31729	8.26653	8.17484	10.7282	10.9045	11.1513		8.53085	8.55421	8.54272	11.3346	11.1249	11.0214	2.68607	3.91956e-77
	Prupe.5G006700	AT1G76410	RING-H2 finger protein ATL8 OS=Arabidopsis thaliana GN=ATL8 PE=2 SV=2	6.73821	7.27151	6.96673	9.90855	9.14028	9.90877		5.72923	5.77542	5.22491	5.40531	5.72291	5.96346	2.68461	7.56291e-25
	Prupe.1G086500	AT5G57480	Probable mitochondrial chaperone BCS1-B OS=Dictyostelium discoideum GN=bcsl1b PE=3 SV=1	4.0811	5.17907	5.63231	7.94894	7.96591	7.44835		5.31419	4.80344	5.26556	9.25259	9.11897	8.94846	2.68437	6.33293e-20
	Prupe.1G504100	AT1G21980	Phosphatidylinositol 4-phosphate 5-kinase 1 OS=Arabidopsis thaliana GN=PIP5K1 PE=1 SV=1	8.90029	8.88277	8.98833	11.542	11.2379	11.9496		8.09068	8.91357	8.0145	11.0416	12.6184	12.7978	2.68173	3.61582e-12
	Prupe.7G110000	n/a	n/a	0.380656	2.89896	1.69371	4.68767	4.11791	5.14795		2.88123	3.68796	3.41756	4.79435	4.33387	4.06896	2.68158	4.06339e-05
	Prupe.5G104300	AT3G61460	E3 ubiquitin-protein ligase RHA1B OS=Arabidopsis thaliana GN=RHA1B PE=2 SV=1	6.18801	6.58346	5.96673	8.68236	8.50334	9.45646		4.46619	5.59485	4.55506	9.48872	9.01033	9.35531	2.67474	1.1087e-16
	Prupe.7G265000	AT5G57880	n/a	5.38066	5.51787	5.6006	7.867	7.92526	8.60739		6.20316	5.98564	5.65022	6.72035	7.10142	7.44889	2.67248	1.9321e-19
	Prupe.6G319900	AT5G27760	n/a	9.65445	9.44475	9.50107	11.9714	12.7425	11.6951		9.58721	9.92636	9.54065	12.1095	12.3516	12.3565	2.6708	2.49387e-28
	Prupe.2G201600	AT3G17730	NAC domain-containing protein 74 OS=Oryza sativa subsp. japonica GN=NAC74 PE=2 SV=1	5.96562	6.24135	5.63231	8.76008	8.48947	8.64573		7.72923	8.44729	7.79607	5.37054	5.81192	5.89208	2.66856	7.19979e-25
	Prupe.1G153900	#N/A	#N/A	0.380656	0	2.43068	3.92214	3.38094	4.09351		0	2.91035	4.00252	4.79435	4.52652	4.33814	2.66015	0.00754036
	Prupe.3G274200	AT5G40010	Probable mitochondrial chaperone BCS1-B OS=Dictyostelium discoideum GN=bcsl1b PE=3 SV=1	6.18801	5.9245	6.03949	8.68767	7.95585	9.21962		9.33409	9.71402	10.5784	8.59419	7.85743	8.30712	2.65975	1.65659e-12
	Prupe.2G247500	AT2G29670	n/a	8.88845	8.73185	8.48379	11.323	11.3448	11.4347		8.5423	8.99478	8.75741	9.41494	9.80264	10.4395	2.65834	2.56331e-28
	Prupe.8G144000	AT3G19615.1	n/a	6.33485	5.9985	6.06295	9.0473	8.8016	8.47522		8.79292	9.1198	9.00552	9.89792	9.14735	9.22339	2.65709	4.51629e-25
	Prupe.2G327600	n/a	S-norcoclaurine synthase OS=Thalictrum flavum subsp. glaucum PE=1 SV=1	0.380656	0.0916059	1.69371	3.40757	3.38094	3.8525		2.88123	2.103	3.55506	5.01299	5.17037	5.2265	2.65555	0.0018744
	Prupe.6G229800	AT5G67250	F-box protein SKIP2 OS=Arabidopsis thaliana GN=SKIP2 PE=1 SV=1	9.96374	9.96197	9.83667	12.7937	12.4903	12.4172		11.6924	11.6847	11.6285	11.8467	11.9442	11.8913	2.65472	4.02144e-119
	Prupe.4G185300	AT5G53750	CBS domain-containing protein CBSX5 OS=Arabidopsis thaliana GN=CBSX5 PE=2 SV=2	1.96562	1.67657	1.10875	4.84814	2.79598	4.39307		0.559303	2.91035	3.09563	8.30991	7.09637	8.062	2.65275	0.000395378
	Prupe.8G139400	AT4G24220	3-oxo-Delta(4,5)-steroid 5-beta-reductase OS=Digitalis lanata PE=1 SV=1	4.77297	5.70632	5.50107	8.07595	7.72672	8.26958		6.01874	6.27292	6.32445	8.97878	8.48071	8.51827	2.65114	3.64411e-23
	Prupe.1G034600	AT3G23160	n/a	9.87851	9.95269	9.96206	12.5033	12.6415	12.5973		8.87219	9.16639	8.93484	12.3296	12.665	12.6575	2.64988	7.00857e-100
	Prupe.3G266300	AT3G01170	Uncharacterized protein At5g19025 OS=Arabidopsis thaliana GN=At5g19025 PE=2 SV=3	10.8584	11.0531	10.7865	13.7391	13.235	13.6322		11.8665	11.8745	11.8261	12.8783	12.7877	13.2338	2.64749	2.57931e-58
	Prupe.7G066300	AT3G52105.1	n/a	7.8805	7.77811	7.43068	9.62535	10.6953	10.5288		7.94301	8.08599	7.87042	11.4611	11.0293	10.7814	2.64562	6.09719e-22
	Prupe.1G496000	AT5G02700	Putative F-box/LRR-repeat protein At5g02700 OS=Arabidopsis thaliana GN=At5g02700 PE=4 SV=1	3.38066	1.67657	1.69371	4.60021	5.31954	5.20042		2.14427	2.103	1.68059	6.4642	6.18948	6.20982	2.64427	6.23261e-07
	Prupe.4G222300	AT3G20310	Ethylene-responsive transcription factor 3 OS=Nicotiana tabacum GN=ERF3 PE=2 SV=1	9.84009	9.98945	9.77053	12.4056	12.7271	12.3832		11.4312	11.0174	11.5256	13.4801	13.3146	13.5657	2.64403	7.0612e-60
	Prupe.1G322500	AT2G01300	n/a	10.3305	11.8093	11.1235	14.2876	13.612	13.5196		13.1643	12.9986	13.2315	12.8563	12.2183	12.0991	2.6384	8.16061e-15
	Prupe.6G073900	AT1G07530	Scarecrow-like protein 14 OS=Arabidopsis thaliana GN=SCL14 PE=2 SV=2	6.57048	6.501	6.23803	9.38811	9.29583	8.35307		9.23526	9.65759	9.35538	7.44762	7.20365	7.25116	2.63794	5.44626e-23
	Prupe.8G248600	AT2G48020	Sugar transporter ERD6-like 7 OS=Arabidopsis thaliana GN=At2g48020 PE=2 SV=2	8.45212	8.21055	8.20678	11.0881	11.0663	10.5866		8.28722	8.7895	7.84382	11.0574	10.9784	10.9298	2.63763	5.97713e-32
	Prupe.2G041200	n/a	n/a	6.38066	6.44916	6.64791	9.0473	9.57077	8.64573		8.92563	8.83771	8.3483	9.91235	9.91094	10.2527	2.63624	2.1249e-24
	Prupe.1G503100	AT1G77690	Auxin transporter-like protein 3 OS=Medicago truncatula GN=LAX3 PE=2 SV=1	6.73821	5.26153	6.50107	8.14711	9.72376	8.38742		4.88123	5.68796	4.61919	11.1361	9.7839	8.95848	2.63571	0.000295893
	Prupe.6G302300	n/a	n/a	3.18801	2.09161	2.10875	4.92214	5.38094	5.14795		3.88123	4.27292	4.73949	2.71343	3.40098	4.17587	2.63248	1.00534e-05
	Prupe.4G116000	n/a	n/a	3.55058	2.09161	1.69371	6.32813	4.70287	3.39307		4.5593	5.19046	5.87699	4.71343	3.46511	3.59091	2.63202	0.00116734
	Prupe.1G441700	AT4G37260	Transcription factor MYB44 OS=Arabidopsis thaliana GN=MYB44 PE=2 SV=1	4.0811	2.09161	3.56818	6.5071	5.79598	5.78538		4.01874	6.31245	5.22491	6.74091	6.72291	6.53844	2.63185	3.12733e-06
	Prupe.1G181300	AT1G05805.1	Transcription factor bHLH128 OS=Arabidopsis thaliana GN=BHLH128 PE=1 SV=1	3.70258	3.79205	3.43068	5.80967	5.92526	6.83601		4.64677	4.91035	5.09563	7.59042	7.90155	8.40378	2.63036	4.06946e-10
	Prupe.6G042600	AT5G58350	Probable serine/threonine-protein kinase WNK4 OS=Arabidopsis thaliana GN=WNK4 PE=1 SV=1	8.55558	7.96197	8.19621	10.1179	11.2788	11.0233		8.58167	8.15285	8.68809	10.3225	10.6455	10.9048	2.62839	2.21409e-19
	Prupe.7G190400	AT2G26440	Probable pectinesterase/pectinesterase inhibitor 12 OS=Arabidopsis thaliana GN=PME12 PE=2 SV=1	9.71605	10.0845	9.83837	12.8036	11.684	12.8001		9.57332	9.97951	9.20937	7.60918	9.3845	10.0045	2.62807	4.66035e-06
	Prupe.6G322600	AT1G09070	n/a	8.03171	8.61124	7.94164	11.1257	10.7988	10.5755		11.7803	11.2773	11.7543	10.5705	10.235	9.95035	2.62322	7.15513e-27
	Prupe.8G251400	AT4G03100	Rho GTPase-activating protein 2 OS=Arabidopsis thaliana GN=ROPGAP2 PE=1 SV=1	3.38066	2.67657	2.9161	5.24407	3.96591	6.56299		2.14427	3.103	2.09563	2.33492	2.52652	4.33814	2.62237	0.000938337
	Prupe.3G184800	AT3G21780	Putative UDP-glucose flavonoid 3-O-glucosyltransferase 3 OS=Fragaria ananassa GN=GT3 PE=2 SV=1	6.91981	7.57542	7.05126	9.70612	9.96089	9.8277		9.64677	9.39532	10.4265	12.4937	12.1613	12.9828	2.62199	2.03717e-18
	Prupe.2G085100	AT5G65550	Flavanone 7-O-glucoside 2&amp;apos;&amp;apos;-O-beta-L-rhamnosyltransferase OS=Citrus maxima GN=C12RT1 PE=1 SV=2	12.3915	12.6733	12.4908	15.5615	14.378	15.2514		11.9877	12.7147	11.6187	15.3644	14.8129	15.248	2.62115	1.89303e-16
	Prupe.6G302400	n/a	n/a	8.95808	8.56734	8.54754	11.2131	11.5358	11.1907		9.22819	9.52085	9.4685	10.3722	10.5953	10.5897	2.62035	8.22323e-60
	Prupe.2G194600	AT2G46690	Indole-3-acetic acid-induced protein ARG7 OS=Vigna radiata var. radiata GN=ARG7 PE=2 SV=1	6.31139	6.51787	7.07453	8.98823	9.1269	9.67152		7.45412	7.103	8.38103	10.8463	10.9625	11.1089	2.61973	6.87175e-16
	Prupe.5G068400	AT5G47470	WAT1-related protein At5g47470 OS=Arabidopsis thaliana GN=At5g47470 PE=3 SV=1	8.7426	8.51367	8.71238	11.1945	11.1314	11.4812		8.13673	7.56243	8.57945	11.8214	11.6069	11.799	2.61833	1.02033e-33
	Prupe.1G034700	AT4G14450	Uncharacterized protein At4g14450, chloroplastic OS=Arabidopsis thaliana GN=At4g14450 PE=2 SV=1	9.8298	10.1056	9.80224	12.626	12.5025	12.4805		11.1986	10.895	10.8819	13.0751	12.8995	13.092	2.61797	6.0754e-89
	Prupe.8G080400	AT5G18020	Indole-3-acetic acid-induced protein ARG7 OS=Vigna radiata var. radiata GN=ARG7 PE=2 SV=1	0.380656	3.09161	2.9161	5.05964	4.60334	5.67847		0	1.68796	1.09563	3.96719	4.40098	3.69045	2.61724	2.99483e-05
	Prupe.6G225500	AT2G23140	U-box domain-containing protein 4 OS=Arabidopsis thaliana GN=PUB4 PE=1 SV=3	4.62858	3.55104	3.9161	6.7295	6.1883	7.02242		5.25974	4.74685	4.68059	6.76118	6.35941	6.38347	2.61672	7.25442e-13
	Prupe.4G091400	AT4G20910	Small RNA 2&amp;apos;-O-methyltransferase OS=Arabidopsis thaliana GN=HEN1 PE=1 SV=1	7.95051	8.06889	8.2483	9.29718	9.46841	11.8469		7.88123	7.98564	8.08432	7.85848	8.36151	9.16077	2.61457	0.000151947
	Prupe.7G160600	AT1G75390	Ocs element-binding factor 1 OS=Zea mays GN=OBF1 PE=2 SV=2	3.38066	1.09161	3.10875	5.40757	4.49642	5.91663		2.5593	2.42492	1.68059	9.96791	9.15222	9.01117	2.61419	1.46493e-06
	Prupe.1G299600	AT3G02468.1	n/a	3.84009	4.67657	4.63231	6.64461	7.64147	6.65985		5.5135	5.23228	5.76806	5.80741	6.36782	6.26737	2.60961	6.08943e-12
	Prupe.8G059000	#N/A	#N/A	0.380656	0	2.10875	3.77014	3.38094	3.39307		0	1.103	0	3.96719	3.94155	4.51148	2.60577	0.00594756
	Prupe.5G238000	AT5G09920	DNA-directed RNA polymerase II subunit 4 OS=Arabidopsis thaliana GN=NRPB4 PE=1 SV=1	4.38066	4.55104	4.43068	6.74996	7.41069	6.96292		4.01874	4.49531	4.26556	7.47242	6.94155	7.03148	2.6037	1.76974e-16
	Prupe.4G055200	AT5G60860	Ras-related protein RABA1f OS=Arabidopsis thaliana GN=RABA1F PE=2 SV=1	7.0811	7.42252	7.43068	9.82662	9.9858	9.96482		7.28722	7.62656	7.0145	10.5838	10.3483	10.3357	2.60256	5.098e-52
	Prupe.7G076500	AT3G12120	Omega-6 fatty acid desaturase, endoplasmic reticulum isozyme 2 OS=Glycine max GN=FAD2-2 PE=2 SV=1	15.0762	15.1979	15.228	18.0799	17.1864	17.9015		14.9711	16.1967	13.8132	14.9543	15.376	15.9635	2.60232	3.44173e-06
	Prupe.7G160000	AT2G18190	Probable mitochondrial chaperone bcs1 OS=Schizosaccharomyces pombe (strain 972 / ATCC 24843) GN=SPAC644.07 PE=2 SV=1	5.46812	4.94959	5.19621	8.26555	7.84037	7.13453		6.70905	6.40678	7.2555	7.36614	7.93024	8.29531	2.60203	2.25199e-12
	Prupe.8G101500	AT3G18830	Polyol transporter 5 OS=Arabidopsis thaliana GN=PLT5 PE=1 SV=2	11.951	11.861	11.3543	14.2815	14.9263	13.4832		11.3787	11.0016	12.11	15.1932	13.8059	13.5447	2.60163	7.92006e-06
	Prupe.3G162700	AT3G17980	Probable ADP-ribosylation factor GTPase-activating protein AGD13 OS=Arabidopsis thaliana GN=AGD13 PE=2 SV=1	4.70258	5.0458	4.43068	7.81938	7.28783	6.76811		7.20316	7.56243	7.51348	6.37054	6.31659	5.92311	2.60141	1.31987e-15
	Prupe.4G150200	AT1G78440	Gibberellin 2-beta-dioxygenase 1 OS=Pisum sativum GN=GA2OX1 PE=1 SV=1	7.48918	7.49249	7.14217	10.3162	9.90189	9.65751		8.77847	8.57467	9.61527	10.2102	8.63155	8.76655	2.60107	2.26543e-10
	Prupe.4G053500	AT1G28480	Glutaredoxin-C9 OS=Arabidopsis thaliana GN=GRXC9 PE=1 SV=1	5.18801	5.22089	5.15314	7.99253	8.05337	7.14795		9.43582	8.8909	9.49009	7.52079	6.4414	6.36098	2.59522	3.55378e-12
	Prupe.7G267900	AT2G43820	UDP-glycosyltransferase 74F2 OS=Arabidopsis thaliana GN=UGT74F2 PE=1 SV=1	14.3746	13.9653	13.7305	16.7683	16.5888	16.5484		14.0537	14.9582	14.3013	16.4368	16.4337	16.7159	2.59004	6.53124e-28
	Prupe.2G306300	AT4G27960	Ubiquitin-conjugating enzyme E2-17 kDa OS=Solanum lycopersicum PE=2 SV=1	10.8462	11.076	10.7909	13.6682	13.3838	13.4311		11.2449	11.4068	10.9737	13.3576	13.3148	13.5087	2.5899	6.5219e-72
	Prupe.2G306100	AT4G23740	Probable inactive receptor kinase At4g23740 OS=Arabidopsis thaliana GN=At4g23740 PE=2 SV=1	7.93524	8.01047	8.14217	10.566	11.0332	10.1261		8.28722	8.43839	8.23518	7.40101	7.42537	7.50807	2.58833	4.56345e-35
	Prupe.1G233000	AT1G67600	Uncharacterized membrane protein YuiD OS=Bacillus subtilis (strain 168) GN=yuiD PE=4 SV=1	9.41683	9.52832	9.80919	12.3114	12.0085	12.202		9.45715	9.88599	9.18839	11.8616	12.1452	12.5781	2.58463	1.15416e-30
	Prupe.6G298500	AT5G01990	n/a	9.81737	9.64043	9.70494	12.414	12.4125	12.0673		9.73173	9.9422	9.80988	13.2442	13.0122	13.3083	2.58441	2.59399e-80
	Prupe.1G425400	AT5G67360	Subtilisin-like protease OS=Arabidopsis thaliana GN=ARA12 PE=1 SV=1	13.7944	13.9645	13.9685	16.5477	16.4936	16.4425		13.7342	13.9984	13.4838	16.2813	16.595	16.895	2.58382	7.21394e-50
	Prupe.6G121700	n/a	n/a	5.73821	5.67657	4.96673	8.25126	8.09976	7.86067		7.79771	8.15285	8.73949	7.96428	7.70642	7.39827	2.58351	1.68281e-17
	Prupe.6G278700	AT5G01370	n/a	5.23864	5.9245	5.72346	8.68767	7.81835	8.08655		5.88123	5.00989	5.58748	7.78778	7.05529	6.94846	2.58254	5.42299e-14
	Prupe.1G224100	AT1G27300	n/a	7.06716	6.69152	7.09743	9.48286	9.62887	9.51201		6.95162	7.20103	7.35302	9.32019	9.38346	9.78707	2.58116	6.45897e-43
	Prupe.2G046900	AT3G14470	Putative disease resistance RPP13-like protein 1 OS=Arabidopsis thaliana GN=RPPL1 PE=3 SV=1	6.79005	6.70632	6.80919	9.18517	9.60976	9.21325		7.15922	6.68796	7.19366	10.7186	10.273	10.4436	2.57888	2.09144e-37
	Prupe.7G124200	AT2G36800	UDP-glycosyltransferase 73C5 OS=Arabidopsis thaliana GN=UGT73C5 PE=2 SV=1	1.38066	1.09161	2.69371	4.18517	4.11791	4.97803		3.88123	3.91035	4.73949	4.18292	2.74891	5.29135	2.577	0.00203121
	Prupe.1G271900	AT1G14330	F-box/kelch-repeat protein SKIP11 OS=Arabidopsis thaliana GN=SKIP11 PE=1 SV=2	11.7778	11.7596	11.8303	14.4255	14.4414	14.2182		11.6448	12.0488	11.431	13.5038	13.7111	13.5994	2.57563	3.9518e-62
	Prupe.8G156800	AT4G37760	Squalene monooxygenase OS=Panax ginseng PE=2 SV=1	8.81111	8.62299	8.40337	11.3979	11.1347	11.0324		8.64677	8.72505	7.67306	10.4877	10.6472	10.9327	2.57541	1.1898e-24
	Prupe.6G162100	AT5G05320	FAD-dependent urate hydroxylase OS=Klebsiella pneumoniae GN=hpxO PE=3 SV=1	7.95808	7.44916	7.79525	10.4644	10.2096	10.2772		9.25974	9.71586	9.55506	10.8826	10.361	10.7867	2.57474	3.73681e-39
	Prupe.3G057200	AT2G19770	Profilin OS=Pyrus communis PE=1 SV=1	10.0828	9.79378	9.82643	12.4047	12.6217	12.3997		10.0431	10.2502	9.80126	11.2639	12.1076	12.2647	2.57258	1.17417e-27
	Prupe.3G089200	AT3G14470	Putative disease resistance protein RGA3 OS=Solanum bulbocastanum GN=RGA3 PE=2 SV=2	0.380656	3.41353	2.9161	5.5071	5.31954	5.09351		2.88123	3.27292	2.68059	4.10045	5.00764	5.64154	2.57233	3.08698e-05
	Prupe.3G186500	AT3G22200	Gamma aminobutyrate transaminase 3, chloroplastic OS=Solanum lycopersicum GN=GABA-TP3 PE=1 SV=1	8.93908	8.47098	9.14767	11.5471	11.6193	11.1413		8.56493	9.1198	8.19366	9.26092	9.82267	10.2014	2.57133	1.79842e-18
	Prupe.4G121100	AT4G20260	Plasma membrane-associated cation-binding protein 1 OS=Arabidopsis thaliana GN=PCAP1 PE=1 SV=1	12.1347	12.2047	12.2461	14.8907	14.6512	14.7468		12.8902	12.4065	13.5029	15.7295	15.7219	15.7785	2.57038	7.7765e-31
	Prupe.6G359100	AT5G16520	n/a	8.32902	8.39994	8.40796	11.2709	10.5154	10.9648		8.92999	8.39302	8.19892	8.77454	8.91022	8.98813	2.57037	5.46382e-31
	Prupe.3G177100	AT3G59080	Protein ASPARTIC PROTEASE IN GUARD CELL 1 OS=Arabidopsis thaliana GN=ASPG1 PE=1 SV=1	3.96562	3.9985	4.75261	7.28671	6.1883	6.90086		7.30077	7.77542	7.68809	6.33492	6.07084	6.00272	2.56985	2.04717e-13
	Prupe.7G037800	AT3G22260	n/a	2.70258	3.89896	3.9161	6.57749	6.22224	5.67847		4.80723	4.35092	4.09563	4.91988	5.46511	5.03148	2.56909	1.6345e-09
	Prupe.6G242400	AT2G28550	Floral homeotic protein APETALA 2 OS=Arabidopsis thaliana GN=AP2 PE=1 SV=1	6.31139	7.11397	6.56818	9.30757	8.77326	9.62189		6.64677	6.52926	6.86382	10.249	9.52652	9.38811	2.56885	4.00596e-17
	Prupe.7G021200	AT3G10740	Alpha-L-arabinofuranosidase 1 OS=Arabidopsis thaliana GN=ASD1 PE=1 SV=1	8.98799	8.8398	8.80919	11.3692	11.6563	11.2879		8.27355	8.33182	8.27554	11.9967	12.6618	13.5148	2.56562	1.01428e-17
	Prupe.6G249600	AT2G37460	WAT1-related protein At2g37460 OS=Arabidopsis thaliana GN=At2g37460 PE=2 SV=1	5.18801	4.55104	4.86364	7.20012	7.31954	7.7418		4.36666	4.27292	4.09563	9.2502	8.74083	8.50636	2.56339	5.6291e-17
	Prupe.8G267700	AT1G65690	Protein YLS9 OS=Arabidopsis thaliana GN=YLS9 PE=2 SV=1	3.70258	3.79205	4.10875	6.84814	6.04391	6.3238		6.96869	7.39762	6.92852	6.51284	6.81807	7.01718	2.56277	6.30541e-13
	Prupe.3G124200	#N/A	#N/A	8.31729	8.44916	8.30842	10.9244	11.0709	10.7583		10.3827	10.1637	10.3857	11.6064	11.4543	11.9777	2.56259	4.95996e-55
	Prupe.1G027800	AT5G64560	Magnesium transporter MRS2-2 OS=Arabidopsis thaliana GN=MRS2-2 PE=2 SV=1	10.2072	10.2752	10.5213	12.9882	12.3777	13.2172		8.46017	9.5706	8.21975	9.00168	10.2764	10.5166	2.56152	2.05737e-10
	Prupe.4G274700	AT5G63910	Farnesylcysteine lyase OS=Arabidopsis thaliana GN=FLCY PE=1 SV=1	9.80272	9.87624	9.77941	12.1399	12.5596	12.4088		9.5423	9.55832	9.65022	12.4914	12.8242	13.3197	2.55953	4.15498e-38
	Prupe.7G181500	AT2G17220	Probable serine/threonine-protein kinase Cx32, chloroplastic OS=Arabidopsis thaliana GN=At4g35600 PE=1 SV=2	7.65678	7.66903	7.59256	10.3058	10.3847	9.8525		9.87672	9.61475	10.6396	10.1545	10.3568	10.1802	2.5589	4.86662e-24
	Prupe.1G397600	AT5G10770	Protein ASPARTIC PROTEASE IN GUARD CELL 2 OS=Arabidopsis thaliana GN=ASPG2 PE=2 SV=1	11.7524	11.7109	11.546	14.0535	14.4848	14.1097		11.8273	11.6922	11.7896	15.0855	15.3956	15.5094	2.55655	5.37226e-63
	Prupe.5G109100	AT2G46150	n/a	0.380656	1.67657	2.10875	4.77014	2.38094	4.29996		6.6037	5.96098	6.75384	4.43926	4.36782	4.64154	2.55339	0.000337053
	Prupe.7G245600	AT2G26600	Glucan endo-1,3-beta-glucosidase 14 OS=Arabidopsis thaliana GN=At2g27500 PE=1 SV=2	7.20083	6.79205	6.80919	9.52205	9.56085	9.39025		7.31419	7.60284	7.89653	9.54145	9.51615	9.72019	2.552	8.88457e-48
	Prupe.2G046100	#N/A	#N/A	1.96562	1.09161	1.10875	3.92214	4.25541	3.715		2.14427	2.103	0.0956319	3.01299	4.2991	3.91284	2.5516	0.0020463
	Prupe.1G155900	n/a	n/a	3.84009	3.67657	3.43068	5.45819	7.08138	5.43746		2.5593	3.91035	2.09563	6.14227	6.02902	6.26737	2.54921	3.10867e-06
	Prupe.8G028700	AT1G76880	Trihelix transcription factor GT-2 OS=Arabidopsis thaliana GN=GT-2 PE=2 SV=1	10.1653	10.183	10.1017	12.441	12.7697	12.8548		9.94947	10.0008	9.70111	13.5927	13.7877	13.9403	2.54892	6.07017e-68
	Prupe.4G068100	AT4G18880	Heat stress transcription factor A-4a OS=Arabidopsis thaliana GN=HSFA4A PE=2 SV=1	8.73821	9.01642	8.70121	11.4981	11.3332	11.2856		10.2615	10.2729	10.3787	11.0605	10.9465	11.4959	2.54873	9.80262e-54
	Prupe.2G259400	AT3G56200	Putative sodium-coupled neutral amino acid transporter 7 OS=Danio rerio GN=slc38a7 PE=2 SV=1	8.69354	8.86639	8.84007	11.6114	11.2513	11.1387		8.86764	9.70662	9.06142	10.1064	11.2564	11.2676	2.54594	8.55561e-17
	Prupe.7G113700	AT2G36310	Uridine nucleosidase 1 OS=Arabidopsis thaliana GN=URH1 PE=1 SV=2	9.8236	9.79378	9.83667	12.5468	12.2908	12.2327		10.0572	9.91196	9.87863	11.5862	11.9772	11.9874	2.54518	5.26766e-73
	Prupe.7G160400	#N/A	#N/A	1.96562	1.09161	0	2.92214	4.11791	3.20042		1.5593	1.103	0.0956319	3.59795	3.46511	3.24299	2.54408	0.00764779
	Prupe.7G236700	AT2G26640	3-ketoacyl-CoA synthase 11 OS=Arabidopsis thaliana GN=KCS11 PE=2 SV=1	8.80692	8.87951	8.90965	11.6643	11.2615	11.2611		10.6587	10.8377	10.7874	11.5304	11.1574	10.7392	2.5422	3.9796e-37
	Prupe.5G179600	AT3G48180	n/a	3.70258	3.9985	4.19621	6.77014	6.57734	6.20042		5.14427	6.29282	5.79607	6.45593	6.20834	5.91284	2.54214	2.19846e-11
	Prupe.1G322400	AT2G01300	n/a	9.95619	10.7137	10.2521	13.3015	12.7697	12.4368		12.927	12.7939	13.0304	12.5042	11.3738	10.9177	2.5389	3.21768e-12
	Prupe.3G222900	#N/A	#N/A	7.33485	7.42252	7.23803	9.7525	10.003	9.84839		7.46619	7.64216	8.24538	10.5984	10.4493	10.4342	2.53728	1.81749e-40
	Prupe.8G245700	AT3G02740	Aspartic proteinase-like protein 2 OS=Arabidopsis thaliana GN=At1g65240 PE=1 SV=2	6.98057	7.45793	7.36614	10.1296	9.58388	9.69685		9.41728	9.59685	9.55916	8.58474	8.6298	8.43101	2.53595	1.26327e-43
	Prupe.8G156700	AT1G58440	Squalene monooxygenase OS=Panax ginseng PE=2 SV=1	4.70258	4.84649	2.9161	6.82903	6.70287	7.13453		3.36666	2.91035	3.90299	7.48467	7.26798	7.87367	2.53574	5.29884e-11
	Prupe.6G138100	AT2G27300	NAC domain-containing protein 89 OS=Arabidopsis thaliana GN=NAC089 PE=1 SV=1	6.98057	6.9245	6.79525	9.33153	9.48248	9.48846		5.88123	6.05719	6.14003	8.95843	9.17037	9.96097	2.53481	2.84943e-23
	Prupe.3G160600	AT1G18210	Probable calcium-binding protein CML27 OS=Arabidopsis thaliana GN=CML27 PE=1 SV=1	8.97685	9.17907	8.9605	11.9698	11.5025	11.1345		12.5604	12.6504	12.649	11.5495	11.4276	11.4109	2.53331	5.17175e-41
	Prupe.3G082100	AT1G80160	n/a	5.80692	6.61517	6.41253	8.80967	8.63518	9.08306		7.70905	7.59485	8.82015	11.3551	11.2567	11.4999	2.53297	2.44934e-15
	Prupe.5G109000	AT2G46150	n/a	3.96562	3.09161	3.43068	7.12377	5.11791	4.715		7.31419	7.03373	7.94738	6.55215	5.8242	5.94343	2.53178	3.4304e-05
	Prupe.4G046400	n/a	n/a	1.38066	2.89896	2.43068	4.84814	5.25541	4.64099		1.5593	0	1.09563	2.91988	2.94155	3.03148	2.5314	2.76794e-05
	Prupe.5G074500	AT1G17860	Miraculin OS=Synsepalum dulcificum PE=1 SV=3	3.70258	2.89896	2.9161	5.45819	5.43984	6.14795		5.14427	3.68796	4.48795	5.65685	6.01837	6.11447	2.53083	1.06103e-07
	Prupe.1G169100	AT4G15550	Anthocyanidin 3-O-glucoside 5-O-glucosyltransferase OS=Verbena hybrida GN=HGT8 PE=2 SV=1	4.90422	5.48392	5.69371	7.5889	7.30377	8.57298		6.31419	6.31245	6.07291	9.54729	8.66094	10.3047	2.52981	6.88226e-09
	Prupe.I004500	AT1G07530	Scarecrow-like protein 14 OS=Arabidopsis thaliana GN=SCL14 PE=2 SV=2	8.81945	8.75338	8.83326	11.2386	11.4005	11.3414		9.81197	9.91357	10.7547	10.7865	11.3212	11.148	2.526	3.9838e-26
	Prupe.2G217100	n/a	n/a	4.70258	5.41353	4.01564	7.73976	7.51023	6.56299		7.94301	7.71033	8.51348	8.53851	7.83637	7.6814	2.52553	2.10518e-09
	Prupe.1G360100	AT1G76040	Calcium-dependent protein kinase 29 OS=Arabidopsis thaliana GN=CPK29 PE=2 SV=2	8.16856	8.37238	8.17484	10.9478	10.3847	10.9009		9.15549	8.81724	8.87699	9.22974	9.46609	9.94658	2.52434	1.47649e-30
	Prupe.6G219500	#N/A	#N/A	9.4305	10.5052	10.0051	12.7146	12.7219	12.2172		11.8716	11.3953	11.7025	13.5155	11.9269	11.5917	2.52377	4.33508e-06
	Prupe.5G129600	AT4G24130	n/a	7.57048	7.23116	7.61654	9.92439	10.2159	9.85045		7.42967	7.15828	7.15091	9.82437	9.20717	9.26737	2.52343	3.41681e-33
	Prupe.1G412900	AT4G33000	Calcineurin B-like protein 10 OS=Arabidopsis thaliana GN=CBL10 PE=1 SV=1	11.3601	11.2721	11.3895	13.68	14.3264	13.4334		11.1777	11.7182	11.5622	13.674	13.7447	13.437	2.52247	2.2309e-29
	Prupe.1G181100	AT2G43120	Pirin-like protein OS=Solanum lycopersicum PE=2 SV=1	6.5304	6.56734	6.63231	9.08805	8.85668	9.31491		6.84471	7.02186	7.09563	9.72294	10.602	10.8279	2.52198	1.88083e-20
	Prupe.6G182400	AT5G65140	Probable trehalose-phosphate phosphatase J OS=Arabidopsis thaliana GN=TPPJ PE=1 SV=1	8.21986	7.90539	8.51389	11.149	10.7311	10.251		8.69885	8.75405	8.28051	6.83317	5.6558	6.44889	2.52181	1.79763e-16
	Prupe.4G101200	AT4G14350	Serine/threonine-protein kinase CBK1 OS=Pneumocystis carinii GN=CBK1 PE=2 SV=1	9.17507	9.42476	9.21466	11.912	11.7682	11.7042		9.49004	9.52716	9.61723	12.0191	11.5286	11.7452	2.52084	4.20497e-67
	Prupe.6G193200	n/a	n/a	11.6907	11.8941	11.7576	14.3944	14.4434	14.0349		13.1168	13.0237	12.9579	13.9139	13.6527	14.0984	2.51856	3.32605e-63
	Prupe.8G013900	n/a	n/a	6.68444	6.46665	6.69371	9.36176	9.06277	8.94381		6.5593	5.98564	6.24538	8.80415	8.69477	9.74934	2.51567	1.18612e-17
	Prupe.8G014200	AT1G31130	n/a	5.70258	5.37701	5.43068	8.08403	8.17102	7.78538		9.02283	9.47586	9.73044	7.84904	7.44538	6.91798	2.51502	1.58125e-17
	Prupe.4G127700	AT2G20142.1	n/a	4.77297	4.26153	4.10875	6.92214	6.92526	6.88492		5.6037	4.62656	5.90299	7.98741	7.7776	7.3343	2.51448	9.11067e-13
	Prupe.1G133800	AT5G49070	Probable 3-ketoacyl-CoA synthase 20 OS=Arabidopsis thaliana GN=KCS20 PE=2 SV=1	2.38066	1.67657	2.69371	4.99253	3.96591	5.20042		0.559303	3.27292	0	3.33492	2.64199	3.42741	2.5141	0.00136959
	Prupe.1G488500	AT1G77260	Probable methyltransferase PMT10 OS=Arabidopsis thaliana GN=At1g77260 PE=2 SV=1	7.12212	6.97425	7.03949	9.56311	9.70287	9.39307		6.23173	5.83092	5.76806	9.32814	9.25783	9.22442	2.51199	1.0367e-64
	Prupe.8G134000	AT1G10630	ADP-ribosylation factor 1 OS=Oryza sativa subsp. japonica GN=Os01g0813400 PE=2 SV=3	0.380656	1.09161	1.69371	3.77014	4.25541	2.715		2.14427	0.102996	0	3.65685	2.84844	3.64154	2.51186	0.00788568
	Prupe.6G295900	AT3G51550	Receptor-like protein kinase FERONIA OS=Arabidopsis thaliana GN=FER PE=1 SV=1	11.7481	11.8423	11.8234	14.6997	14.1612	13.9838		13.3781	13.2405	13.5743	14.6509	14.157	13.9286	2.50947	8.13025e-30
	Prupe.6G130400	AT2G27480	Probable calcium-binding protein CML48 OS=Arabidopsis thaliana GN=CML48 PE=2 SV=2	4.77297	5.76403	4.63231	8.10006	7.67862	7.02242		8.50182	8.16369	9.06142	8.24661	7.3845	6.99787	2.50919	8.17105e-09
	Prupe.1G223600	AT1G24260	Agamous-like MADS-box protein AGL9 homolog OS=Petunia hybrida GN=FBP2 PE=1 SV=2	11.1077	10.965	11.2667	13.5073	13.8518	13.4845		10.9772	11.1977	10.9182	13.3867	13.6976	13.807	2.50599	1.42584e-55
	Prupe.1G505400	AT1G77760	Nitrate reductase [NADH] OS=Cucurbita maxima PE=2 SV=1	10.2246	10.6132	10.4475	13.1471	12.5145	13.0804		11.3308	12.6356	11.0722	10.1615	11.4018	11.3643	2.50338	6.49998e-10
	Prupe.1G142300	#N/A	#N/A	8.22615	8.34427	8.16403	10.6323	10.8834	10.7195		8.12155	7.3414	7.74668	9.1551	9.62103	9.95411	2.50171	9.26809e-28
	Prupe.6G302100	n/a	n/a	5.02451	4.84649	4.27867	7.65549	6.70287	7.21325		5.01874	5.91035	5.14003	6.58285	6.5926	7.35341	2.5015	1.02202e-10
	Prupe.8G182300	AT1G76490	3-hydroxy-3-methylglutaryl-coenzyme A reductase 2 OS=Gossypium hirsutum GN=HMG2 PE=3 SV=1	8.81528	8.74624	8.73811	11.5295	11.1009	11.1328		11.2291	11.6023	11.5658	11.5987	10.8921	10.8368	2.50128	1.15802e-29
	Prupe.4G176200	AT3G15210	Ethylene-responsive transcription factor 4 OS=Arabidopsis thaliana GN=ERF4 PE=1 SV=1	9.36365	9.26403	8.6786	11.7061	11.9796	11.0628		13.1916	12.8545	13.2108	11.273	11.2116	11.0217	2.49974	1.24446e-24
	Prupe.1G341500	AT2G02100	n/a	6.18801	4.84649	4.75261	7.21492	7.80721	8.45916		5.98557	6.103	5.48795	10.6073	7.94155	7.20562	2.4975	0.00712702
	Prupe.1G522600	AT1G22460	Uncharacterized protein At1g04910 OS=Arabidopsis thaliana GN=At1g04910 PE=2 SV=1	10.6787	10.8771	10.9177	13.0823	13.5693	13.2816		10.6361	10.6814	10.1263	14.0211	13.4665	13.6003	2.49653	1.01451e-34
	Prupe.2G027900	AT3G51930	Myosin heavy chain kinase C OS=Dictyostelium discoideum GN=mhkC PE=1 SV=1	1.96562	1.67657	2.10875	4.40757	4.25541	4.56299		0.559303	1.68796	0.0956319	3.59795	3.98595	3.87102	2.49506	0.000150683
	Prupe.7G181400	AT2G17570	Dehydrodolichyl diphosphate synthase 6 OS=Arabidopsis thaliana GN=At2g17570 PE=2 SV=2	8.13554	8.70263	8.51389	11.1218	11.1546	10.5249		8.53085	7.83092	8.78563	10.2028	9.14368	9.1748	2.49069	6.63472e-14
	Prupe.1G124000	AT3G16720	RING-H2 finger protein ATL2 OS=Arabidopsis thaliana GN=ATL2 PE=2 SV=2	8.57048	8.41804	8.34715	11.1316	11.0139	10.6134		13.1251	12.9081	13.2278	11.5153	10.9055	10.4775	2.48823	6.92546e-24
	Prupe.4G140100	AT3G06240	F-box/kelch-repeat protein At3g06240 OS=Arabidopsis thaliana GN=At3g06240 PE=2 SV=1	9.59011	9.57945	9.53081	12.1403	11.8701	12.1375		9.34066	9.41361	9.61133	12.6527	13.0499	13.0287	2.4882	1.28053e-67
	Prupe.6G185300	#N/A	#N/A	9.04599	9.69709	8.89991	12.081	11.81	11.2188		12.8164	12.4572	12.812	10.9359	10.0995	10.2643	2.48802	2.15412e-17
	Prupe.1G011600	AT2G32150	Uncharacterized protein C24B11.05 OS=Schizosaccharomyces pombe (strain 972 / ATCC 24843) GN=SPAC24B11.05 PE=3 SV=1	6.33485	6.28143	6.15314	9.10404	8.81279	8.17443		10.7821	10.0846	10.7048	8.28679	8.14612	8.22442	2.48778	6.24429e-21
	Prupe.2G263800	AT3G10910	RING-H2 finger protein ATL72 OS=Arabidopsis thaliana GN=ATL72 PE=2 SV=1	11.7015	11.8901	11.5769	14.2802	14.0809	14.278		11.6415	11.8386	11.6669	13.0919	13.1845	13.208	2.48745	8.57947e-108
	Prupe.7G117500	#N/A	#N/A	3.18801	3.41353	3.43068	5.3551	6.43984	5.52235		4.25974	4.49531	3.90299	5.29839	5.33387	5.56492	2.48648	2.01451e-08
	Prupe.7G256800	AT5G11090	n/a	4.46812	3.41353	3.80919	4.77014	5.88344	7.42649		3.14427	3.27292	3.26556	6.54437	5.97498	5.96346	2.48338	4.07172e-05
	Prupe.7G050400	AT5G03990	n/a	8.91204	9.0253	9.11156	11.3742	11.5171	11.6025		8.95591	9.01888	8.65787	11.3329	11.2054	11.6133	2.48162	3.48346e-62
	Prupe.1G332200	AT1G06620	1-aminocyclopropane-1-carboxylate oxidase homolog 1 OS=Arabidopsis thaliana GN=At1g06620 PE=2 SV=1	10.1538	10.2913	10.1102	12.8487	12.4493	12.6747		11.2255	11.5454	11.2848	12.4614	12.6496	12.9511	2.47961	7.45298e-52
	Prupe.4G104500	AT1G56130	Probable LRR receptor-like serine/threonine-protein kinase At1g56130 OS=Arabidopsis thaliana GN=At1g56130 PE=2 SV=2	2.38066	1.09161	0.108749	3.77014	4.11791	3.8525		2.88123	2.42492	0.0956319	0.597953	1.26348	2.36852	2.47904	0.00746082
	Prupe.7G021300	AT3G10740	Alpha-L-arabinofuranosidase 1 OS=Arabidopsis thaliana GN=ASD1 PE=1 SV=1	3.70258	2.67657	4.01564	5.92214	5.92526	6.22596		4.25974	3.42492	4.41756	6.80741	6.54888	6.77791	2.47729	6.95374e-11
	Prupe.7G184000	AT3G51470	Probable protein phosphatase 2C 47 OS=Arabidopsis thaliana GN=At3g51470 PE=1 SV=1	6.62858	6.97425	7.27867	9.63639	9.47897	9.25725		6.5593	6.57873	6.80988	9.05191	9.7319	9.83748	2.47647	3.41687e-24
	Prupe.6G022000	AT1G62250	n/a	6.72051	6.33953	6.63231	8.84814	9.42898	8.75939		7.08287	7.03373	7.28546	10.3891	10.0224	10.3448	2.47096	6.07779e-29
	Prupe.1G102200	#N/A	#N/A	4.96562	5.58346	4.50107	7.4331	7.75018	7.48053		5.25974	6.03373	6.09563	8.09248	7.49997	7.8087	2.47013	1.74357e-15
	Prupe.2G319000	AT5G53730	Protein YLS9 OS=Arabidopsis thaliana GN=YLS9 PE=2 SV=1	7.80692	7.73546	8.05712	10.2186	10.4842	10.3119		6.84471	6.73235	6.65022	11.4596	11.0961	11.4391	2.4677	7.62839e-56
	Prupe.3G246200	AT3G51550	Receptor-like protein kinase FERONIA OS=Arabidopsis thaliana GN=FER PE=1 SV=1	5.13554	4.89896	5.01564	7.51908	7.20537	7.66919		4.14427	4.62656	4.41756	7.00168	7.51898	7.8087	2.46499	1.21515e-16
	Prupe.2G176700	#N/A	#N/A	5.42505	5.44916	5.69371	7.55441	7.9045	8.39307		4.5593	5.42492	4.48795	7.03536	7.62103	7.57146	2.46481	3.16115e-15
	Prupe.1G276000	AT5G39660	Cyclic dof factor 2 OS=Arabidopsis thaliana GN=CDF2 PE=1 SV=2	7.64744	7.85979	7.80919	9.99896	10.3018	10.3874		6.53658	7.19046	6.5219	10.6203	10.6839	10.5051	2.46232	2.43064e-43
	Prupe.7G248600	AT5G20250	Probable galactinol--sucrose galactosyltransferase 6 OS=Arabidopsis thaliana GN=RFS6 PE=2 SV=2	11.4989	11.8272	11.6289	14.3003	14.2462	13.7414		12.7358	12.3809	12.2117	14.3675	14.4478	15.0905	2.4588	3.99572e-26
	Prupe.2G239700	AT3G11410	Protein phosphatase 2C 37 OS=Arabidopsis thaliana GN=PP2CA PE=1 SV=1	11.9824	12.0049	11.9309	14.3164	14.6462	14.2692		12.7896	12.8755	12.8127	14.3827	14.5045	14.8269	2.44741	6.69071e-66
	Prupe.8G013500	AT1G43890	Ras-related protein RABC1 OS=Arabidopsis thaliana GN=RABC1 PE=1 SV=1	9.77726	9.8844	9.71977	12.0719	12.5341	12.0681		10.9698	10.852	10.9513	12.978	12.6187	12.9586	2.44586	5.38233e-54
	Prupe.3G246600	AT3G30390	Probable sodium-coupled neutral amino acid transporter 6 OS=Xenopus tropicalis GN=slc38a6 PE=2 SV=1	10.0245	9.98794	10.0659	12.1321	12.8778	12.2932		10.5817	10.9079	10.6974	11.8814	12.2148	12.2498	2.44444	3.62738e-35
	Prupe.1G223200	AT5G13080	Probable WRKY transcription factor 75 OS=Arabidopsis thaliana GN=WRKY75 PE=2 SV=1	6.38066	6.02234	6.08603	8.42676	8.81835	8.55797		7.30077	7.12536	7.22491	9.01158	8.92597	9.21401	2.4437	3.04612e-39
	Prupe.5G062000	AT5G47230	Ethylene-responsive transcription factor 5 OS=Arabidopsis thaliana GN=ERF5 PE=2 SV=1	8.72938	8.33478	8.1909	10.3568	11.4631	10.5655		11.9787	11.994	12.976	12.4545	11.7667	11.6637	2.44267	9.26373e-12
	Prupe.4G014100	AT3G18670	n/a	4.0811	2.09161	2.9161	5.84814	5.25541	5.78538		2.88123	4.19046	3.41756	4.74091	5.07084	5.29135	2.44227	1.04913e-06
	Prupe.7G097600	AT3G52500	Aspartic proteinase nepenthesin-2 OS=Nepenthes gracilis GN=nep2 PE=1 SV=1	4.96562	4.84649	4.63231	7.20012	7.38094	7.18748		4.64677	5.46055	5.65022	7.98166	8.42335	8.09871	2.44078	6.94078e-19
	Prupe.1G071300	n/a	n/a	1.96562	1.67657	2.69371	4.68767	3.38094	5.20042		2.14427	2.42492	0	4.50484	4.66947	5.30712	2.43886	0.000881894
	Prupe.1G172900	AT2G31980	Cysteine proteinase inhibitor B OS=Helianthus annuus PE=1 SV=1	12.0798	12.6186	12.2202	15.1238	14.4939	14.5725		13.4713	13.1753	13.2695	16.1535	15.757	15.94	2.43355	4.32023e-32
	Prupe.7G243400	AT2G41480	Peroxidase 25 OS=Arabidopsis thaliana GN=PER25 PE=2 SV=2	4.18801	3.55104	3.27867	6.24407	6.43984	5.64099		4.14427	1.103	3.55506	6.85848	6.59976	7.37601	2.43253	3.43176e-07
	Prupe.7G232100	AT4G13250	Probable chlorophyll(ide) b reductase NYC1, chloroplastic OS=Oryza sativa subsp. japonica GN=NYC1 PE=1 SV=1	12.1852	12.1631	12.2045	14.5363	14.7606	14.5357		12.3775	12.708	12.2249	15.3924	15.3536	15.9393	2.43043	8.77989e-41
	Prupe.1G486800	n/a	n/a	8.86447	8.74982	8.43068	11.1529	11.2149	10.9818		11.7809	11.4731	11.7685	10.9385	10.9556	10.5183	2.4279	1.32925e-45
	Prupe.4G198600	AT5G23960	(-)-alpha-pinene synthase OS=Fragaria vesca PE=1 SV=2	3.96562	2.89896	2.43068	5.5071	6.00543	5.34726		4.14427	3.68796	4.61919	5.14227	5.97498	5.08734	2.42789	2.19156e-06
	Prupe.1G311400	AT5G38420	Ribulose bisphosphate carboxylase small chain, chloroplastic OS=Pyrus pyrifolia GN=RBCS PE=2 SV=1	6.2633	6.56734	6.41253	8.83383	8.70887	8.98178		8.21751	10.0874	7.62701	6.94373	8.07341	8.80731	2.42578	0.000517232
	Prupe.5G239100	AT1G68130	Protein SHOOT GRAVITROPISM 5 OS=Arabidopsis thaliana GN=SGR5 PE=1 SV=1	7.06716	7.08029	7.06295	9.40111	9.32346	9.72398		7.2458	6.57873	7.26556	9.59042	9.41018	9.82247	2.42483	4.61716e-32
	Prupe.6G303600	AT3G05880	Hydrophobic protein RCI2A OS=Arabidopsis thaliana GN=RCI2A PE=2 SV=1	11.774	11.3637	11.5128	13.5896	14.4405	13.7697		11.9218	11.6695	11.8601	15.0908	14.9898	14.9605	2.42144	8.09858e-31
	Prupe.2G068900	AT5G17680	TMV resistance protein N OS=Nicotiana glutinosa GN=N PE=1 SV=1	1.38066	0.0916059	1.69371	4.05964	3.79598	2.715		3.36666	3.80344	4.68059	2.82035	3.69644	3.59091	2.42052	0.00609643
	Prupe.8G118600	#N/A	#N/A	7.60947	7.9371	7.55996	10.3162	9.89401	10.1546		9.79532	9.21934	9.6406	10.8151	10.2635	11.1215	2.41931	3.96875e-23
	Prupe.5G123400	AT4G23980	Auxin response factor 9 OS=Arabidopsis thaliana GN=ARF9 PE=1 SV=1	4.38066	3.41353	4.43068	6.09207	7.11791	6.25105		4.14427	3.80344	4.26556	6.94963	7.20365	7.1367	2.4165	1.66472e-10
	Prupe.1G329600	AT2G01570	DELLA protein GAIP-B OS=Cucurbita maxima GN=GAIPB PE=2 SV=1	8.2324	8.32042	8.21727	10.5602	10.5033	10.9186		7.68859	7.76121	7.49651	11.3771	11.4218	11.2312	2.41625	5.66906e-62
	Prupe.1G413500	AT2G26040	Abscisic acid receptor PYL2 OS=Arabidopsis thaliana GN=PYL2 PE=1 SV=1	8.74698	8.136	7.96673	10.7487	10.8861	10.5428		6.20316	7.80344	6.53858	11.4523	10.5663	10.8385	2.4102	9.02585e-11
	Prupe.8G024600	AT5G60900	G-type lectin S-receptor-like serine/threonine-protein kinase RLK1 OS=Arabidopsis thaliana GN=RLK1 PE=2 SV=2	1.96562	1.09161	1.69371	4.18517	3.11791	4.39307		1.5593	3.103	1.68059	4.56758	3.98595	3.99301	2.40853	0.00185875
	Prupe.4G067800	AT1G29340	U-box domain-containing protein 17 OS=Arabidopsis thaliana GN=PUB17 PE=2 SV=1	8.78154	8.79551	8.70866	11.4449	10.9907	11.0279		11.6782	11.6008	11.5277	10.8675	10.6316	10.3338	2.40745	5.35861e-45
	Prupe.1G334800	AT1G14780	MACPF domain-containing protein At1g14780 OS=Arabidopsis thaliana GN=At1g14780 PE=2 SV=1	3.84009	4.33953	4.56818	6.27264	5.88344	7.42649		4.36666	3.27292	4.00252	7.87408	7.14612	6.51148	2.40321	2.58281e-06
	Prupe.1G218500	AT5G13220	Protein TIFY 9 OS=Arabidopsis thaliana GN=TIFY9 PE=1 SV=1	9.84009	8.91815	8.96362	11.4829	11.0768	12.2939		8.8214	9.31732	7.34356	7.91687	8.14857	9.4364	2.40293	0.00020011
	Prupe.6G317600	AT5G27930	Probable protein phosphatase 2C 73 OS=Arabidopsis thaliana GN=PPC6-7 PE=2 SV=1	9.16856	9.31561	9.47288	11.7048	11.7625	11.7093		9.11005	8.88107	8.85386	10.9813	11.28	11.7111	2.40065	2.29831e-39
	Prupe.1G332900	#N/A	#N/A	6.88845	6.87297	6.66334	9.61144	8.74435	9.1379		10.3667	9.59685	9.93168	8.67299	8.77918	8.31689	2.39819	2.86057e-19
	Prupe.6G065400	AT5G59010	Probable serine/threonine-protein kinase At5g41260 OS=Arabidopsis thaliana GN=At5g41260 PE=1 SV=1	8.44135	8.64619	8.41709	11.292	10.199	11.0105		9.27355	9.2297	7.33404	10.0165	8.66436	8.79618	2.39812	4.39213e-05
	Prupe.3G035500	AT3G14200	DnaJ homolog subfamily B member 3 OS=Mus musculus GN=Dnajb3 PE=2 SV=1	10.3114	10.217	9.89338	12.5566	12.6403	12.4354		10.2493	10.6738	9.79434	11.3182	12.2143	12.3684	2.39527	7.15126e-18
	Prupe.5G096500	AT3G14260	Protein LURP-one-related 11 OS=Arabidopsis thaliana GN=At3g14260 PE=2 SV=1	2.96562	3.09161	3.69371	5.55441	5.84037	5.67847		3.36666	4.49531	3.90299	3.59795	3.89575	3.78356	2.3946	3.82085e-08
	Prupe.2G047200	AT4G08350	Putative transcription elongation factor SPT5 homolog 1 OS=Arabidopsis thaliana GN=At4g08350 PE=1 SV=2	1.38066	1.09161	1.10875	3.77014	3.38094	3.56299		2.14427	2.91035	1.09563	3.82035	4.18948	3.73775	2.39415	0.00455856
	Prupe.8G148500	AT1G73270	Serine carboxypeptidase-like 18 OS=Arabidopsis thaliana GN=SCPL18 PE=2 SV=2	11.7227	11.4292	11.3549	13.6168	14.5602	13.1785		11.2982	10.7728	11.8717	13.329	13.2962	12.7874	2.39292	6.23528e-12
	Prupe.3G137900	#N/A	#N/A	1.96562	3.9985	4.01564	6.09207	5.60334	6.25105		3.5593	3.103	3.09563	4.29839	4.94155	4.73775	2.39239	1.06782e-07
	Prupe.4G069700	AT1G07650	Probable LRR receptor-like serine/threonine-protein kinase At1g07650 OS=Arabidopsis thaliana GN=At1g07650 PE=1 SV=1	9.3025	9.25148	9.31576	11.7557	11.5509	11.7184		9.36343	9.62263	9.20416	9.94816	10.1096	10.2804	2.38791	1.13519e-66
	Prupe.6G278400	AT3G11180	Probable 2-oxoglutarate/Fe(II)-dependent dioxygenase OS=Papaver somniferum GN=DIOX2 PE=2 SV=1	0.380656	1.09161	1.69371	2.92214	4.38094	2.97803		0.559303	1.68796	2.41756	5.68542	4.58541	4.71429	2.38757	0.00883277
	Prupe.4G090100	AT2G34710	Homeobox-leucine zipper protein ATHB-14 OS=Arabidopsis thaliana GN=ATHB-14 PE=1 SV=1	7.32317	6.9985	6.90317	9.29718	9.24719	9.79608		7.12916	7.22194	6.78213	8.34391	8.93166	8.91926	2.38749	6.50572e-24
	Prupe.4G198000	AT5G23960	(-)-alpha-pinene synthase OS=Fragaria vesca PE=1 SV=2	5.66606	5.87297	5.23803	7.93113	8.5904	7.12099		7.0671	6.103	7.28546	8.1779	9.17397	7.67837	2.38296	4.28371e-07
	Prupe.3G112600	AT3G58720	E3 ubiquitin-protein ligase RING1-like OS=Arabidopsis thaliana GN=At3g19950 PE=1 SV=1	5.70258	6.02234	5.86364	8.30065	8.27171	8.19397		5.68859	5.31245	5.26556	7.97878	7.75212	8.10323	2.38052	1.24199e-33
	Prupe.6G004100	AT5G19780	Tubulin alpha-6 chain OS=Zea mays GN=TUBA6 PE=2 SV=1	9.81528	10.1333	10.0571	12.5194	12.1694	12.4412		10.3275	10.0817	10.019	13.1146	12.909	12.9589	2.3755	1.1403e-62
	Prupe.5G096600	AT1G53870	Protein LURP-one-related 3 OS=Arabidopsis thaliana GN=At1g53890 PE=2 SV=2	3.18801	3.41353	2.43068	4.40757	6.08138	5.39307		2.5593	2.91035	3.09563	5.01299	4.18948	3.95348	2.37491	6.19785e-05
	Prupe.4G066400	AT1G29280	Probable WRKY transcription factor 65 OS=Arabidopsis thaliana GN=WRKY65 PE=2 SV=1	5.18801	5.41353	4.9161	7.3551	7.77326	7.53262		5.91686	6.14739	6.36242	8.75782	8.14368	7.8087	2.3749	1.29175e-14
	Prupe.1G256100	AT1G70300	Potassium transporter 6 OS=Arabidopsis thaliana GN=POT6 PE=2 SV=1	5.42505	4.26153	3.43068	7.07595	6.86207	6.91663		4.5593	3.42492	5.04983	6.47242	6.02902	6.72607	2.37353	2.31738e-07
	Prupe.2G208000	AT3G54880	n/a	8.19444	8.23626	8.39415	10.3601	11.0917	10.3746		8.1062	8.1198	7.92218	9.83874	10.1516	10.3548	2.37203	4.57152e-27
	Prupe.5G117000	AT4G11070	Probable WRKY transcription factor 41 OS=Arabidopsis thaliana GN=WRKY41 PE=2 SV=2	8.12212	8.02824	7.89011	10.912	10.051	10.0096		11.6119	11.9714	11.3214	8.34391	7.89865	7.74066	2.37143	5.19503e-18
	Prupe.8G223700	n/a	n/a	5.50994	6.58346	5.86364	8.63913	8.36584	8.26343		7.28722	6.59485	6.90299	9.6277	8.17037	8.41473	2.36992	2.93447e-09
	Prupe.6G127400	AT2G27580	Zinc finger A20 and AN1 domain-containing stress-associated protein 3 OS=Arabidopsis thaliana GN=SAP3 PE=2 SV=1	8.56553	8.62299	8.59256	10.8278	11.0224	11.0297		10.8551	10.2063	11.0455	11.0696	10.9846	11.0036	2.36886	7.47218e-35
	Prupe.1G120100	#N/A	#N/A	4.96562	4.73546	4.35668	7.18517	6.88344	7.10731		4.72923	5.46055	4.34356	9.01581	8.34456	8.35909	2.36746	1.19037e-12
	Prupe.1G507500	AT1G36370	Serine hydroxymethyltransferase 7 OS=Arabidopsis thaliana GN=SHM7 PE=2 SV=1	9.13554	9.37006	9.49892	11.9334	11.6297	11.5294		9.00639	9.73235	9.17245	10.3478	11.1722	11.4862	2.36488	4.20833e-17
	Prupe.1G019000	AT3G22750	Serine/threonine-protein kinase HT1 OS=Arabidopsis thaliana GN=HT1 PE=1 SV=1	6.95051	6.66146	6.80919	8.94006	9.39589	9.15129		6.49004	6.89741	7.12905	9.22244	9.26573	8.95097	2.36442	1.06465e-32
	Prupe.2G290200	AT4G23030	Multidrug and toxin extrusion protein 2 OS=Mus musculus GN=Slc47a2 PE=1 SV=1	5.84009	6.02234	6.33757	7.53095	8.37341	9.0477		6.36666	6.00989	4.34356	5.69949	4.66947	4.91284	2.36352	1.17557e-06
	Prupe.2G247600	AT2G40000	Nematode resistance protein-like HSPRO2 OS=Arabidopsis thaliana GN=HSPRO2 PE=1 SV=1	9.26024	9.77284	9.49245	12.0191	12.2022	11.2749		13.0376	12.9226	12.9497	10.58	10.6528	10.7461	2.35924	6.81513e-27
	Prupe.2G037200	AT4G25640	Protein TRANSPARENT TESTA 12 OS=Arabidopsis thaliana GN=TT12 PE=2 SV=1	8.7858	8.73906	8.64402	11.2709	11.1179	10.8235		8.89469	8.8069	9.03815	11.1387	11.009	11.299	2.3584	5.23165e-58
	Prupe.1G321900	AT2G01275.2	n/a	5.02451	3.9985	5.01564	7.02648	7.45419	6.75062		4.5593	4.00989	4.41756	5.29839	5.69644	5.74934	2.35752	2.3303e-12
	Prupe.2G035400	AT3G54450	Protein NRT1/ PTR FAMILY 5.4 OS=Arabidopsis thaliana GN=NPF5.4 PE=2 SV=1	5.46812	3.9985	5.86364	7.80967	7.27171	7.81933		6.76876	5.96098	4.90299	7.89869	8.09637	7.41291	2.35573	7.48164e-07
	Prupe.7G133600	AT4G36990	Heat shock factor protein HSF24 OS=Solanum peruvianum GN=HSF24 PE=2 SV=1	11.4601	11.7068	11.4408	13.9445	13.9084	13.8332		11.9392	11.8868	12.0801	14.5361	14.3262	14.4524	2.35472	2.98925e-105
	Prupe.5G232300	AT1G18210	Probable calcium-binding protein CML27 OS=Arabidopsis thaliana GN=CML27 PE=1 SV=1	10.286	11.905	11.2718	14.0014	13.5245	13.3391		12.1163	11.8428	12.013	14.8482	12.6831	12.3904	2.3508	0.00121591
	Prupe.6G183000	#N/A	#N/A	1.38066	1.67657	2.43068	4.30065	4.60334	3.8525		0.559303	2.42492	1.68059	5.24181	5.83637	6.17587	2.34992	0.000516682
	Prupe.8G110000	AT3G51570	Probable WRKY transcription factor 19 OS=Arabidopsis thaliana GN=WRKY19 PE=2 SV=1	3.84009	4.41353	4.43068	5.99253	6.5239	7.09351		1.5593	1.68796	0	6.64235	6.62805	6.44177	2.3479	5.40929e-10
	Prupe.1G073300	n/a	n/a	10.4155	10.3156	10.3133	12.847	12.7779	12.432		9.96869	9.61277	9.61723	11.6103	11.9507	11.836	2.34782	5.57662e-52
	Prupe.1G098200	AT2G23810	Tetraspanin-8 OS=Arabidopsis thaliana GN=TET8 PE=2 SV=1	11.975	12.3937	12.2068	14.6091	14.6479	14.3737		13.3227	13.1783	13.1393	14.3928	14.0238	13.9673	2.34641	7.18965e-51
	Prupe.4G057300	AT5G45940	Nudix hydrolase 11 OS=Arabidopsis thaliana GN=NUDT11 PE=1 SV=2	4.55058	3.26153	3.80919	6.30065	6.08138	6.45916		5.46619	4.49531	5.71034	6.75446	6.86042	7.42741	2.3464	1.77607e-08
	Prupe.3G229500	AT4G10270	n/a	6.2633	5.61517	6.08603	7.83862	9.00055	7.91663		5.95162	6.71771	7.22491	10.6031	9.89284	9.73484	2.34287	4.35791e-09
	Prupe.3G217500	AT1G61900	Uncharacterized GPI-anchored protein At1g61900 OS=Arabidopsis thaliana GN=At1g61900 PE=1 SV=1	7.81528	7.89896	7.88354	10.5703	9.61296	10.2833		7.68859	8.02781	7.38103	7.67477	8.12146	8.01957	2.34262	1.34568e-20
	Prupe.4G214800	AT4G04640	ATP synthase gamma chain, chloroplastic OS=Nicotiana tabacum GN=ATPC PE=1 SV=1	7.4996	7.25148	6.99139	10.016	8.97091	9.62908		8.0671	8.61475	8.33404	7.89869	7.54147	7.66007	2.34171	2.17959e-18
	Prupe.1G493100	AT1G01720	NAC domain-containing protein 2 OS=Arabidopsis thaliana GN=NAC002 PE=2 SV=2	8.62383	8.62688	8.47507	10.9131	11.1502	10.6434		9.86537	10.0352	9.77863	12.153	11.5289	12.2963	2.33966	6.03849e-29
	Prupe.1G186100	#N/A	#N/A	1.38066	1.67657	2.43068	4.68767	4.11791	3.8525		2.14427	1.68796	1.09563	4.76788	4.02902	4.76084	2.33952	0.000745824
	Prupe.3G098100	AT1G80840	Probable WRKY transcription factor 40 OS=Arabidopsis thaliana GN=WRKY40 PE=1 SV=1	5.50994	5.64619	5.4663	8.69297	7.46841	6.8688		4.80723	6.76121	5.09563	3.71343	3.02902	2.95348	2.33859	2.33037e-05
	Prupe.3G020100	AT3G21150	n/a	0.380656	0.0916059	2.10875	2.92214	3.60334	3.8525		1.5593	2.91035	3.26556	4.29839	3.69644	4.56492	2.33574	0.00814983
	Prupe.6G290400	AT5G58380	CBL-interacting protein kinase 2 OS=Oryza sativa subsp. japonica GN=CIPK2 PE=2 SV=1	9.93332	9.83139	9.90317	12.2305	12.2575	12.181		10.759	10.5017	10.9246	11.8395	11.9057	11.8388	2.33365	2.04585e-93
	Prupe.2G297100	n/a	n/a	5.77297	5.22089	5.4663	8.10801	7.42534	7.86067		6.14427	6.25274	5.95361	8.6387	8.23387	8.61486	2.33328	3.96488e-20
	Prupe.3G050100	AT1G17665.1	n/a	6.40302	6.83307	7.02761	9.14324	9.184	9.02606		9.18136	8.85788	9.05563	8.85848	8.77286	8.63842	2.3315	7.4238e-43
	Prupe.1G063400	AT2G07050	Cycloartenol synthase 2 OS=Betula platyphylla GN=CASBPX2 PE=1 SV=1	9.04599	9.0045	8.9161	11.4504	11.3458	11.1387		8.20316	8.31245	8.06718	10.2692	10.2764	10.3213	2.32768	8.37987e-91
	Prupe.3G252600	AT3G02150	Transcription factor TCP13 OS=Arabidopsis thaliana GN=TCP13 PE=1 SV=1	10.1389	10.1988	10.1477	12.5515	12.7614	12.0708		10.5251	10.6315	10.8721	11.742	11.965	11.8233	2.32672	2.53877e-40
	Prupe.4G072300	AT3G14770	Bidirectional sugar transporter SWEET2 OS=Arabidopsis thaliana GN=SWEET2 PE=2 SV=1	5.33485	5.55104	5.39415	7.07595	8.5239	7.21325		6.39219	5.46055	6.22491	7.52869	8.26348	8.11223	2.32666	1.42758e-08
	Prupe.8G214000	AT1G15520	Pleiotropic drug resistance protein 1 OS=Nicotiana tabacum GN=PDR1 PE=2 SV=1	8.99537	8.89251	9.04244	11.214	11.674	10.9264		8.87219	8.96098	8.44436	11.2657	11.591	12.1249	2.32624	3.38985e-20
	Prupe.3G226900	AT4G27310	n/a	7.83187	7.82632	7.6786	10.1852	10.1403	9.97991		7.78812	7.94849	7.85718	7.7238	8.46119	8.62591	2.32395	2.61109e-27
	Prupe.6G195100	AT3G05200	E3 ubiquitin-protein ligase ATL6 OS=Arabidopsis thaliana GN=ATL6 PE=1 SV=2	1.38066	1.67657	2.43068	4.5071	3.79598	4.29996		2.5593	0.102996	1.09563	5.35284	3.64199	5.61645	2.32162	0.0044588
	Prupe.8G126300	AT5G42900	n/a	5.80692	5.48392	5.72346	7.49503	8.55087	7.73292		3.36666	2.103	1.68059	7.84904	8.36782	8.72166	2.32136	4.97883e-11
	Prupe.6G032400	AT1G55740	Probable galactinol--sucrose galactosyltransferase 1 OS=Arabidopsis thaliana GN=RFS1 PE=2 SV=1	12.0566	12.6791	12.301	14.728	14.9716	14.2893		12.3819	12.5089	12.4156	15.418	15.7805	16.1284	2.32114	5.93418e-24
	Prupe.8G131800	AT4G34150	n/a	9.39188	10.2273	9.7508	12.4555	11.995	11.951		12.8631	12.4272	12.702	11.2906	10.9138	10.6746	2.32083	3.00509e-21
	Prupe.4G039000	AT1G07180	Internal alternative NAD(P)H-ubiquinone oxidoreductase A1, mitochondrial OS=Arabidopsis thaliana GN=NDA1 PE=2 SV=1	3.18801	3.79205	3.80919	5.95776	5.79598	6.09351		4.01874	4.80344	3.90299	5.83317	5.51141	6.39827	2.31986	5.85231e-08
	Prupe.1G034800	AT5G43530	Putative SWI/SNF-related matrix-associated actin-dependent regulator of chromatin subfamily A member 3-like 3 OS=Arabidopsis thaliana GN=At5g43530 PE=3 SV=1	7.76436	7.33953	7.63231	9.79988	9.91492	9.98926		7.05116	7.35092	7.04983	10.2034	10.1534	10.0279	2.31895	7.71699e-58
	Prupe.7G123200	AT1G04360	RING-H2 finger protein ATL1 OS=Arabidopsis thaliana GN=ATL1 PE=2 SV=1	2.38066	2.89896	1.10875	4.68767	4.70287	4.48053		3.14427	2.68796	3.26556	6.13193	5.41729	5.98323	2.31887	6.25786e-05
	Prupe.1G472400	AT5G11380	1-deoxy-D-xylulose-5-phosphate synthase, chloroplastic OS=Arabidopsis thaliana GN=DXS PE=1 SV=2	7.83187	8.08596	8.35192	10.3467	10.4088	10.5146		8.31419	8.36978	8.29039	9.85141	10.2493	10.7443	2.31782	1.30107e-25
	Prupe.3G101000	AT5G48930	Shikimate O-hydroxycinnamoyltransferase OS=Arabidopsis thaliana GN=HST PE=2 SV=1	6.57048	6.20013	6.21727	8.20754	8.90972	8.75501		6.72923	6.42492	7.21457	9.38912	8.7473	8.28141	2.31708	1.02969e-12
	Prupe.1G000500	AT1G62440	Leucine-rich repeat extensin-like protein 2 OS=Arabidopsis thaliana GN=LRX2 PE=2 SV=1	3.55058	2.67657	2.43068	5.24407	4.38094	5.81933		2.5593	3.56243	2.41756	7.46007	4.96392	4.87102	2.31562	0.00435079
	Prupe.8G023700	AT5G17680	TMV resistance protein N OS=Nicotiana glutinosa GN=N PE=1 SV=1	1.96562	0.0916059	1.10875	3.40757	3.38094	3.715		0.559303	1.103	0.0956319	2.71343	3.02902	2.95348	2.31554	0.00869219
	Prupe.5G196000	AT5G61430	NAC domain-containing protein 100 OS=Arabidopsis thaliana GN=NAC100 PE=2 SV=1	8.70709	8.39994	8.65178	10.8868	10.74	11.069		9.8214	9.5848	9.90299	11.3689	11.3683	11.5134	2.31514	1.74371e-60
	Prupe.8G197100	AT4G31940	Cytochrome P450 82C4 OS=Arabidopsis thaliana GN=CYP82C4 PE=2 SV=1	7.16202	6.88602	6.92893	8.74487	9.6257	9.42097		7.78812	8.17446	8.3002	9.5819	10.023	10.0039	2.31429	1.2993e-20
	Prupe.5G241000	AT1G18330	Protein REVEILLE 7 OS=Arabidopsis thaliana GN=RVE7 PE=2 SV=1	4.62858	5.136	3.69371	6.70874	7.17102	6.83601		4.64677	5.00989	4.00252	7.08445	7.74891	7.90509	2.31404	1.67212e-09
	Prupe.7G234800	AT3G23050	Auxin-responsive protein IAA7 OS=Arabidopsis thaliana GN=IAA7 PE=1 SV=1	10.8564	11.0538	11.448	13.5372	13.3544	13.4593		10.8835	11.6643	10.9783	13.0521	13.436	13.5833	2.31131	6.52582e-23
	Prupe.7G133500	AT4G36988.1	n/a	9.13554	9.34899	9.09174	11.6629	11.2554	11.5742		9.62808	9.54801	9.45977	11.5309	11.5071	11.7306	2.3113	4.19071e-61
	Prupe.2G006000	n/a	n/a	4.28755	4.48392	3.69371	6.6663	6.46841	6.34726		6.82609	5.98564	7.14003	8.94373	7.86339	8.46655	2.30901	2.30428e-08
	Prupe.7G228000	AT3G24460	Probable serine incorporator OS=Dictyostelium discoideum GN=serinc PE=3 SV=1	9.67067	9.89574	9.84176	12.1418	11.9246	12.2557		9.07106	9.39071	8.02044	10.6934	11.2516	12.22	2.30789	7.71717e-10
	Prupe.5G109400	n/a	n/a	1.96562	0	1.10875	2.60021	3.11791	3.715		5.46619	5.23228	5.48795	4.10045	4.15101	4.20982	2.30773	0.00698059
	Prupe.8G106200	AT1G65810	TPR and ankyrin repeat-containing protein 1 OS=Homo sapiens GN=TRANK1 PE=2 SV=4	4.70258	4.73546	4.56818	6.32813	7.43984	6.96292		4.46619	5.05719	4.18309	5.82035	6.48071	6.484	2.30609	8.44159e-10
	Prupe.3G077900	AT1G74810	Putative boron transporter 5 OS=Arabidopsis thaliana GN=BOR5 PE=3 SV=1	1.96562	3.26153	2.69371	4.68767	5.70287	4.56299		1.5593	2.68796	2.90299	4.01299	3.89575	4.20982	2.30405	6.1837e-05
	Prupe.6G148600	AT2G27180	n/a	5.42505	5.0458	5.19621	7.12377	7.95585	7.39307		8.25974	7.52926	7.966	7.86786	7.25444	6.92821	2.30386	1.69837e-11
	Prupe.6G217700	AT1G10150	Protein PHLOEM PROTEIN 2-LIKE A10 OS=Arabidopsis thaliana GN=PP2A10 PE=2 SV=1	8.43594	8.22603	8.4663	10.4628	10.8927	10.661		8.27355	8.51662	8.84718	10.3047	10.6973	11.0353	2.30301	4.74339e-26
	Prupe.2G306200	AT5G53310	Myosin ID heavy chain OS=Dictyostelium discoideum GN=myoD PE=1 SV=2	9.84214	10.1949	9.81611	12.3054	12.1845	12.2954		10.3341	10.5645	10.1818	12.5584	12.9066	13.1834	2.30083	9.55909e-37
	Prupe.2G097900	AT5G17580	BTB/POZ domain-containing protein At5g17580 OS=Arabidopsis thaliana GN=At5g17580 PE=2 SV=1	1.96562	1.09161	2.43068	3.92214	4.60334	4.09351		2.88123	2.103	2.68059	2.01299	1.94155	2.36852	2.2996	0.00111697
	Prupe.4G202100	AT3G20720	n/a	10.1052	10.1056	10.2393	12.408	12.5328	12.4088		10.1348	10.5156	9.78563	11.7401	11.9622	12.0947	2.29943	7.11688e-39
	Prupe.4G221600	n/a	n/a	7.02451	7.32042	7.08603	9.27617	9.75598	9.26343		6.96869	7.5706	7.51348	9.66763	9.67287	10.3174	2.29845	1.70857e-20
	Prupe.1G355100	AT1G76250	n/a	7.16202	7.1577	6.82299	9.12769	9.49295	9.40988		7.77847	7.32216	7.59548	9.66942	9.54981	9.57064	2.29758	4.0782e-42
	Prupe.2G230800	AT2G28710	Zinc finger protein ZAT11 OS=Arabidopsis thaliana GN=ZAT11 PE=2 SV=1	4.28755	3.89896	4.50107	6.77014	6.70287	6.09351		6.58167	6.00989	6.02637	6.40531	6.0913	6.23477	2.29666	5.93025e-12
	Prupe.2G085500	AT2G31810	Acetolactate synthase small subunit 1, chloroplastic OS=Nicotiana plumbaginifolia PE=2 SV=1	1.38066	1.67657	3.10875	4.68767	2.79598	5.25105		0	0.102996	1.09563	2.18292	2.40098	2.69045	2.29346	0.00563733
	Prupe.1G299500	AT3G25570	S-adenosylmethionine decarboxylase proenzyme OS=Vicia faba GN=SAMDC PE=2 SV=1	9.74916	9.97119	9.9353	12.0196	12.3847	12.1133		10.9538	10.5716	11.0278	11.9878	12.0954	11.9743	2.2916	3.78721e-52
	Prupe.7G262100	AT1G13560	Choline/ethanolaminephosphotransferase 1 OS=Arabidopsis thaliana GN=AAPT1 PE=1 SV=1	8.59011	8.74624	8.64402	10.5775	11.3107	10.8759		8.67824	8.77542	8.28051	10.9285	10.9677	10.9154	2.29028	3.63262e-32
	Prupe.3G053000	AT4G17530	GTP-binding protein YPTM2 OS=Zea mays GN=YPTM2 PE=2 SV=1	6.98057	7.20013	7.53501	9.50108	9.71186	9.43199		6.5135	6.64216	6.39941	9.75782	9.80574	9.91477	2.28919	1.64952e-45
	Prupe.7G093500	AT3G11820	Syntaxin-121 OS=Arabidopsis thaliana GN=SYP121 PE=1 SV=1	9.69127	10.1292	9.71793	12.2933	12.054	12.0918		12.7757	12.4875	12.6238	11.6797	11.6874	11.825	2.28888	1.28405e-55
	Prupe.2G111400	AT3G60160	ABC transporter C family member 9 OS=Arabidopsis thaliana GN=ABCC9 PE=2 SV=2	9.34066	9.29373	9.10875	11.5617	11.5666	11.4885		9.97505	9.58075	10.5386	11.7167	11.6324	11.1977	2.28848	8.0368e-24
	Prupe.2G279800	AT5G51520	21 kDa protein OS=Daucus carota PE=2 SV=1	10.5367	11.2267	11.5021	13.9135	12.9019	13.2926		12.3659	11.4786	9.06142	10.8987	11.7025	12.2694	2.28768	0.00282137
	Prupe.7G131800	AT4G36945.1	PI-PLC X domain-containing protein At5g67130 OS=Arabidopsis thaliana GN=At5g67130 PE=1 SV=1	8.90422	9.09442	8.86364	11.3067	11.1414	11.2772		7.86308	8.11422	7.97215	11.4877	11.1776	11.7237	2.28565	7.38106e-48
	Prupe.3G091700	AT1G80450	n/a	6.46812	6.22089	6.13112	8.82903	7.88344	8.78538		8.44805	8.17981	8.57137	11.4406	10.8367	11.5997	2.28544	1.85716e-15
	Prupe.5G132900	n/a	n/a	7.93524	7.6385	7.68618	10.0596	10.0906	9.97238		9.33738	9.27292	9.29285	9.94521	9.40508	9.99848	2.2849	6.25204e-39
	Prupe.4G270700	#N/A	#N/A	3.38066	2.41353	2.69371	4.92214	4.88344	5.52235		0.559303	1.103	0.0956319	1.59795	1.74891	1.95348	2.2845	4.79679e-05
	Prupe.2G178100	AT1G01470	Desiccation protectant protein Lea14 homolog OS=Glycine max PE=2 SV=1	9.46014	9.83476	9.66908	12.0085	11.8328	11.9916		9.00639	9.34379	8.40851	11.1779	11.2396	11.05	2.28319	5.06361e-29
	Prupe.8G159600	AT4G34850	Chalcone synthase E OS=Ipomoea nil GN=CHSE PE=2 SV=1	1.38066	2.09161	1.10875	3.77014	3.38094	4.29996		1.5593	1.68796	1.68059	-0.987009	-1.05845	0.368518	2.28315	0.00737679
	Prupe.3G002300	AT1G62300	WRKY transcription factor 6 OS=Arabidopsis thaliana GN=WRKY6 PE=1 SV=1	6.68444	6.53455	6.4663	8.62258	8.8016	9.06902		7.46619	7.36038	7.75384	8.88951	9.1954	8.7551	2.28294	2.26892e-29
	Prupe.6G031100	AT4G05030	n/a	3.70258	4.41353	3.56818	7.13937	5.96591	4.48053		8.00225	7.76833	8.37176	5.03536	3.74891	3.17587	2.28201	0.000322727
	Prupe.6G313000	AT1G09240	Nicotianamine synthase OS=Solanum lycopersicum GN=CHLN PE=2 SV=1	3.84009	3.67657	3.69371	4.77014	6.35057	6.41543		2.88123	4.80344	3.90299	6.76118	6.8242	5.77224	2.28111	4.60685e-05
	Prupe.5G173800	AT1G23710	n/a	5.80692	5.41353	5.19621	7.69824	8.1269	7.39307		6.5135	7.29282	6.86382	8.7762	8.3403	8.0003	2.27974	5.99902e-13
	Prupe.3G104100	AT1G16060	AP2-like ethylene-responsive transcription factor At1g16060 OS=Arabidopsis thaliana GN=At1g16060 PE=2 SV=1	6.73821	7.0458	7.03949	8.88561	9.57406	9.14795		7.65734	7.14739	7.59548	8.95257	9.83106	9.93521	2.27957	1.99872e-15
	Prupe.3G102200	AT3G12580	Heat shock cognate 70 kDa protein OS=Petunia hybrida GN=HSP70 PE=2 SV=1	9.95619	10.0238	10.0231	12.0936	11.7021	12.8133		10.2246	10.2854	10.9126	12.7817	13.4718	14.5052	2.27678	6.93993e-09
	Prupe.5G077100	AT1G62790	n/a	8.39746	8.7746	8.52238	10.6744	10.5953	11.202		9.17033	8.73235	9.48795	14.2219	13.7309	13.8148	2.27625	1.03479e-21
	Prupe.3G102300	AT3G12580	Heat shock cognate 70 kDa protein OS=Petunia hybrida GN=HSP70 PE=2 SV=1	8.81528	8.77811	8.90641	11.083	10.5475	11.5339		9.72169	9.72871	10.4826	12.0107	11.8204	13.124	2.27613	1.9861e-10
	Prupe.3G264600	AT5G61430	NAC domain-containing protein 100 OS=Arabidopsis thaliana GN=NAC100 PE=2 SV=1	8.65678	8.93081	8.77409	11.151	10.9508	11.0978		8.63077	8.70291	8.46632	11.6302	11.3062	11.5672	2.27611	3.48461e-64
	Prupe.6G345900	n/a	n/a	6.23864	6.9371	7.10875	9.1964	9.06744	8.99669		7.28722	6.52926	6.91581	9.82437	9.58631	9.95285	2.27381	3.25547e-22
	Prupe.4G213900	AT5G54940	Protein translation factor SUI1 homolog OS=Zea mays GN=TIF PE=3 SV=1	10.4905	11.2209	10.8307	13.2211	13.462	12.6522		12.2944	12.1002	12.3005	12.5617	12.2212	12.2158	2.27128	1.38621e-22
	Prupe.1G343900	AT3G01440	PsbQ-like protein 2, chloroplastic OS=Arabidopsis thaliana GN=PQL2 PE=1 SV=1	3.18801	4.09161	4.69371	6.27264	6.22224	6.67847		4.25974	4.103	2.90299	6.36172	6.42537	6.45598	2.27088	4.95878e-10
	Prupe.1G532300	AT4G38060	n/a	8.47869	8.38162	8.38952	10.6903	10.5953	10.7681		7.63612	8.02781	8.21975	10.2388	10.4942	10.7698	2.27	2.07488e-38
	Prupe.3G295100	AT5G14410	n/a	1.96562	2.41353	3.56818	5.12377	4.96591	5.20042		3.36666	3.42492	2.68059	7.65685	6.93591	6.17587	2.26643	8.57801e-05
	Prupe.2G046600	n/a	n/a	2.70258	2.89896	1.10875	4.99253	4.60334	4.39307		2.88123	3.27292	1.09563	3.96719	3.40098	4.20982	2.26621	0.000469278
	Prupe.7G111200	AT1G67190	F-box/LRR-repeat protein At1g67190 OS=Arabidopsis thaliana GN=At1g67190 PE=2 SV=1	10.0478	10.3759	10.2636	12.6121	12.4272	12.4571		9.63879	10.0293	9.66169	11.0461	11.0673	11.2075	2.26491	2.51827e-60
	Prupe.6G092600	AT2G28510	Dof zinc finger protein DOF2.1 OS=Arabidopsis thaliana GN=DOF2.1 PE=2 SV=2	8.0811	8.11397	7.64791	10.2726	9.89401	10.4511		7.64677	7.52085	8.15091	10.1941	10.4592	10.7965	2.26313	1.40263e-21
	Prupe.5G098000	AT1G63440	Probable copper-transporting ATPase HMA5 OS=Arabidopsis thaliana GN=HMA5 PE=1 SV=2	5.18801	4.84649	5.50107	6.90399	7.8294	7.52235		6.28722	5.96098	5.71034	7.27978	7.58901	7.10548	2.26202	2.53042e-13
	Prupe.2G208100	AT5G22950	Vacuolar protein sorting-associated protein 24 homolog 1 OS=Arabidopsis thaliana GN=VPS24-1 PE=2 SV=1	7.28755	7.66146	7.51814	10.0576	9.64147	9.52749		9.92563	9.64989	9.92218	9.51979	9.27023	8.84964	2.26083	2.50152e-25
	Prupe.1G384800	AT1G47530	Protein TRANSPARENT TESTA 12 OS=Arabidopsis thaliana GN=TT12 PE=2 SV=1	10.2246	10.0443	10.0615	12.1085	12.5421	12.4282		10.5409	10.4985	10.6721	12.6898	12.8111	13.0429	2.25895	1.86398e-54
	Prupe.8G086000	AT2G16460	Protein FMP32, mitochondrial OS=Saccharomyces cerevisiae (strain ATCC 204508 / S288c) GN=FMP32 PE=1 SV=1	7.27547	7.26153	7.23803	9.60864	9.65085	9.26035		8.62	8.46932	8.47934	9.70648	9.27247	9.69943	2.2569	9.92957e-38
	Prupe.7G171900	AT2G17787.1	n/a	6.98057	7.21055	7.45748	9.22957	9.1623	9.93416		7.35372	7.3884	7.65787	9.24901	9.20717	9.43998	2.25641	1.43664e-22
	Prupe.4G161400	n/a	n/a	5.73821	5.09161	7.20678	8.90855	8.23892	8.41543		6.88123	7.28291	4.68059	8.64599	8.78704	8.40744	2.25566	0.00170213
	Prupe.6G181900	AT2G40620	Transcription factor RF2b OS=Oryza sativa subsp. japonica GN=RF2b PE=1 SV=1	2.70258	1.67657	1.69371	4.68767	4.25541	3.97803		3.36666	1.103	1.68059	1.59795	1.74891	1.78356	2.25451	0.0021759
	Prupe.2G104800	AT5G45275.1	n/a	5.0811	4.89896	5.15314	7.12377	7.30377	7.44835		3.5593	4.68796	4.09563	7.50885	7.53027	7.70837	2.25381	4.99268e-20
	Prupe.6G316100	AT5G26940	DNA polymerase III PolC-type OS=Clostridium tetani (strain Massachusetts / E88) GN=polC PE=3 SV=1	9.03887	9.01938	9.12834	11.2771	11.6273	10.9733		9.04714	9.33662	9.02932	10.0298	10.1289	10.4386	2.25345	1.81403e-33
	Prupe.2G256900	AT2G40340	Dehydration-responsive element-binding protein 2C OS=Arabidopsis thaliana GN=DREB2C PE=2 SV=2	6.98057	6.98642	6.76696	9.27264	9.1883	9.02969		8.64677	8.68043	8.74668	9.35507	9.02769	9.04917	2.25263	5.13244e-46
	Prupe.8G146000	AT1G10200	Pollen-specific protein SF3 OS=Helianthus annuus GN=SF3 PE=2 SV=1	4.38066	4.17907	4.96673	6.80967	6.67862	6.90086		4.64677	4.62656	5.61919	6.47242	7.33816	7.62905	2.24863	2.60957e-08
	Prupe.6G189900	AT1G22360	UDP-glycosyltransferase 85A2 OS=Arabidopsis thaliana GN=UGT85A2 PE=2 SV=1	5.0811	3.09161	2.69371	6.05964	6.35057	6.3238		2.14427	4.19046	2.41756	5.91988	5.18948	3.91284	2.24716	0.0015773
	Prupe.1G404300	AT5G21482.1	Cytokinin dehydrogenase 7 OS=Arabidopsis thaliana GN=CKX7 PE=1 SV=1	8.2633	8.57945	8.44414	10.7601	10.2958	10.9127		7.81669	7.83771	7.54684	9.79763	10.2607	10.8194	2.24425	2.46085e-18
	Prupe.1G410500	AT4G33040	Glutaredoxin-C6 OS=Arabidopsis thaliana GN=GRXC6 PE=2 SV=2	8.35794	9.20274	8.77763	10.9266	11.0545	11.2036		8.79771	8.63827	9.25298	11.6656	11.8595	12.0953	2.24394	1.83244e-22
	Prupe.7G246400	AT5G20230	Blue copper protein OS=Arabidopsis thaliana GN=BCB PE=1 SV=2	5.55058	6.17907	5.69371	8.13159	7.27171	8.54789		8.21751	8.09168	8.27554	11.0239	11.2436	10.85	2.24234	4.24592e-14
	Prupe.5G033700	AT1G49720	ABSCISIC ACID-INSENSITIVE 5-like protein 4 OS=Arabidopsis thaliana GN=ABF1 PE=1 SV=1	5.80692	5.67657	5.63231	7.79004	8.1883	7.83601		5.88123	5.88436	6.28546	9.51582	9.07084	9.37788	2.24163	2.60663e-23
	Prupe.4G096400	AT2G34790	Cannabidiolic acid synthase-like 1 OS=Cannabis sativa GN=CBDAS2 PE=2 SV=1	11.0794	10.8212	10.9745	13.195	13.1945	13.2132		11.2519	10.5675	11.5784	13.1043	13.4891	14.5876	2.23877	5.46532e-11
	Prupe.3G240900	AT1G16710	Histone acetyltransferase HAC12 OS=Arabidopsis thaliana GN=HAC12 PE=2 SV=2	5.33485	5.41353	5.86364	7.81938	7.27171	8.15462		6.23173	5.65759	5.48795	6.97878	7.6931	7.82521	2.23671	2.45981e-11
	Prupe.5G194600	AT3G47500	Cyclic dof factor 3 OS=Arabidopsis thaliana GN=CDF3 PE=1 SV=2	5.23864	4.55104	4.9161	6.92214	7.41069	7.07957		7.18866	6.61079	7.33404	6.07908	6.61398	6.11447	2.23072	8.82193e-13
	Prupe.2G051300	#N/A	#N/A	8.50994	8.61124	8.64402	10.5559	10.9097	10.9601		0	0.102996	0.0956319	0	-1.05845	-1.21644	2.22927	9.7501e-41
	Prupe.1G238800	AT5G55850	n/a	1.38066	1.09161	1.10875	3.92214	3.79598	1.97803		6.01874	6.14739	5.85052	2.47242	2.40098	2.59091	2.22765	0.00572351
	Prupe.4G053300	AT4G28500	NAC domain-containing protein 8 OS=Arabidopsis thaliana GN=NAC008 PE=2 SV=1	10.7676	11.1161	11.0313	13.5024	12.6559	13.3299		11.3985	11.0448	10.4836	12.541	12.7173	13.345	2.22715	2.26426e-14
	Prupe.1G525700	AT1G28210	Chaperone protein dnaJ 1, mitochondrial OS=Arabidopsis thaliana GN=ATJ1 PE=2 SV=2	4.18801	3.89896	4.63231	6.32813	6.31954	6.78538		3.14427	3.68796	4.09563	5.26092	5.43341	5.83884	2.22681	4.55927e-10
	Prupe.7G222700	AT5G11590	Dehydration-responsive element-binding protein 3 OS=Arabidopsis thaliana GN=DREB3 PE=2 SV=1	2.96562	4.41353	4.50107	6.6663	4.70287	6.8525		5.68859	4.19046	5.18309	7.24661	6.19894	5.14111	2.22626	0.0012211
	Prupe.5G108100	n/a	n/a	3.38066	2.89896	2.9161	5.45819	3.79598	5.8525		7.69885	7.11422	7.48795	5.87097	6.12146	6.55834	2.22315	1.47282e-05
	Prupe.4G058200	AT2G31090	n/a	4.0811	3.67657	3.69371	6.05964	6.11791	5.94766		3.5593	4.56243	4.26556	9.82597	9.0989	9.56901	2.22313	7.91799e-10
	Prupe.1G136700	AT4G02500	Putative glycosyltransferase 2 OS=Arabidopsis thaliana GN=GT2 PE=2 SV=1	11.0478	11.4677	10.9644	13.7585	13.0212	13.3236		13.6109	13.2101	13.738	14.0824	13.9653	13.4707	2.22247	3.99564e-20
	Prupe.8G081700	AT4G38840	Indole-3-acetic acid-induced protein ARG7 OS=Vigna radiata var. radiata GN=ARG7 PE=2 SV=1	8.30547	8.38623	7.72346	10.3484	9.46841	10.9714		7.14427	7.58681	7.65787	8.22001	9.52839	10.4147	2.22166	3.12733e-06
	Prupe.7G267800	AT1G05690	BTB/POZ and TAZ domain-containing protein 3 OS=Arabidopsis thaliana GN=BT3 PE=1 SV=2	8.13554	8.25148	8.20151	10.4767	10.5953	10.1496		8.42349	8.063	8.46195	10.5838	10.8837	10.8924	2.22028	5.87062e-40
	Prupe.6G351300	AT3G04380	Histone-lysine N-methyltransferase SUVR4 OS=Arabidopsis thaliana GN=SUVR4 PE=1 SV=2	3.96562	2.89896	3.69371	5.92214	6.15353	5.14795		4.25974	4.19046	3.68059	5.80741	5.66947	5.19295	2.22019	6.33406e-07
	Prupe.1G288000	AT1G13740	Ninja-family protein AFP2 OS=Arabidopsis thaliana GN=AFP2 PE=1 SV=1	8.50994	8.58746	8.58042	10.8925	10.1535	11.1244		8.55366	8.55421	8.15091	8.22488	9.2969	10.0822	2.21986	6.169e-09
	Prupe.3G165900	AT1G66180	Aspartic proteinase PCS1 OS=Arabidopsis thaliana GN=PCS1 PE=2 SV=1	8.17507	8.28636	7.63231	10.4535	9.94319	10.3832		8.15176	7.49531	8.35773	10.8945	10.2287	9.97214	2.21963	8.66793e-14
	Prupe.2G089600	AT3G57810	OTU domain-containing protein At3g57810 OS=Arabidopsis thaliana GN=At3g57810 PE=2 SV=1	11.2905	11.5231	11.4447	13.6653	13.5579	13.6984		11.075	11.0084	10.5895	12.9846	13.306	13.4474	2.21898	6.12785e-43
	Prupe.8G101600	n/a	n/a	5.33485	5.94959	6.06295	8.3484	7.8728	7.8525		5.5135	4.74685	5.5219	8.81712	9.30459	8.74934	2.2184	2.57777e-15
	Prupe.8G163000	AT2G21060	Glycine-rich protein 2 OS=Nicotiana sylvestris GN=GRP-2 PE=1 SV=1	11.8599	11.8377	11.8191	14.0814	13.9914	14.0926		12.3312	12.6288	12.363	13.9016	14.3978	14.303	2.21688	3.47098e-55
	Prupe.6G355900	AT2G39060	Bidirectional sugar transporter NEC1 OS=Petunia hybrida GN=NEC1 PE=2 SV=1	2.70258	2.89896	2.10875	4.40757	5.43984	4.39307		3.5593	3.42492	1.68059	5.50484	4.64199	4.33814	2.21656	0.000767133
	Prupe.1G547000	AT5G03500	Mediator of RNA polymerase II transcription subunit 7b OS=Arabidopsis thaliana GN=MED7B PE=1 SV=1	1.38066	1.09161	2.10875	4.05964	3.79598	3.56299		0.559303	1.68796	2.90299	3.10045	2.74891	2.59091	2.21602	0.00578565
	Prupe.4G046000	AT4G36990	Heat stress transcription factor B-2b OS=Oryza sativa subsp. japonica GN=HSFB2B PE=2 SV=1	4.90422	4.33953	4.43068	6.97525	6.28783	6.97803		5.5593	5.98564	4.95361	6.27978	5.41729	5.27541	2.21481	6.47672e-08
	Prupe.1G256200	AT1G60140	Probable alpha,alpha-trehalose-phosphate synthase [UDP-forming] 10 OS=Arabidopsis thaliana GN=TPS10 PE=2 SV=1	9.2694	8.79896	8.90965	11.151	11.4586	11.016		10.5537	10.2219	10.9775	9.95477	9.37096	9.60373	2.21443	3.40917e-21
	Prupe.5G238100	AT5G16560	Transcription repressor KAN1 OS=Arabidopsis thaliana GN=KAN1 PE=1 SV=1	5.46812	5.37701	5.39415	7.94006	7.42534	7.44835		5.14427	6.29282	5.87699	6.06827	6.40916	6.20982	2.21287	1.1833e-14
	Prupe.3G072000	AT3G15990	Probable sulfate transporter 3.4 OS=Arabidopsis thaliana GN=SULTR3;4 PE=2 SV=1	9.00636	9.22603	9.45082	11.6663	11.2717	11.3902		9.05116	8.63827	8.93168	11.6298	11.0533	11.0157	2.21248	2.89338e-26
	Prupe.2G111500	AT3G60160	ABC transporter C family member 9 OS=Arabidopsis thaliana GN=ABCC9 PE=2 SV=2	10.9227	10.8917	10.646	13.1218	12.9256	13.0566		11.3803	11.1163	11.3477	11.3498	12.552	12.1549	2.21175	3.91618e-19
	Prupe.6G050200	AT2G30140	UDP-glycosyltransferase 87A2 OS=Arabidopsis thaliana GN=UGT87A2 PE=1 SV=1	4.90422	5.09161	4.96673	7.0096	7.28783	7.28788		5.76876	6.103	4.68059	7.80089	7.12146	7.87367	2.20913	3.45287e-10
	Prupe.2G259300	AT3G56200	Sodium-coupled neutral amino acid transporter 3 OS=Rattus norvegicus GN=Slc38a3 PE=2 SV=1	4.55058	4.61517	4.10875	5.7295	7.51023	6.06549		5.36666	5.3884	6.48795	5.64235	6.87229	5.59091	2.20856	0.000109904
	Prupe.2G073100	AT1G55740	Probable galactinol--sucrose galactosyltransferase 1 OS=Arabidopsis thaliana GN=RFS1 PE=2 SV=1	7.29952	7.99247	7.7308	9.96216	10.0883	9.65045		7.87219	7.8241	7.54684	9.38041	10.4724	10.8931	2.2077	2.19983e-11
	Prupe.6G229000	AT4G37260	Transcription factor MYB44 OS=Arabidopsis thaliana GN=MYB44 PE=2 SV=1	7.77297	7.48392	6.94164	9.47366	9.95333	9.43473		9.23878	8.86455	9.54684	11.1094	11.4685	11.7202	2.20337	1.09526e-16
	Prupe.6G024700	AT3G07680	Transmembrane emp24 domain-containing protein p24beta2 OS=Arabidopsis thaliana GN=At3g07680 PE=1 SV=1	9.37784	9.18172	9.17753	11.3153	11.5658	11.4524		9.03908	9.07741	8.50926	11.4479	11.2733	11.6664	2.20002	1.32668e-37
	Prupe.1G264200	AT1G10385.1	Exocyst complex component EXO84A OS=Arabidopsis thaliana GN=EXO84A PE=3 SV=1	4.96562	5.30106	5.06295	7.566	6.77326	7.48053		5.14427	5.68796	4.34356	3.87097	4.66947	4.80592	2.19775	8.23215e-09
	Prupe.8G064700	AT1G78300	14-3-3 protein 6 OS=Solanum lycopersicum GN=TFT6 PE=2 SV=2	11.6975	11.799	11.8624	14.0038	13.8145	14.1192		11.8343	12.0151	12.0182	14.3925	14.6146	15.0361	2.19667	9.58349e-40
	Prupe.7G099100	AT5G22280	n/a	7.54053	7.55104	7.89665	9.85051	10.3274	9.22279		7.35372	7.83771	7.68059	9.54047	9.89793	9.77437	2.19396	7.65295e-17
	Prupe.4G080000	AT5G46240	Potassium channel KAT1 OS=Arabidopsis thaliana GN=KAT1 PE=1 SV=2	3.38066	4.17907	3.56818	5.55441	6.57734	5.48053		2.5593	4.42492	3.41756	4.05739	4.22695	4.69045	2.19268	1.95975e-05
	Prupe.4G150500	AT1G17100	Heme-binding protein 2 OS=Homo sapiens GN=HEBP2 PE=1 SV=1	8.04599	7.94959	7.64013	10.2691	10.1403	9.78324		8.69885	9.11143	8.8605	8.62586	9.03827	9.36758	2.1905	1.72166e-22
	Prupe.2G181100	n/a	n/a	8.89636	9.12503	8.95424	11.3906	10.947	11.1834		8.57053	8.89741	9.10965	12.3778	12.6332	12.552	2.18943	4.62181e-39
	Prupe.6G253300	AT2G37590	Dof zinc finger protein DOF2.4 OS=Arabidopsis thaliana GN=DOF2.4 PE=2 SV=1	4.77297	4.41353	4.86364	6.27264	7.09976	7.12099		4.72923	4.62656	5.09563	7.04641	7.10646	7.16293	2.18886	9.81092e-13
	Prupe.8G124000	AT3G19220	Protein disulfide-isomerase SCO2 OS=Arabidopsis thaliana GN=SCO2 PE=1 SV=1	5.38066	6.24135	6.06295	8.19267	7.76176	8.37606		5.98557	6.14739	5.76806	7.55602	7.80574	8.58607	2.18748	2.52112e-11
	Prupe.6G151300	#N/A	#N/A	4.28755	4.09161	4.19621	6.53095	6.11791	6.43746		0.559303	3.103	1.09563	5.78118	6.13138	5.76084	2.18717	1.94987e-10
	Prupe.3G187500	AT3G22260	OTU domain-containing protein DDB_G0284757 OS=Dictyostelium discoideum GN=DDB_G0284757 PE=1 SV=2	8.54053	8.69523	8.69746	10.8302	11.1524	10.4265		8.78331	9.00989	8.48365	10.8372	10.9639	10.8852	2.18511	3.53537e-29
	Prupe.5G013100	AT4G19230	Abscisic acid 8&amp;apos;-hydroxylase 1 OS=Arabidopsis thaliana GN=CYP707A1 PE=2 SV=1	2.96562	2.09161	3.10875	5.5071	5.04391	3.97803		7.21751	7.04551	8.17245	5.40531	4.89575	4.20982	2.18414	0.00031015
	Prupe.5G201000	AT5G61210	SNAP25 homologous protein SNAP33 OS=Arabidopsis thaliana GN=SNAP33 PE=1 SV=1	7.17507	7.38623	7.28866	9.53979	9.56416	9.30296		8.5135	8.8241	8.61527	8.80578	8.53588	8.64309	2.18321	5.91424e-46
	Prupe.1G309500	#N/A	#N/A	4.0811	3.41353	3.69371	6.02648	5.92526	5.81933		2.88123	3.103	3.90299	3.76788	4.33387	4.95348	2.18217	1.28114e-06
	Prupe.5G186400	AT5G62740	Hypersensitive-induced response protein 1 OS=Arabidopsis thaliana GN=HIR1 PE=1 SV=1	7.72051	8.10841	7.89665	10.1814	10.1579	9.96102		8.25279	8.13642	8.38103	10.6604	10.6311	10.7158	2.18077	1.57314e-61
	Prupe.1G449600	AT1G67280	Probable lactoylglutathione lyase, chloroplast OS=Arabidopsis thaliana GN=At1g67280 PE=2 SV=1	4.62858	4.79205	4.10875	6.64461	6.62887	6.8525		4.01874	2.68796	4.18309	6.04641	6.27247	6.37601	2.18034	2.79837e-12
	Prupe.2G301600	AT1G01490	n/a	10.2104	10.3455	10.1031	12.683	12.2737	12.2		11.9618	12.0977	12.2916	12.1097	11.548	11.3357	2.17856	1.54314e-24
	Prupe.6G100400	AT5G60570	F-box/kelch-repeat protein At5g60570 OS=Arabidopsis thaliana GN=At5g60570 PE=2 SV=1	11.2363	11.2901	11.2598	13.6144	13.2467	13.4375		11.2667	11.534	11.1678	13.2895	13.4211	13.5069	2.17846	4.68687e-60
	Prupe.8G163200	AT4G38670	Thaumatin-like protein 1 OS=Prunus persica PE=2 SV=1	8.59011	8.46665	8.16403	10.5191	10.5904	10.6622		9.72923	9.59485	9.65978	11.3279	11.7043	11.5426	2.17666	1.70934e-51
	Prupe.1G385500	#N/A	#N/A	7.10858	7.36773	7.15314	9.03066	9.68472	9.37606		9.3602	8.81724	9.02637	8.85848	9.5935	9.71429	2.17207	1.56058e-16
	Prupe.8G034400	AT5G45230	n/a	3.38066	4.09161	3.10875	5.92214	5.38094	5.91663		1.5593	0.102996	0	4.96719	5.52652	5.4978	2.17102	8.0783e-07
	Prupe.8G174100	AT4G18810	n/a	5.84009	5.61517	5.78117	8.12377	7.86207	7.7418		4.64677	5.3884	4.09563	6.14227	6.9131	7.25929	2.17077	1.86452e-10
	Prupe.6G040400	AT2G30490	Trans-cinnamate 4-monooxygenase OS=Vigna radiata var. radiata GN=CYP73A2 PE=1 SV=1	10.0335	9.79205	9.50321	12.3033	11.8834	11.6134		10.0512	10.2527	9.97368	12.7293	12.7085	12.9782	2.16987	1.51119e-27
	Prupe.1G342300	AT1G65810	TPR and ankyrin repeat-containing protein 1 OS=Homo sapiens GN=TRANK1 PE=2 SV=4	5.18801	5.55104	5.35668	7.27264	7.89401	7.40429		6.36666	6.3884	5.26556	6.6277	7.03431	7.26737	2.16926	6.49545e-11
	Prupe.3G137400	AT4G28290	n/a	6.59011	6.501	6.4663	8.20012	9.50334	7.77677		9.01463	9.09168	9.24538	8.95257	8.96114	8.32271	2.16728	1.02061e-08
	Prupe.6G252500	AT5G02500	Probable mediator of RNA polymerase II transcription subunit 37e OS=Arabidopsis thaliana GN=MED37E PE=1 SV=3	14.1057	14.2728	13.6915	16.3798	15.86	16.336		14.9007	15.489	14.3513	15.3576	15.4738	15.4011	2.16698	3.48174e-16
	Prupe.1G551400	AT1G22640	Transcription factor MYB3 OS=Arabidopsis thaliana GN=MYB3 PE=1 SV=1	6.05308	5.81953	5.99139	8.03484	8.0248	8.27571		6.34066	6.27292	6.55506	8.81227	8.63678	8.88159	2.16618	7.89564e-31
	Prupe.1G321600	AT3G03280	n/a	9.97311	10.0559	9.64791	12.5011	11.933	11.6267		13.9084	13.6782	13.9763	11.5805	11.705	11.027	2.1639	9.9231e-19
	Prupe.1G309700	AT1G13360	n/a	10.9666	11.2177	11.0261	13.4086	13.1664	13.1223		12.7457	12.5843	12.5463	13.4003	13.0669	12.8215	2.16363	8.59084e-41
	Prupe.3G117500	AT2G30990	n/a	7.28755	7.33001	7.56818	8.99682	10.0883	9.39869		6.49004	6.31245	6.26556	9.49983	9.88113	9.93647	2.16312	2.0895e-16
	Prupe.1G047600	AT2G05590	Oxidation resistance protein 1 OS=Rattus norvegicus GN=Oxr1 PE=2 SV=3	8.7858	8.73185	8.88024	10.9861	11.128	10.7539		8.96444	8.8909	8.47067	10.3173	10.4459	10.4888	2.1626	8.18504e-45
	Prupe.4G042500	AT1G07640	Dof zinc finger protein PBF OS=Zea mays GN=PBF PE=1 SV=1	6.60947	7.39539	7.22769	8.84814	8.80721	9.89888		7.97716	7.81724	8.02044	8.65504	8.75533	8.92821	2.16232	7.9424e-13
	Prupe.1G137300	AT1G74875.1	Putative F-box protein At1g67623 OS=Arabidopsis thaliana GN=At1g67623 PE=4 SV=1	7.95051	7.77811	7.7308	9.82903	10.407	9.58042		7.12916	7.25274	6.5219	9.89257	10.0468	10.2859	2.1581	1.01857e-18
	Prupe.7G179400	AT4G35260	Isocitrate dehydrogenase [NAD] regulatory subunit 1, mitochondrial OS=Arabidopsis thaliana GN=IDH1 PE=2 SV=2	1.38066	1.09161	2.10875	4.40757	3.11791	3.39307		1.5593	3.103	2.90299	5.55215	5.58541	5.53844	2.1549	0.00310229
	Prupe.1G126600	AT5G49230	Protein DEHYDRATION-INDUCED 19 homolog 7 OS=Arabidopsis thaliana GN=DI19-7 PE=1 SV=2	10.0584	9.79896	9.78823	12.2057	11.8999	12.0009		12.1277	11.9772	12.4037	11.6245	11.1625	11.2278	2.15457	1.20023e-35
	Prupe.1G290000	AT1G26330	n/a	3.70258	3.55104	4.43068	5.55441	5.88344	6.64099		4.14427	5.42492	5.30509	5.18292	5.49614	5.52502	2.15438	1.70226e-06
	Prupe.8G243200	AT4G02860	Uncharacterized isomerase BH0283 OS=Bacillus halodurans (strain ATCC BAA-125 / DSM 18197 / FERM 7344 / JCM 9153 / C-125) GN=BH0283 PE=3 SV=1	8.10858	7.77109	8.02761	10.2314	10.0744	10.069		7.92563	7.94849	7.92852	10.3024	10.1014	10.1433	2.15418	1.1905e-64
	Prupe.5G227700	AT5G52450	MATE efflux family protein 6 OS=Arabidopsis thaliana GN=DTXL2 PE=3 SV=2	7.03887	6.5994	6.80919	8.82903	9.05337	9.03331		6.89915	6.77542	6.82355	7.89563	8.32742	8.6101	2.15276	7.35902e-24
	Prupe.1G344500	AT3G18630	Uracil-DNA glycosylase OS=Azotobacter vinelandii (strain DJ / ATCC BAA-1303) GN=ung PE=3 SV=1	6.02451	6.02234	5.78117	7.89483	8.26359	8.11417		5.14427	5.56243	5.85052	7.20282	7.3845	7.55504	2.15226	2.16795e-23
	Prupe.8G196800	AT3G25180	Cytochrome P450 82G1 OS=Arabidopsis thaliana GN=CYP82G1 PE=1 SV=1	9.15215	8.0458	7.75261	10.9334	10.5154	10.2696		8.9981	10.0129	8.93484	12.0205	12.553	12.551	2.15145	1.97844e-08
	Prupe.8G192500	AT3G25290	Auxin-induced in root cultures protein 12 OS=Arabidopsis thaliana GN=AIR12 PE=1 SV=3	8.99168	9.39994	9.28118	11.8109	10.9907	11.2267		10.3938	9.78072	9.85552	12.5671	12.1154	11.8901	2.15045	2.83338e-16
	Prupe.5G012500	AT2G20142.1	n/a	4.70258	4.9985	4.50107	6.70874	6.04391	7.53262		3.5593	4.68796	4.26556	7.48872	7.46119	7.40926	2.14967	3.34668e-08
	Prupe.8G176400	AT4G12010	TMV resistance protein N OS=Nicotiana glutinosa GN=N PE=1 SV=1	7.87251	8.11397	8.06875	10.084	10.3058	10.1261		9.17033	9.03669	9.27305	9.49983	9.37826	9.34198	2.14862	9.36168e-65
	Prupe.5G222400	AT1G25340	Transcription factor MYB108 OS=Arabidopsis thaliana GN=MYB108 PE=1 SV=1	2.96562	3.09161	2.9161	5.68767	4.49642	4.97803		1.5593	3.42492	2.09563	4.18292	4.46511	3.78356	2.14855	0.000141074
	Prupe.6G153300	AT1G53350	Probable disease resistance RPP8-like protein 2 OS=Arabidopsis thaliana GN=RPP8L2 PE=3 SV=1	2.38066	2.41353	2.69371	5.3551	4.38094	3.8525		8.64677	8.87449	9.0643	5.40531	4.72291	5.03148	2.14788	4.29358e-05
	Prupe.3G243800	AT3G02468.1	n/a	9.59254	9.48821	9.26103	11.7493	11.5374	11.5016		9.40793	9.59885	9.28298	10.7816	11.2388	10.9887	2.14733	7.66507e-42
	Prupe.1G360200	AT1G60420	Probable nucleoredoxin 2 OS=Oryza sativa subsp. japonica GN=Os01g0794400 PE=2 SV=1	10.999	11.0142	10.8358	13.0658	13.2054	13.0192		11.3125	11.3246	11.5108	13.0553	13.0689	13.2606	2.14708	1.27191e-87
	Prupe.8G032400	AT5G17680	TMV resistance protein N OS=Nicotiana glutinosa GN=N PE=1 SV=1	8.47341	8.63464	8.58448	10.6797	10.8834	10.5642		10.9289	10.7232	10.7259	10.878	11.009	11.1561	2.14695	4.59511e-58
	Prupe.6G059300	AT5G58800	NAD(P)H dehydrogenase (quinone) OS=Shigella dysenteriae serotype 1 (strain Sd197) GN=SDY_0980 PE=3 SV=1	9.68672	9.81953	9.56408	11.9877	11.7326	11.7886		9.84471	9.44729	9.58949	11.7162	11.7651	12.0981	2.14663	9.07495e-44
	Prupe.8G034900	AT5G17680	TMV resistance protein N OS=Nicotiana glutinosa GN=N PE=1 SV=1	7.02451	6.84649	7.15314	9.26199	9.26766	8.92834		7.30077	7.85119	7.41756	8.20282	8.65923	8.55339	2.14648	1.79619e-25
	Prupe.1G380300	AT2G16230	Glucan endo-1,3-beta-glucosidase 7 OS=Arabidopsis thaliana GN=At4g34480 PE=1 SV=2	7.65678	7.35839	7.9353	9.70612	9.53069	10.1379		7.89022	8.20103	7.22491	9.86864	10.3979	10.6423	2.14628	1.27467e-13
	Prupe.6G216700	AT4G14300	Heterogeneous nuclear ribonucleoprotein 1 OS=Arabidopsis thaliana GN=RNP1 PE=1 SV=1	2.96562	2.67657	1.10875	4.5071	4.79598	4.39307		1.5593	3.80344	2.68059	3.59795	4.02902	3.24299	2.14557	0.00119954
	Prupe.2G307400	AT4G23810	Probable WRKY transcription factor 53 OS=Arabidopsis thaliana GN=WRKY53 PE=1 SV=1	5.02451	5.17907	5.3182	7.65549	7.45419	6.73292		6.5593	6.84446	6.68059	5.24181	4.2991	4.59091	2.14509	6.05678e-11
	Prupe.5G163400	AT4G24750	Rhodanese-like domain-containing protein 11, chloroplastic OS=Arabidopsis thaliana GN=STR11 PE=2 SV=1	6.62858	6.5994	6.4486	8.39463	9.09519	8.52749		7.00225	6.92318	6.75384	7.91687	8.10142	7.78918	2.14227	7.77082e-23
	Prupe.6G213800	AT4G37790	Homeobox-leucine zipper protein HAT22 OS=Arabidopsis thaliana GN=HAT22 PE=1 SV=1	7.97311	7.91815	8.07453	10.1296	10.4416	9.74621		7.52509	7.58681	7.20416	10.5223	10.6285	10.9396	2.14169	3.07429e-26
	Prupe.6G233600	AT2G36970	UDP-glycosyltransferase 86A1 OS=Arabidopsis thaliana GN=UGT86A1 PE=2 SV=1	5.50994	4.94959	4.80919	6.77014	7.64147	7.22596		5.14427	6.46055	5.82355	6.51284	6.0811	5.76084	2.1396	3.09127e-08
	Prupe.5G229600	AT3G47780	ABC transporter A family member 7 OS=Arabidopsis thaliana GN=ABCA7 PE=3 SV=2	2.96562	3.41353	2.69371	4.68767	5.1883	5.56299		2.14427	2.42492	2.68059	4.84588	4.77444	5.12341	2.13782	1.11878e-05
	Prupe.2G063000	#N/A	#N/A	3.96562	4.48392	3.9161	6.18517	6.46841	6.22596		3.72923	3.56243	3.90299	8.83476	8.60333	8.69943	2.13753	4.58473e-13
	Prupe.1G003400	AT1G04760	Putative vesicle-associated membrane protein 726 OS=Arabidopsis thaliana GN=VAMP726 PE=3 SV=2	3.55058	3.41353	2.9161	5.30065	5.79598	5.20042		2.88123	3.27292	2.41756	5.16274	4.98595	4.89208	2.13733	1.056e-06
	Prupe.6G140200	#N/A	#N/A	2.38066	3.26153	3.80919	5.40757	5.75018	5.03692		3.14427	3.103	4.61919	6.14227	5.55626	4.97338	2.13671	0.000176571
	Prupe.6G084700	AT5G59790	Protein UPSTREAM OF FLC OS=Arabidopsis thaliana GN=UFC PE=2 SV=1	6.93524	7.03412	6.78117	8.99253	8.98086	9.18097		7.01874	7.17981	6.69554	9.16528	9.90228	10.3076	2.13449	4.67902e-15
	Prupe.2G311800	#N/A	#N/A	5.42505	4.94959	4.10875	7.07595	6.81835	7.20042		3.36666	4.74685	5.30509	7.96428	7.7839	7.657	2.13272	3.9223e-09
	Prupe.2G153700	n/a	n/a	4.18801	3.67657	4.35668	6.4331	6.38094	5.81933		4.72923	3.91035	4.90299	5.95551	5.57091	6.2834	2.1326	5.54947e-08
	Prupe.7G091900	AT3G11760	n/a	8.65678	8.65766	8.80919	11.0085	10.3409	11.0673		8.12916	8.86455	8.33881	9.55989	9.68891	9.89012	2.13183	2.8905e-20
	Prupe.8G030300	AT3G18670	n/a	3.96562	4.48392	3.69371	5.92214	6.5239	6.17443		4.14427	4.27292	4.34356	5.85848	6.46511	6.29926	2.13111	3.72326e-09
	Prupe.7G131100	AT5G67140	F-box protein At5g67140 OS=Arabidopsis thaliana GN=At5g67140 PE=2 SV=1	8.51508	8.09723	8.43967	10.202	10.9317	10.2148		7.98557	8.41588	7.94112	10.9762	11.3451	11.7241	2.12991	3.46091e-16
	Prupe.5G068200	AT4G16640	Metalloendoproteinase 1 OS=Glycine max PE=1 SV=2	3.55058	2.89896	2.9161	5.3551	5.04391	5.34726		3.72923	3.91035	4.09563	5.72724	5.22695	5.14111	2.12791	3.03495e-06
	Prupe.3G087900	AT3G14470	Putative disease resistance protein RGA3 OS=Solanum bulbocastanum GN=RGA3 PE=2 SV=2	5.73821	4.79205	5.94164	8.0096	7.49642	7.51201		5.6037	5.35092	5.41756	6.26092	7.53774	7.70242	2.12572	1.21659e-07
	Prupe.1G255200	AT1G23800	Aldehyde dehydrogenase family 2 member B7, mitochondrial OS=Arabidopsis thaliana GN=ALDH2B7 PE=2 SV=2	9.46014	9.37701	9.2483	11.5086	11.4807	11.4665		9.05516	9.13642	9.09845	10.9566	11.2761	11.0936	2.1221	5.78667e-81
	Prupe.2G055700	AT5G36930	TMV resistance protein N OS=Nicotiana glutinosa GN=N PE=1 SV=1	6.73821	6.35839	5.63231	8.80967	8.49642	7.79395		9.16663	9.17981	9.65214	6.94963	7.29028	7.69345	2.11772	2.67059e-10
	Prupe.2G173400	AT4G00335.3	n/a	8.77726	8.82292	9.04539	10.7474	11.4171	10.7418		8.72421	8.67664	8.53858	11.0594	11.4038	11.6504	2.11721	1.75948e-22
	Prupe.4G082500	AT1G30135.1	Protein TIFY 5A OS=Arabidopsis thaliana GN=TIFY5A PE=1 SV=1	7.42505	6.28143	6.29857	9.27617	9.086	8.00778		6.41728	7.16909	5.41756	8.19041	8.01837	8.25929	2.11671	2.54201e-06
	Prupe.2G239400	AT3G11420	n/a	8.89636	8.95579	8.77409	10.8458	10.7661	11.3037		8.81197	8.78248	8.60738	10.9621	10.3855	10.4709	2.11537	5.65833e-27
	Prupe.2G026700	AT3G63440	Cytokinin dehydrogenase 6 OS=Arabidopsis thaliana GN=CKX6 PE=2 SV=2	6.50994	6.63076	6.3182	8.5131	8.92526	8.3297		6.62539	7.11422	7.00252	8.63687	8.55994	8.7054	2.11505	8.99639e-25
	Prupe.8G219900	AT5G44070	Glutathione gamma-glutamylcysteinyltransferase 1 OS=Lotus japonicus GN=PCS1 PE=2 SV=1	7.39188	7.44033	7.32792	9.65278	9.49295	9.34726		7.2458	7.24255	7.34356	8.57714	8.34669	8.48919	2.11451	1.96758e-50
	Prupe.2G010300	AT3G12630	Zinc finger A20 and AN1 domain-containing stress-associated protein 5 OS=Arabidopsis thaliana GN=SAP5 PE=2 SV=1	10.4291	10.7091	10.2406	12.5442	12.8294	12.3476		13.0609	12.6288	13.1759	13.3773	13.2852	13.4347	2.1145	1.02221e-29
	Prupe.1G412400	AT2G26070	Protein REVERSION-TO-ETHYLENE SENSITIVITY1 OS=Arabidopsis thaliana GN=RTE1 PE=1 SV=1	5.13554	5.22089	4.43068	7.21492	6.70287	7.25105		4.14427	5.80344	4.90299	5.87097	6.02902	6.12341	2.11441	8.5013e-09
	Prupe.7G210000	AT3G13750	Beta-galactosidase OS=Malus domestica PE=1 SV=1	10.8111	9.68593	10.4453	12.2117	12.8574	12.3433		10.8049	10.7103	10.9022	11.6003	12.0731	12.4666	2.11286	7.99213e-13
	Prupe.8G127300	AT5G43470	Disease resistance protein RPP8 OS=Arabidopsis thaliana GN=RPP8 PE=1 SV=2	3.84009	4.41353	3.27867	6.24407	5.88344	5.94766		3.14427	3.103	2.90299	5.88336	6.26348	6.20141	2.11246	8.08727e-09
	Prupe.1G005400	n/a	n/a	5.02451	4.55104	4.56818	6.60021	6.72672	7.10731		2.88123	4.62656	3.26556	8.3236	7.98868	8.22442	2.1124	1.57257e-11
	Prupe.5G072300	AT4G00150	Scarecrow-like protein 6 OS=Arabidopsis thaliana GN=SCL6 PE=1 SV=1	9.07065	9.22603	9.12834	11.1316	11.199	11.4196		8.58721	8.51662	8.50926	10.4663	10.7995	10.9582	2.1121	8.16858e-46
	Prupe.5G095600	AT1G63260	Tetraspanin-10 OS=Arabidopsis thaliana GN=TET10 PE=2 SV=1	8.47341	8.33001	8.26357	10.2867	10.339	10.7329		8.17401	8.103	8.39941	10.8542	10.7637	10.3149	2.11062	3.72492e-29
	Prupe.1G192900	AT1G18210	Probable calcium-binding protein CML27 OS=Arabidopsis thaliana GN=CML27 PE=1 SV=1	7.93524	9.08313	9.04244	11.5295	10.5509	10.2542		9.3075	9.35566	9.21198	11.6219	9.39276	9.28141	2.11044	0.00298958
	Prupe.1G324300	AT1G71000	DnaJ homolog subfamily B member 8 OS=Homo sapiens GN=DNAJB8 PE=1 SV=1	8.22615	7.98642	7.92253	10.0369	10.2011	10.226		7.89915	7.67285	7.92852	10.3428	10.1202	10.3401	2.10975	1.19499e-53
	Prupe.5G083400	AT1G12460	Probable LRR receptor-like serine/threonine-protein kinase At1g12460 OS=Arabidopsis thaliana GN=At1g12460 PE=2 SV=1	4.55058	4.55104	4.10875	6.57749	6.75018	6.20042		2.5593	3.56243	2.68059	5.01299	4.66947	4.14111	2.10756	1.48327e-08
	Prupe.5G197600	AT5G07710	n/a	2.96562	3.09161	3.80919	5.64461	5.25541	5.43746		4.14427	3.27292	2.90299	5.52079	5.73597	6.19295	2.10598	3.85438e-06
	Prupe.6G022200	AT2G42280	Transcription factor bHLH130 OS=Arabidopsis thaliana GN=BHLH130 PE=1 SV=1	8.05308	8.79896	8.64013	10.078	10.9846	10.7093		8.39219	8.70291	8.73226	10.2267	10.5827	10.245	2.10469	1.67949e-16
	Prupe.6G119800	AT5G22620	Probable phosphoglycerate mutase GpmB OS=Shigella boydii serotype 4 (strain Sb227) GN=gpmB PE=3 SV=1	5.0811	5.37701	4.63231	7.12377	7.09976	7.26343		4.5593	5.83092	5.65022	5.42238	6.25444	6.32271	2.10329	6.47673e-09
	Prupe.7G211500	AT1G55190	PRA1 family protein F2 OS=Arabidopsis thaliana GN=PRA1F2 PE=1 SV=1	3.18801	2.67657	3.10875	4.77014	4.79598	5.56299		3.88123	2.103	4.00252	6.97299	7.10646	5.98323	2.10268	0.000219878
	Prupe.1G504000	AT4G08180	Oxysterol-binding protein-related protein 1C OS=Arabidopsis thaliana GN=ORP1C PE=2 SV=1	9.51251	9.67281	9.42616	11.7826	11.4434	11.679		9.67824	9.94849	9.50077	10.7915	11.0448	11.5064	2.10116	9.23337e-26
	Prupe.5G236900	AT1G73500	Mitogen-activated protein kinase kinase 9 OS=Arabidopsis thaliana GN=MKK9 PE=1 SV=1	7.33485	7.23116	7.26862	9.27264	9.20112	9.62189		9.21751	10.1515	9.57541	8.52672	8.09637	8.48226	2.10019	1.64335e-17
	Prupe.2G153300	AT4G25440	Zinc finger CCCH domain-containing protein 48 OS=Arabidopsis thaliana GN=ZFWD1 PE=2 SV=1	8.8685	9.08029	9.11998	11.2788	11.1425	10.94		10.9408	10.8309	11.1027	10.7147	10.9149	10.7565	2.09792	2.63704e-54
	Prupe.8G260000	AT1G02860	Probable E3 ubiquitin-protein ligase BAH1-like 1 OS=Oryza sativa subsp. indica GN=OsI_27296 PE=3 SV=1	8.14884	8.38162	8.29362	10.2368	10.4362	10.4456		10.2282	9.93113	10.6241	10.7716	10.5447	10.6753	2.09692	4.6283e-31
	Prupe.6G240400	AT2G37100	n/a	7.14884	6.56734	7.02761	9.03066	9.12241	8.92054		6.28722	6.103	6.16172	9.70212	9.83106	9.80662	2.09654	5.0815e-39
	Prupe.3G251400	AT3G51550	Receptor-like protein kinase FERONIA OS=Arabidopsis thaliana GN=FER PE=1 SV=1	4.46812	4.26153	4.01564	6.1548	6.28783	6.56299		5.01874	5.77542	6.24538	5.31677	5.88407	5.82795	2.09597	2.788e-08
	Prupe.1G208400	#N/A	#N/A	2.38066	2.67657	2.69371	4.68767	4.49642	4.8525		2.14427	1.68796	3.09563	4.6277	5.13138	5.15859	2.09402	0.000147346
	Prupe.4G232100	AT5G55560	Probable serine/threonine-protein kinase WNK11 OS=Arabidopsis thaliana GN=WNK11 PE=2 SV=1	2.38066	2.89896	2.9161	4.30065	4.70287	5.34726		3.36666	2.103	2.68059	8.49277	6.26348	6.72607	2.09395	0.00339121
	Prupe.2G321700	AT5G24600	n/a	7.35794	7.40449	7.43967	9.12377	9.22643	9.9705		6.95162	7.04551	6.45318	8.92138	9.01301	10.6013	2.09141	5.29778e-07
	Prupe.6G024000	AT5G55830	Probable L-type lectin-domain containing receptor kinase S.7 OS=Arabidopsis thaliana GN=LECRKS7 PE=2 SV=1	3.18801	2.67657	2.69371	4.5071	5.04391	5.20042		3.36666	2.42492	2.41756	3.40531	3.52652	4.10548	2.09125	0.000130218
	Prupe.3G087700	AT3G15880	Topless-related protein 4 OS=Arabidopsis thaliana GN=TPR4 PE=1 SV=2	6.0811	6.26153	6.58448	8.6663	8.23892	8.31193		6.41728	6.42492	6.61919	7.54437	7.88113	7.98323	2.08896	2.48975e-22
	Prupe.2G039300	#N/A	#N/A	13.8461	14.2601	14.104	16.2998	16.082	16.1136		14.2778	15.0363	13.3552	15.1001	15.5354	15.9863	2.08833	1.88023e-09
	Prupe.2G068000	n/a	n/a	1.96562	2.09161	2.69371	4.99253	3.60334	4.20042		2.14427	1.68796	2.90299	0.012991	-1.05845	1.10548	2.08732	0.00575035
	Prupe.8G111600	n/a	n/a	5.23864	4.89896	5.19621	7.0096	7.72672	6.67847		6.41728	6.29282	7.48795	7.85848	8.15587	7.92311	2.08409	4.15911e-08
	Prupe.7G036800	#N/A	#N/A	3.84009	3.79205	3.69371	5.84814	5.55087	6.09351		4.36666	4.19046	4.61919	6.7477	6.26348	6.24299	2.08401	3.0179e-08
	Prupe.2G222600	AT5G53130	Cyclic nucleotide-gated ion channel 1 OS=Arabidopsis thaliana GN=CNGC1 PE=1 SV=1	7.25102	6.26153	6.13112	8.3684	9.15792	8.50159		7.72923	8.24765	8.88353	4.33492	5.18948	5.52502	2.08329	3.51777e-07
	Prupe.1G089800	AT5G52450	MATE efflux family protein 9 OS=Arabidopsis thaliana GN=DTXL5 PE=2 SV=1	1.38066	1.09161	3.43068	4.5071	4.11791	4.715		2.5593	3.27292	2.41756	2.59795	2.64199	2.59091	2.08034	0.00203198
	Prupe.5G246100	AT1G17810	Probable aquaporin TIP3-2 OS=Arabidopsis thaliana GN=TIP3-2 PE=2 SV=1	3.38066	1.09161	2.43068	4.40757	4.11791	5.09351		2.14427	2.42492	1.68059	3.87097	4.55626	4.24299	2.07943	0.00108866
	Prupe.3G204600	AT4G01575.1	n/a	8.2694	8.30592	7.92253	10.108	10.4807	10.1463		9.25279	8.78599	9.0145	11.5779	11.1528	11.1417	2.07896	1.32475e-26
	Prupe.7G111000	AT2G16710	Iron-sulfur assembly protein IscA-like 1, mitochondrial OS=Arabidopsis thaliana GN=At2g16710 PE=2 SV=2	8.0949	7.89896	7.6786	10.0719	9.9932	9.85659		8.31419	8.38377	8.3483	9.44553	9.70393	9.86703	2.07865	3.36521e-40
	Prupe.3G008900	AT4G01970	Stachyose synthase OS=Pisum sativum GN=STS1 PE=1 SV=1	5.02451	5.58346	5.4663	7.79988	6.25541	7.8277		6.82609	5.80344	5.45318	4.82035	4.58541	5.36852	2.07763	1.05451e-05
	Prupe.6G065700	AT2G29525.3	Phosphatidylinositol:ceramide inositolphosphotransferase 3 OS=Arabidopsis thaliana GN=IPCS3 PE=2 SV=1	6.70258	7.12503	6.90317	8.75503	9.17968	9.03692		5.72923	6.76121	6.22491	10.1358	9.79876	9.99605	2.07646	4.44178e-20
	Prupe.2G205000	AT5G04520	Uncharacterized protein HI_0077 OS=Haemophilus influenzae (strain ATCC 51907 / DSM 11121 / KW20 / Rd) GN=HI_0077 PE=4 SV=1	4.46812	4.67657	4.43068	6.02648	6.11791	7.28788		3.36666	3.56243	2.41756	4.43926	4.94155	5.45598	2.07642	7.49765e-06
	Prupe.4G136800	AT3G12830	n/a	4.96562	5.09161	4.27867	6.5071	7.33514	6.715		2.5593	2.103	3.26556	8.82035	7.11648	7.23888	2.07578	4.97103e-05
	Prupe.7G148000	AT3G50760	Probable galacturonosyltransferase-like 2 OS=Arabidopsis thaliana GN=GATL2 PE=2 SV=1	4.84009	3.41353	3.80919	6.12377	6.25541	6.22596		3.14427	3.27292	1.09563	5.87097	6.18948	5.15859	2.07477	8.05568e-06
	Prupe.7G113400	AT2G36320	Zinc finger A20 and AN1 domain-containing stress-associated protein 4 OS=Arabidopsis thaliana GN=SAP4 PE=1 SV=1	12.106	12.2302	11.9253	14.013	14.2836	14.1876		12.7986	12.6792	13.0206	15.1331	14.9724	15.192	2.0731	4.76896e-54
	Prupe.3G275000	AT1G59650	n/a	7.67528	7.42252	7.51814	9.71915	9.68776	9.41266		8.12155	8.52085	8.13455	8.3815	8.05529	8.17372	2.07178	1.25733e-33
	Prupe.6G351000	AT5G29000	Protein PHR1-LIKE 1 OS=Arabidopsis thaliana GN=PHL1 PE=1 SV=1	9.70258	9.7816	9.77231	11.8885	11.8204	11.7616		9.30077	9.39762	9.34593	11.1754	11.4466	11.7352	2.07146	4.30085e-48
	Prupe.1G211600	AT5G47920	n/a	2.38066	1.09161	3.56818	4.68767	4.79598	4.78538		2.5593	0.102996	3.09563	5.47242	5.31659	5.20982	2.07057	0.000361691
	Prupe.1G544600	n/a	n/a	5.62858	5.70632	5.39415	7.45819	7.81835	7.65985		5.14427	4.42492	4.95361	7.88027	8.7776	8.98077	2.07037	9.00027e-11
	Prupe.6G253400	AT3G53740	60S ribosomal protein L36-2 OS=Arabidopsis thaliana GN=RPL36B PE=2 SV=1	9.44405	9.41804	9.2483	11.5875	11.4684	11.2503		9.79771	9.54179	9.61919	12.0642	11.4666	11.1392	2.06943	2.48208e-21
	Prupe.8G209100	AT2G20180	Transcription factor PIF1 OS=Arabidopsis thaliana GN=PIF1 PE=1 SV=1	4.38066	4.48392	4.96673	6.79004	7.27171	5.64099		3.88123	4.00989	4.34356	5.18292	5.51141	5.36852	2.06613	9.44689e-07
	Prupe.3G114300	AT5G67210	Protein IRX15-LIKE OS=Arabidopsis thaliana GN=IRX15-L PE=2 SV=1	4.38066	4.41353	4.43068	6.32813	6.15353	6.81933		5.31419	4.56243	5.61919	9.10045	8.92026	8.9167	2.06403	3.68687e-11
	Prupe.1G069500	AT1G67940	ABC transporter I family member 17 OS=Arabidopsis thaliana GN=ABCI17 PE=2 SV=1	8.39188	8.1577	8.26357	10.2972	10.3847	10.3253		8.42967	8.93905	8.85386	11.0179	11.5677	11.2916	2.06311	1.03408e-30
	Prupe.1G064600	AT5G20700	n/a	12.7786	12.2388	12.2432	14.6771	14.5313	14.2802		12.7544	13.1302	13.2162	14.5416	14.9899	15.0902	2.06227	2.2142e-22
	Prupe.3G181200	AT1G16130	Wall-associated receptor kinase-like 2 OS=Arabidopsis thaliana GN=WAKL2 PE=2 SV=1	7.8236	7.29128	7.34715	9.66899	9.31954	9.67152		5.88123	6.19046	6.79607	11.5247	11.7233	12.5002	2.0578	3.04974e-12
	Prupe.1G425900	AT1G27700	n/a	8.06716	8.05161	8.13112	10.4441	10.0224	9.90086		11.034	10.819	10.7909	8.48872	8.35094	8.38347	2.05747	1.59795e-37
	Prupe.1G518000	AT5G09430	Monoacylglycerol lipase ABHD6 OS=Rattus norvegicus GN=Abhd6 PE=1 SV=1	10.1734	10.3059	10.0542	12.1672	12.1049	12.422		10.2032	9.97644	9.87206	11.9246	12.1597	12.3302	2.05673	9.95725e-42
	Prupe.6G118800	AT2G27830	n/a	11.8032	11.5628	11.6357	13.5243	13.9055	13.7262		11.7547	12.1838	11.6645	12.397	12.9167	13.0149	2.05632	3.55581e-25
	Prupe.6G310500	AT3G56880	n/a	10.6155	10.9527	10.4805	13.0591	12.666	12.4712		13.1639	12.8866	13.3301	12.0579	11.7653	11.5235	2.05618	1.82164e-22
	Prupe.3G032400	n/a	n/a	6.16202	6.33953	6.19621	8.32813	8.48248	8.02969		5.91686	7.08028	5.82355	7.78118	7.2814	7.81422	2.05482	1.06753e-10
	Prupe.2G279600	AT5G20480	LRR receptor-like serine/threonine-protein kinase EFR OS=Arabidopsis thaliana GN=EFR PE=1 SV=1	6.7557	6.64619	6.55169	8.71395	8.94573	8.42097		6.74913	6.46055	6.86382	9.76454	10.1492	10.0297	2.05448	5.50252e-25
	Prupe.5G052200	AT5G47070	Probable receptor-like protein kinase At5g47070 OS=Arabidopsis thaliana GN=At5g47070 PE=1 SV=1	8.83187	8.69894	8.68995	10.912	10.8002	10.6622		11.4841	11.4872	11.2081	9.62032	9.86191	9.97214	2.05406	2.17471e-48
	Prupe.1G152100	AT1G03220	Basic 7S globulin 2 OS=Glycine max PE=1 SV=1	6.7557	7.12503	6.55169	9.24407	8.03438	9.09697		7.2458	7.24255	7.57945	8.45386	8.86637	9.3477	2.05331	5.9665e-10
	Prupe.1G265500	AT1G10350	DnaJ homolog subfamily B member 1 OS=Bos taurus GN=DNAJB1 PE=2 SV=3	10.7261	10.8623	10.8595	12.9412	12.8093	12.8584		10.7797	10.7186	10.5499	12.4989	11.9928	12.0902	2.05311	2.89918e-46
	Prupe.6G073800	AT1G07530	Scarecrow-like protein 14 OS=Arabidopsis thaliana GN=SCL14 PE=2 SV=2	7.22615	7.02234	7.02761	9.0473	9.1269	9.25105		7.58167	7.60284	8.29039	9.30301	9.58991	9.48659	2.052	1.28712e-23
	Prupe.3G210900	AT2G32970	n/a	8.21355	8.39994	8.34715	10.4156	10.3097	10.3959		9.54515	9.14192	10.0527	10.4387	10.602	10.8314	2.0515	8.7175e-22
	Prupe.5G145000	AT5G41110	Protein FAM214B OS=Bos taurus GN=FAM214B PE=2 SV=1	9.33485	9.3537	9.41025	11.2001	11.6817	11.326		8.83543	8.78248	8.99951	11.0162	10.9934	11.203	2.04976	9.54629e-46
	Prupe.1G425300	#N/A	#N/A	3.18801	3.79205	3.43068	5.84814	5.25541	5.48053		3.36666	2.103	2.90299	5.84588	5.2814	6.24299	2.04933	1.08361e-05
	Prupe.1G225800	AT1G67340	F-box protein At1g67340 OS=Arabidopsis thaliana GN=At1g67340 PE=1 SV=1	7.43594	6.87297	6.64791	9.10404	9.1269	8.97427		8.67305	7.47804	7.966	9.40638	9.3403	10.0695	2.04874	1.82231e-10
	Prupe.5G138200	AT5G51070	Chaperone protein ClpD, chloroplastic OS=Arabidopsis thaliana GN=CLPD PE=1 SV=1	12.2124	12.2527	12.2626	14.3767	14.2496	14.2436		12.1192	12.3745	11.7399	14.0636	14.2709	14.7445	2.04858	1.96409e-25
	Prupe.6G356300	AT2G02240	F-box protein At2g02240 OS=Arabidopsis thaliana GN=At2g02240 PE=2 SV=1	8.85639	9.83476	9.18556	11.8428	10.5154	11.532		9.13295	8.35566	9.02341	11.3959	11.9542	11.8692	2.04713	6.34042e-09
	Prupe.2G167600	AT2G34930	Receptor-like protein 12 OS=Arabidopsis thaliana GN=RLP12 PE=2 SV=2	5.93524	6.20013	6.35668	7.71915	8.89401	7.73292		7.23173	7.96718	7.39941	8.78942	8.54332	8.36476	2.0462	2.02843e-09
	Prupe.5G036200	n/a	n/a	8.24484	8.08029	7.85694	10.1355	10.0768	10.1261		8.12155	8.07454	8.56324	10.7645	10.9228	11.1969	2.04599	8.28356e-31
	Prupe.2G045500	AT5G07050	WAT1-related protein At5g07050 OS=Arabidopsis thaliana GN=At5g07050 PE=2 SV=1	6.28755	6.35839	6.61654	8.41399	8.53745	8.46453		6.11389	5.14739	5.85052	8.84588	8.24533	7.73775	2.04307	1.69482e-11
	Prupe.1G418300	AT3G30390	Sodium-coupled neutral amino acid transporter 1 OS=Homo sapiens GN=SLC38A1 PE=1 SV=1	8.07414	8.3537	8.07453	10.34	10.1754	10.1295		9.45715	9.2502	9.34356	9.21634	9.53307	9.84695	2.04292	1.70491e-30
	Prupe.4G181300	AT1G53035.1	n/a	8.18801	8.44916	8.6595	10.677	10.4452	10.3238		8.42967	8.85788	8.58347	11.662	11.0488	11.0987	2.04278	4.06389e-22
	Prupe.3G053800	AT5G11730	n/a	9.32317	9.51787	9.31332	11.479	11.394	11.4175		9.32418	9.48021	9.15362	10.9304	10.9377	11.2651	2.0422	5.2997e-51
	Prupe.6G262900	AT2G37840	Serine/threonine-protein kinase ATG1 OS=Magnaporthe oryzae (strain 70-15 / ATCC MYA-4617 / FGSC 8958) GN=ATG1 PE=1 SV=1	9.00271	8.95269	8.93212	11.0545	11.0663	10.8859		8.84932	9.02484	8.77511	10.1358	10.7429	11.1488	2.04174	1.89658e-20
	Prupe.3G293400	AT5G14480	Beta-1,4-mannosyl-glycoprotein 4-beta-N-acetylglucosaminyltransferase OS=Rattus norvegicus GN=Mgat3 PE=1 SV=2	6.87251	6.81953	6.66334	8.94894	8.81835	8.70595		8.96869	8.41134	8.98438	8.37274	8.31876	7.97338	2.0411	3.43586e-23
	Prupe.5G232200	AT1G73640	Ras-related protein RABA6a OS=Arabidopsis thaliana GN=RABA6A PE=2 SV=1	9.69127	9.77284	9.37554	11.8676	11.6862	11.3987		9.92563	9.9749	10.019	11.1592	10.9152	10.8885	2.04043	1.62566e-38
	Prupe.2G326300	AT1G65060	4-coumarate--CoA ligase 2 OS=Glycine max PE=2 SV=2	7.66606	7.67657	7.3182	9.73976	9.45062	9.59764		8.05915	7.56243	7.50502	8.50685	8.78704	9.4229	2.03905	1.21962e-15
	Prupe.1G456000	AT4G16130	L-arabinokinase OS=Arabidopsis thaliana GN=ARA1 PE=1 SV=1	8.9543	9.10003	9.21204	11.1159	11.3515	10.8929		9.26321	9.1198	9.02044	10.0228	10.2669	10.1591	2.03751	4.02013e-43
	Prupe.8G120800	AT1G47480	Probable carboxylesterase 2 OS=Arabidopsis thaliana GN=CXE2 PE=2 SV=1	9.99352	9.60138	9.69934	11.9578	11.5993	11.851		10.0946	10.2271	10.5198	11.2243	11.3824	11.5853	2.03708	7.43471e-33
	Prupe.3G296200	AT5G40610	Glycerol-3-phosphate dehydrogenase [NAD(+)] OS=Cuphea lanceolata GN=GPDH PE=2 SV=1	5.87251	5.81953	5.66334	7.95776	7.77326	7.72398		5.72923	5.52926	5.95361	8.33942	8.24076	8.38533	2.03664	2.56475e-26
	Prupe.8G012800	AT1G21410	F-box protein SKP2A OS=Arabidopsis thaliana GN=SKP2A PE=1 SV=1	9.92562	9.80757	9.80049	11.9006	11.7889	11.9433		9.57332	9.8069	9.49438	11.6348	11.5948	12.4609	2.03365	1.84779e-20
	Prupe.7G180700	AT4G35630	Phosphoserine aminotransferase, chloroplastic OS=Arabidopsis thaliana GN=At4g35630 PE=2 SV=1	13.8334	13.8074	13.7693	16.006	15.2625	16.0933		13.3537	13.7799	13.2307	17.4608	16.9538	17.1926	2.02871	1.40185e-18
	Prupe.1G233600	AT5G14280	n/a	8.56056	8.54282	8.74899	10.3651	10.8874	10.6422		7.78812	8.08599	7.20416	10.1646	10.2561	11.0318	2.02628	1.61428e-13
	Prupe.4G185400	AT4G27450	Stem-specific protein TSJT1 OS=Nicotiana tabacum GN=TSJT1 PE=2 SV=1	12.1624	11.9589	11.9864	13.8575	14.2243	14.0857		11.5423	11.5266	11.5489	13.6009	13.2874	13.0361	2.025	2.45301e-38
	Prupe.6G112400	AT2G28150	Protein UPSTREAM OF FLC OS=Arabidopsis thaliana GN=UFC PE=2 SV=1	9.52276	9.59742	9.53081	11.6623	11.6916	11.3487		9.21394	9.2502	9.36476	10.8945	11.1149	11.2742	2.0241	8.70619e-49
	Prupe.7G254700	AT5G25220	Homeobox protein knotted-1-like 3 OS=Arabidopsis thaliana GN=KNAT3 PE=1 SV=1	9.538	9.67469	9.36849	11.626	11.6186	11.414		10.1703	9.71402	10.0999	10.6841	11.3002	11.6589	2.02356	1.79944e-18
	Prupe.3G260200	AT4G01070	Anthocyanidin 5,3-O-glucosyltransferase OS=Rosa hybrid cultivar GN=RhGT1 PE=2 SV=1	5.02451	4.67657	4.75261	7.3551	6.5239	6.48053		4.95162	6.99781	5.71034	6.82677	6.45725	6.31494	2.0234	2.32856e-05
	Prupe.1G220600	AT5G43280	Delta(3,5)-Delta(2,4)-dienoyl-CoA isomerase, mitochondrial OS=Mus musculus GN=Ech1 PE=1 SV=1	8.20083	8.27151	8.08029	10.0117	10.3486	10.2479		8.03504	8.05719	7.89653	10.798	10.4344	10.6474	2.02287	7.21545e-43
	Prupe.2G254500	AT2G40270	Inactive receptor-like serine/threonine-protein kinase At2g40270 OS=Arabidopsis thaliana GN=At2g40270 PE=2 SV=2	9.6451	9.79896	9.69934	12.1543	11.4947	11.4517		11.2923	11.1447	11.223	11.1522	10.4459	10.2348	2.02165	1.02147e-15
	Prupe.6G179100	AT5G10080	Aspartic proteinase-like protein 1 OS=Arabidopsis thaliana GN=At5g10080 PE=1 SV=1	8.27547	8.53455	8.4663	10.5588	10.4144	10.3746		8.39219	8.36038	8.15633	9.64235	10.0323	10.2161	2.02022	2.07874e-33
	Prupe.7G113500	AT3G59340	Solute carrier family 35 member F1 OS=Homo sapiens GN=SLC35F1 PE=2 SV=2	8.06014	7.75694	7.92253	10.11	9.85397	9.82561		8.29401	8.16369	8.55916	10.0144	10.0237	10.1477	2.01981	1.50793e-41
	Prupe.3G049400	AT1G17620	n/a	5.70258	5.41353	5.9161	7.13937	7.91492	7.93996		5.95162	5.83092	6.32445	9.14227	9.09764	9.61565	2.01819	1.46249e-12
	Prupe.8G066400	AT4G33565.1	RING-H2 finger protein ATL54 OS=Arabidopsis thaliana GN=ATL54 PE=2 SV=2	9.44674	9.47315	9.44637	11.5638	11.464	11.3881		10.0809	10.3378	10.2517	11.4306	11.3288	11.4613	2.0179	5.40271e-90
	Prupe.4G215100	AT1G05170	Probable beta-1,3-galactosyltransferase 2 OS=Arabidopsis thaliana GN=B3GALT2 PE=2 SV=1	6.96562	6.9245	6.89011	9.09607	9.07675	8.61707		6.34066	6.12536	6.30509	8.82997	8.77918	8.61169	2.01686	7.39837e-30
	Prupe.6G085100	AT5G59770	Very-long-chain (3R)-3-hydroxyacyl-[acyl-carrier protein] dehydratase 2 OS=Bos taurus GN=PTPLB PE=2 SV=2	4.0811	5.136	5.06295	6.80967	7.06277	6.73292		5.5135	5.35092	5.55506	6.32587	6.7933	6.77791	2.01685	7.61689e-12
	Prupe.2G305800	AT3G59140	ABC transporter C family member 10 OS=Arabidopsis thaliana GN=ABCC10 PE=2 SV=2	11.9328	11.9527	11.8481	13.8588	13.9253	13.9811		10.6173	10.7692	10.1138	12.467	13.254	13.7629	2.01066	2.47481e-13
	Prupe.7G250400	n/a	n/a	7.76436	7.94959	7.92253	9.9356	9.56085	10.1193		8.1062	7.69545	8.08999	9.37384	9.66521	9.99057	2.00934	1.92886e-21
	Prupe.3G077700	AT1G15490	n/a	9.50478	9.75694	9.91127	11.7632	11.5458	11.8994		9.73423	9.73053	9.23006	9.1189	10.065	10.4175	2.00928	2.26423e-12
	Prupe.3G012000	AT3G14470	Disease resistance protein RGA2 OS=Solanum bulbocastanum GN=RGA2 PE=1 SV=1	2.70258	2.09161	1.69371	2.92214	5.04391	3.97803		1.5593	1.68796	1.68059	3.33492	3.58541	3.64154	2.00894	0.00671734
	Prupe.3G315300	AT5G47920	n/a	4.55058	3.09161	3.69371	5.64461	6.28783	5.64099		4.25974	3.56243	3.55506	5.6712	5.98595	5.83884	2.00888	9.40531e-07
	Prupe.3G142100	AT3G02570	Mannose-6-phosphate isomerase 1 OS=Arabidopsis thaliana GN=PMI1 PE=1 SV=1	3.18801	4.09161	3.10875	5.40757	5.88344	5.34726		2.88123	2.91035	4.18309	5.85848	5.95278	6.20141	2.00825	4.45946e-06
	Prupe.8G046100	AT1G71810	Uncharacterized aarF domain-containing protein kinase At1g71810, chloroplastic OS=Arabidopsis thaliana GN=At1g71810 PE=2 SV=1	8.0949	8.14145	8.32792	10.0286	10.3601	10.1842		8.05915	8.12536	7.64253	9.86161	10.5526	11.2122	2.00509	6.17183e-12
	Prupe.2G066600	AT5G17680	TMV resistance protein N OS=Nicotiana glutinosa GN=N PE=1 SV=1	3.96562	3.26153	3.56818	6.02648	5.79598	4.78538		6.01874	5.83092	5.90299	2.71343	3.33387	2.10548	2.00318	1.73444e-05
	Prupe.1G300100	AT1G13530	n/a	6.59011	6.0458	6.4663	8.82903	8.38844	7.7418		9.18136	9.02484	9.28051	9.55215	9.22464	9.05852	2.00233	5.05855e-13
	Prupe.5G151000	AT1G67340	F-box protein At1g67340 OS=Arabidopsis thaliana GN=At1g67340 PE=1 SV=1	6.7557	6.67657	7.26862	8.4644	9.19258	9.03331		7.58167	7.62656	7.28546	9.14356	9.13138	8.84425	2.00107	1.88143e-17
	Prupe.6G280800	AT4G33070	Pyruvate decarboxylase 1 OS=Arabidopsis thaliana GN=PDC1 PE=2 SV=1	14.8896	14.8983	14.9068	17.0203	16.6469	16.9879		14.3506	14.8803	13.2281	15.4465	15.4136	16.0094	1.99636	1.16696e-09
	Prupe.7G150900	AT4G36710	Scarecrow-like protein 15 OS=Arabidopsis thaliana GN=SCL15 PE=2 SV=3	7.95808	8.23116	8.15314	9.89713	9.86207	10.4937		8.25279	7.78248	8.22491	11.7147	11.2066	12.2519	1.99602	4.46469e-13
	Prupe.8G234200	AT3G63380	Calcium-transporting ATPase 12, plasma membrane-type OS=Arabidopsis thaliana GN=ACA12 PE=2 SV=1	6.90422	6.98642	7.29857	9.31102	8.76176	9.08655		8.29401	8.37446	8.31963	9.26566	8.92312	9.15751	1.99594	8.63096e-27
	Prupe.8G062200	AT5G64170	n/a	9.99168	10.1237	9.93052	12.0941	11.7089	12.1911		10.2991	10.2742	10.004	10.9029	11.1559	11.4261	1.99531	1.17583e-29
	Prupe.1G496500	AT1G66170	PHD finger protein MALE MEIOCYTE DEATH 1 OS=Arabidopsis thaliana GN=MMD1 PE=2 SV=1	4.38066	4.61517	4.69371	6.45819	6.41069	6.78538		3.88123	4.19046	3.79607	7.30301	7.0811	7.32659	1.99203	1.86079e-12
	Prupe.1G120300	#N/A	#N/A	1.38066	2.67657	2.9161	3.92214	5.04391	4.29996		3.14427	1.103	0.0956319	5.37054	4.96392	4.99301	1.99125	0.00195188
	Prupe.7G114400	AT1G19490	n/a	7.4996	7.40449	7.28866	9.39137	9.24719	9.49898		8.22464	8.05136	7.77511	7.41387	7.46903	7.6101	1.98684	2.89033e-37
	Prupe.1G332400	n/a	n/a	6.21355	6.9245	6.37554	8.4644	8.66017	8.46453		7.50182	6.91035	7.36242	7.89563	7.96946	8.01718	1.98652	9.18175e-21
	Prupe.7G180300	#N/A	#N/A	9.66143	9.63657	9.62642	11.9484	10.854	11.8417		9.31419	9.66333	9.25298	13.0497	12.1348	12.497	1.9835	1.1615e-11
	Prupe.1G426400	AT4G24220	3-oxo-Delta(4,5)-steroid 5-beta-reductase OS=Arabidopsis thaliana GN=VEP1 PE=1 SV=1	10.3084	10.2324	10.3231	12.1413	11.9993	12.6034		10.9612	10.9902	11.1069	12.7854	12.9744	13.8956	1.98342	1.18474e-13
	Prupe.2G299400	AT5G52510	Scarecrow-like protein 8 OS=Arabidopsis thaliana GN=SCL8 PE=2 SV=1	12.0715	12.2628	12.0767	14.2809	13.9402	14.1276		12.6371	12.4807	12.2817	13.8886	14.0407	14.2163	1.98309	3.42077e-44
	Prupe.2G157200	AT3G61180	E3 ubiquitin-protein ligase At4g11680 OS=Arabidopsis thaliana GN=At4g11680 PE=2 SV=1	7.87251	7.91815	7.65564	9.87866	9.77326	9.74842		8.53658	8.66524	8.55916	9.03119	9.46609	9.37133	1.98208	2.64444e-39
	Prupe.1G155100	AT1G49640	2-hydroxyisoflavanone dehydratase OS=Glycyrrhiza echinata GN=HIDM PE=1 SV=1	5.99537	5.55104	5.19621	6.94006	7.1883	8.26958		6.28722	6.31245	6.99045	8.50484	8.09637	8.25726	1.98168	1.43725e-07
	Prupe.2G318500	AT1G64720	n/a	0	3.41353	3.56818	4.92214	5.38094	4.39307		2.5593	2.68796	2.68059	5.24181	5.02902	5.484	1.98152	0.000707217
	Prupe.7G259400	AT2G24300	n/a	5.84009	6.02234	6.03949	8.04316	7.49642	8.21325		6.93434	6.64216	6.60343	7.92288	7.44538	6.94343	1.97992	2.4112e-11
	Prupe.5G132200	AT2G31810	Acetolactate synthase small subunit 1, chloroplastic OS=Nicotiana plumbaginifolia PE=2 SV=1	2.70258	3.09161	2.43068	4.40757	4.79598	4.97803		1.5593	1.68796	0.0956319	3.47242	3.18948	3.10548	1.97917	0.000432061
	Prupe.5G185900	AT3G01470	Homeobox-leucine zipper protein HAT5 OS=Arabidopsis thaliana GN=HAT5 PE=1 SV=1	13.4046	13.4114	13.3894	15.5187	15.2264	15.3809		13.3562	13.5792	13.7421	15.1942	15.2619	15.4298	1.97844	5.87151e-55
	Prupe.2G293900	AT5G23750	Remorin OS=Solanum tuberosum PE=1 SV=1	9.61906	9.62882	9.65757	11.5383	11.8567	11.4071		9.96018	9.92796	9.9965	12.0565	11.8914	12.2252	1.97712	1.74814e-45
	Prupe.3G170200	n/a	ATP-dependent DNA helicase pfh1 OS=Schizosaccharomyces pombe (strain 972 / ATCC 24843) GN=pfh1 PE=1 SV=1	6.2633	6.11397	6.21727	8.3551	7.8728	8.23856		6.36666	6.31245	6.55506	6.54437	6.76173	6.69644	1.97627	8.33161e-24
	Prupe.1G489700	AT4G31690	n/a	2.70258	0.0916059	2.10875	3.18517	4.38094	3.97803		2.5593	1.68796	1.68059	3.40531	3.94155	3.73775	1.97582	0.00856493
	Prupe.7G166800	AT1G19860	Zinc finger CCCH domain-containing protein 6 OS=Arabidopsis thaliana GN=At1g19860 PE=2 SV=1	6.28755	6.501	5.99139	8.42676	8.17102	8.13453		6.80723	6.99781	7.14003	8.48467	8.44935	8.96843	1.97484	1.35144e-18
	Prupe.1G286000	AT5G46110	Triose phosphate/phosphate translocator, chloroplastic OS=Flaveria trinervia GN=TPT PE=2 SV=1	9.77082	9.71914	9.6786	11.6247	12.0415	11.3429		9.21394	9.35329	9.04983	10.7426	11.3733	11.1339	1.9748	1.39531e-21
	Prupe.1G433400	#N/A	#N/A	4.38066	4.09161	4.63231	5.45819	6.94573	6.3238		4.36666	4.62656	4.00252	7.00734	7.37618	6.64154	1.97389	2.77705e-06
	Prupe.4G072000	AT1G29640	n/a	6.35794	6.32042	6.2585	7.95776	8.75018	8.01512		6.20316	5.46055	6.32445	11.2427	11.028	11.9785	1.97319	8.5191e-10
	Prupe.8G023200	AT5G17680	TMV resistance protein N OS=Nicotiana glutinosa GN=N PE=1 SV=1	4.0811	4.33953	4.10875	6.60021	5.92526	5.81933		3.88123	4.96098	4.34356	4.89563	5.20834	5.86037	1.97319	4.39695e-06
	Prupe.7G246300	AT5G20230	Umecyanin OS=Armoracia rusticana PE=1 SV=1	7.83187	7.59145	7.77409	9.67703	9.31954	10.0315		9.31753	8.75763	9.20154	11.17	11.3231	11.1159	1.97238	3.56837e-21
	Prupe.6G036300	AT5G56270	Probable WRKY transcription factor 2 OS=Arabidopsis thaliana GN=WRKY2 PE=2 SV=1	8.79005	8.86968	8.92253	10.9389	10.5509	10.9733		8.21036	8.10862	8.05563	9.60077	9.77918	9.89795	1.97199	9.93316e-42
	Prupe.1G280100	AT1G26650	n/a	7.41408	7.66903	7.63231	9.7626	9.5239	9.33265		8.12155	7.91035	8.21975	8.94225	8.76333	8.84964	1.97023	4.07834e-35
	Prupe.3G243900	AT3G02470	S-adenosylmethionine decarboxylase proenzyme OS=Ipomoea nil GN=SAMDC PE=3 SV=1	14.5002	14.638	14.1615	16.6031	16.1053	16.4942		14.3349	14.3635	14.4522	16.5683	16.9709	16.6614	1.96942	3.49043e-29
	Prupe.1G034900	AT4G14440	n/a	7.28755	7.46665	7.16403	9.13937	9.42169	9.26958		7.49004	7.30267	7.82355	10.7008	10.7408	10.6388	1.96808	7.76044e-35
	Prupe.1G201900	AT1G65810	Helicase SEN1 OS=Saccharomyces cerevisiae (strain ATCC 204508 / S288c) GN=SEN1 PE=1 SV=2	4.84009	5.09161	5.15314	6.79004	7.11791	7.09351		4.64677	5.3884	4.34356	6.52869	6.83637	7.17157	1.96781	2.21281e-10
	Prupe.4G259500	AT3G15850	Palmitoyl-monogalactosyldiacylglycerol delta-7 desaturase, chloroplastic OS=Arabidopsis thaliana GN=ADS3 PE=2 SV=2	5.87251	6.33953	6.48379	8.38811	7.88344	8.35307		5.64677	6.05719	6.26556	6.57523	6.7681	7.04565	1.96703	1.80325e-15
	Prupe.5G111200	AT3G14470	Putative disease resistance protein RGA1 OS=Solanum bulbocastanum GN=RGA1 PE=2 SV=2	7.41408	7.58346	7.5266	9.31789	9.67862	9.41266		7.6037	7.33182	7.91581	8.89104	9.41221	9.57309	1.96614	3.16703e-19
	Prupe.8G070100	AT4G33625.1	n/a	10.1137	10.1671	10.113	11.9528	12.1519	12.1781		10.4343	10.3497	10.3495	12.8693	12.6446	12.7944	1.96613	6.46118e-85
	Prupe.1G368300	AT1G19850	Auxin response factor 5 OS=Arabidopsis thaliana GN=ARF5 PE=1 SV=3	10.5304	10.5179	10.7847	12.7282	12.6493	12.3374		9.94085	10.2717	9.53234	10.8187	11.4543	11.99	1.96479	1.53379e-12
	Prupe.6G052100	n/a	n/a	1.96562	2.67657	3.10875	3.92214	5.49642	3.97803		2.88123	2.42492	3.55506	4.43926	4.64199	5.14111	1.96458	0.00283781
	Prupe.5G172600	AT3G62270	Probable boron transporter 2 OS=Arabidopsis thaliana GN=BOR2 PE=2 SV=1	6.96562	6.96197	7.20678	9.06374	9.16667	8.78538		6.20316	6.05719	5.95361	6.20282	7.0913	7.78918	1.96335	2.58433e-09
	Prupe.5G145300	AT5G50860	Probable serine/threonine-protein kinase At1g54610 OS=Arabidopsis thaliana GN=At1g54610 PE=1 SV=1	10.7922	10.8664	10.8221	12.8605	12.6209	12.8761		10.4856	10.5187	10.0115	11.8037	12.2734	12.7253	1.96331	9.80178e-19
	Prupe.2G193700	AT2G46620	Probable mitochondrial chaperone bcs1 OS=Schizosaccharomyces pombe (strain 972 / ATCC 24843) GN=SPAC644.07 PE=2 SV=1	9.14884	9.61321	9.40337	11.2477	11.5007	11.3363		9.96232	9.94535	9.67683	11.4717	11.1817	11.245	1.96267	2.94086e-37
	Prupe.1G305100	AT1G75290	Leucoanthocyanidin reductase OS=Desmodium uncinatum GN=LAR PE=1 SV=1	6.91981	5.97425	5.96673	7.98392	8.38094	8.52235		7.08287	6.35092	7.02637	9.56374	9.01703	8.55339	1.96091	1.27705e-08
	Prupe.1G190000	AT5G63440	UPF0428 protein CXorf56 homolog OS=Danio rerio GN=zgc:103697 PE=2 SV=1	6.05308	5.44916	5.75261	7.57749	8.0248	7.53262		5.14427	5.71771	5.73949	7.01299	7.37201	7.24708	1.96072	4.48899e-15
	Prupe.5G109500	n/a	n/a	6.99537	6.67657	6.13112	8.91309	7.61616	8.92054		10.6348	10.4528	10.9102	9.02701	9.84242	9.89143	1.9604	6.52592e-08
	Prupe.1G243100	AT5G40460	n/a	6.18801	6.0458	6.4486	7.92214	8.38094	8.25725		8.5423	8.67664	8.77511	7.50083	8.11648	7.73775	1.96022	3.59294e-18
	Prupe.1G103900	AT3G62150	ABC transporter B family member 21 OS=Arabidopsis thaliana GN=ABCB21 PE=1 SV=2	3.96562	3.89896	3.9161	6.12377	5.70287	5.78538		3.88123	3.56243	3.09563	4.6277	4.84844	5.10548	1.95819	1.64339e-07
	Prupe.5G145600	AT3G48770	n/a	7.16202	6.61517	6.51814	8.22226	8.61616	9.22279		5.72923	6.05719	5.65022	7.35284	8.00764	8.32465	1.95804	2.45092e-09
	Prupe.7G096200	AT4G31980	UPF0481 protein At3g47200 OS=Arabidopsis thaliana GN=At3g47200 PE=2 SV=1	2.70258	3.41353	1.69371	4.30065	4.88344	4.91663		2.5593	2.103	3.55506	3.82035	4.58541	4.61645	1.95744	0.00126611
	Prupe.4G002800	AT5G47760	Phosphoglycolate phosphatase 2 OS=Arabidopsis thaliana GN=PGLP2 PE=1 SV=1	7.22615	6.88602	6.96673	8.87168	9.13137	8.94381		6.49004	6.67285	6.50502	8.99313	8.6558	8.57309	1.95612	1.05955e-27
	Prupe.7G240900	AT2G42520	DEAD-box ATP-dependent RNA helicase 52C OS=Oryza sativa subsp. japonica GN=Os11g0599500 PE=3 SV=1	9.2785	9.24389	9.28617	10.1355	10.5154	12.1646		8.65734	8.51239	8.48795	8.93929	8.70144	9.25523	1.95555	2.10312e-06
	Prupe.8G168300	AT4G14210	Phytoene dehydrogenase OS=Synechocystis sp. (strain PCC 6803 / Kazusa) GN=pds PE=3 SV=2	8.77726	8.81612	8.89665	10.6996	11.1325	10.4429		9.0671	9.00386	8.39025	9.8941	10.3829	10.5686	1.95501	1.17177e-15
	Prupe.2G179200	AT3G61580	Delta(8)-fatty-acid desaturase OS=Borago officinalis GN=sld1 PE=1 SV=1	7.2633	7.44033	7.07453	9.1964	8.76752	9.58042		8.5593	8.31245	7.95361	9.32927	9.3403	9.47443	1.95474	2.1377e-17
	Prupe.4G108700	AT1G31240	n/a	5.0811	5.09161	4.86364	7.24407	6.00543	7.29996		5.36666	5.103	5.26556	6.41387	6.58541	6.9333	1.95389	3.64291e-08
	Prupe.8G247100	AT4G02940	n/a	8.81111	9.08313	9.08889	10.9176	11.0236	10.9235		9.46017	9.69358	9.40624	10.8021	10.9856	11.0556	1.95321	1.09601e-51
	Prupe.4G217600	AT5G55090	Mitogen-activated protein kinase kinase kinase NPK1 OS=Nicotiana tabacum GN=NPK1 PE=1 SV=1	1.38066	1.67657	2.69371	4.60021	3.60334	3.56299		0.559303	2.91035	1.09563	4.84588	4.72291	5.05034	1.95216	0.00605133
	Prupe.1G467000	AT4G32600	E3 ubiquitin-protein ligase At4g11680 OS=Arabidopsis thaliana GN=At4g11680 PE=2 SV=1	9.29354	9.23371	9.41709	11.2602	11.4272	11.1047		11.2623	11.1337	11.2805	10.6631	10.7665	10.8459	1.952	3.34482e-62
	Prupe.5G210500	AT5G08130	Transcription factor BIM1 OS=Arabidopsis thaliana GN=BIM1 PE=1 SV=2	10.4996	10.5126	10.1116	12.5559	12.3959	12.0073		10.3938	10.0189	9.96754	11.26	12.0021	11.9916	1.9514	9.53667e-17
	Prupe.7G112900	AT2G36305.1	CAAX prenyl protease 2 OS=Arabidopsis thaliana GN=FACE2 PE=2 SV=2	4.28755	4.84649	4.86364	6.27264	6.60334	6.97803		4.01874	2.91035	4.55506	6.69247	6.66947	6.74356	1.95081	4.35548e-09
	Prupe.6G336100	AT3G05040	Protein HASTY 1 OS=Arabidopsis thaliana GN=HST1 PE=1 SV=1	12.1896	12.1744	11.9648	13.8714	14.2943	13.9902		11.7791	11.5033	11.803	15.3514	15.0276	14.4481	1.94996	2.27452e-19
	Prupe.1G480700	AT2G25490	EIN3-binding F-box protein 1 OS=Arabidopsis thaliana GN=EBF1 PE=1 SV=1	12.0619	12.3587	12.0402	14.4012	13.9657	13.91		11.8574	12.4145	12.0889	12.9901	13.0421	13.3776	1.9484	3.93433e-23
	Prupe.5G191000	AT2G31320	Poly [ADP-ribose] polymerase 1 OS=Arabidopsis thaliana GN=PARP1 PE=1 SV=2	4.38066	5.22089	4.69371	6.99253	6.77326	6.50159		4.5593	3.56243	4.73949	7.65685	8.21535	7.64154	1.94818	8.06653e-09
	Prupe.8G141500	AT2G14830	Histone deacetylase 6 OS=Mus musculus GN=Hdac6 PE=1 SV=3	4.18801	4.55104	4.80919	5.95776	6.75018	6.65985		5.14427	4.85788	3.68059	6.37054	6.46511	6.59091	1.94808	9.69054e-08
	Prupe.3G196700	AT2G04410	n/a	8.79428	8.48821	8.67099	10.7192	10.5936	10.4885		9.39535	9.82239	9.13455	10.6681	10.675	10.8584	1.94792	2.04513e-27
	Prupe.6G201800	AT4G38060	n/a	7.99537	7.78509	7.83667	9.7035	10.0604	9.67152		8.73423	9.11422	9.18839	9.8849	10.1752	10.0462	1.94786	2.15878e-29
	Prupe.4G268200	#N/A	#N/A	4.46812	4.48392	4.75261	6.45819	5.96591	6.94766		3.5593	2.68796	3.26556	6.11102	6.17996	6.42018	1.94683	1.54289e-08
	Prupe.7G139200	AT5G66900	Probable disease resistance protein At5g66900 OS=Arabidopsis thaliana GN=At5g66900 PE=3 SV=1	4.0811	4.61517	5.43068	7.13937	6.55087	6.54281		4.72923	5.35092	3.55506	4.76788	5.61398	5.64154	1.9462	4.10634e-05
	Prupe.4G044100	AT4G27450	Stem-specific protein TSJT1 OS=Nicotiana tabacum GN=TSJT1 PE=2 SV=1	9.03529	9.17641	9.58448	10.9633	11.362	11.3319		9.91024	8.02186	9.37176	9.57619	10.2831	10.0799	1.94516	2.15988e-07
	Prupe.3G177300	AT1G06560	Putative methyltransferase NSUN6 OS=Homo sapiens GN=NSUN6 PE=1 SV=1	7.98799	8.33478	8.27867	10.0719	10.3903	9.97238		8.16663	8.063	7.94112	9.54632	9.9174	10.2654	1.94509	4.03608e-21
	Prupe.1G069900	AT4G29850	n/a	8.91981	8.98945	8.92893	10.9233	11.1969	10.4632		10.7392	10.4294	10.5975	12.0951	11.8584	11.8862	1.94427	1.85567e-26
	Prupe.5G178100	AT5G50100	Uncharacterized protein At5g50100, mitochondrial OS=Arabidopsis thaliana GN=At5g50100 PE=2 SV=1	4.0811	4.61517	4.80919	6.867	6.41069	6.09351		5.41728	5.83092	5.5219	6.28912	6.35094	6.98813	1.94389	5.7565e-08
	Prupe.5G137600	AT1G76880	Trihelix transcription factor GT-2 OS=Arabidopsis thaliana GN=GT-2 PE=2 SV=1	10.3622	10.2851	10.2799	12.2126	12.184	12.3567		10.8505	10.6729	10.6367	11.1176	12.1687	12.2768	1.94365	3.5097e-15
	Prupe.1G297500	#N/A	#N/A	4.38066	3.9985	3.9161	5.88561	6.41069	5.78538		4.95162	5.35092	4.34356	6.43084	6.17996	5.83884	1.94255	4.53397e-07
	Prupe.3G295400	AT4G35860	Ras-related protein RABB1b OS=Arabidopsis thaliana GN=RABB1B PE=2 SV=1	8.84009	8.90218	8.95737	10.881	10.7178	10.9225		8.81669	8.75045	8.51348	10.5058	10.7517	11.616	1.9424	1.47732e-14
	Prupe.3G123200	AT2G42570	Protein trichome birefringence-like 39 OS=Arabidopsis thaliana GN=TBL39 PE=2 SV=1	5.38066	5.0458	5.4663	6.62258	7.89401	6.93223		5.95162	5.59485	6.09563	10.3875	9.89138	9.74934	1.94169	2.1934e-08
	Prupe.1G431800	AT4G06536.1	n/a	7.76436	7.45793	7.43068	9.77264	9.2798	9.38742		8.90803	9.08314	8.93168	8.10839	8.3231	8.24912	1.94134	3.78578e-30
	Prupe.8G198500	AT3G54710	CDT1-like protein b OS=Arabidopsis thaliana GN=CDT1B PE=1 SV=1	2.96562	2.09161	2.43068	4.30065	4.49642	4.56299		3.72923	3.103	2.68059	4.26092	4.43341	3.59091	1.94001	0.00124497
	Prupe.6G173300	AT2G21970	Stress enhanced protein 2, chloroplastic OS=Arabidopsis thaliana GN=SEP2 PE=2 SV=1	6.59011	6.41353	6.15314	8.07595	8.34287	8.53773		8.01051	7.94849	8.80299	9.34054	9.52558	9.97276	1.93848	9.25566e-12
	Prupe.1G520400	AT1G22360	UDP-glycosyltransferase 85A2 OS=Arabidopsis thaliana GN=UGT85A2 PE=2 SV=1	2.96562	3.26153	3.27867	5.24407	4.79598	5.25105		3.14427	3.91035	4.00252	7.85848	8.18711	7.38347	1.93698	2.12794e-05
	Prupe.3G185800	n/a	n/a	5.80692	4.94959	5.66334	7.79988	6.84037	7.53262		6.84471	7.54594	7.58748	7.36614	7.38034	7.12785	1.93681	1.7334e-09
	Prupe.2G305600	AT3G59140	ABC transporter C family member 10 OS=Arabidopsis thaliana GN=ABCC10 PE=2 SV=2	5.80692	6.17907	5.86364	7.94006	7.70287	8.02969		5.31419	5.14739	4.68059	7.34391	6.7933	7.48052	1.93678	4.45399e-14
	Prupe.1G466400	AT2G25660	n/a	11.5247	11.5949	11.6848	13.5425	13.6035	13.4677		11.2847	11.5777	10.783	12.4581	13.2435	13.5296	1.93599	8.623e-14
	Prupe.6G079800	AT5G02500	Heat shock cognate 70 kDa protein 2 OS=Solanum lycopersicum GN=HSC-2 PE=1 SV=1	4.90422	5.37701	5.63231	7.51908	7.0248	7.23856		6.46619	5.80344	6.79607	8.64417	9.42839	10.3174	1.93541	5.22914e-06
	Prupe.5G083300	AT4G22850	TVP38/TMEM64 family membrane protein slr0305 OS=Synechocystis sp. (strain PCC 6803 / Kazusa) GN=slr0305 PE=3 SV=1	10.2633	10.3312	10.4011	12.22	12.3082	12.2757		10.4556	10.3014	10.3495	12.8889	13.0564	13.7793	1.93532	4.17745e-21
	Prupe.3G249100	AT5G38900	Uncharacterized protein YwbO OS=Bacillus subtilis (strain 168) GN=ywbO PE=4 SV=1	10.2541	10.3084	10.3953	12.2876	12.3434	12.1184		10.7639	10.7232	10.6541	12.2045	12.1187	12.3205	1.93151	1.51072e-83
	Prupe.1G414400	AT5G26030	Ferrochelatase-2, chloroplastic OS=Cucumis sativus GN=HEMH PE=2 SV=1	9.57295	9.46665	9.5579	11.7094	11.4033	11.2401		10.4017	10.5686	9.96754	9.82276	9.55258	9.55174	1.93101	2.52553e-26
	Prupe.4G247700	AT4G33270	Cell division cycle 20, cofactor of APC complex OS=Arabidopsis thaliana GN=CDC20-5 PE=1 SV=2	3.84009	2.67657	3.56818	5.18517	5.84037	4.91663		4.14427	3.103	3.26556	6.78118	6.55626	6.33814	1.93013	2.01123e-05
	Prupe.1G364500	AT1G30755.1	n/a	6.64744	6.73546	6.90317	9.01384	8.2798	8.70141		8.01874	7.79648	8.0145	7.81389	7.60333	7.67837	1.93005	4.36685e-21
	Prupe.6G345300	AT2G30620	Histone H1.2 OS=Arabidopsis thaliana GN=At2g30620 PE=1 SV=1	6.64744	6.66146	6.53501	8.56021	7.97589	8.9361		6.41728	5.46055	6.72499	9.28795	9.90155	10.2638	1.9299	3.07666e-08
	Prupe.1G069800	AT4G25810	Probable xyloglucan endotransglucosylase/hydrolase protein 23 OS=Arabidopsis thaliana GN=XTH23 PE=2 SV=1	11.307	12.1007	11.5491	13.2766	13.9651	13.5374		12.1067	11.2866	12.8774	17.0788	16.7005	16.7111	1.92971	4.46936e-08
	Prupe.5G185000	AT5G62670	ATPase 11, plasma membrane-type OS=Arabidopsis thaliana GN=AHA11 PE=1 SV=1	12.0308	12.0345	12.072	14.1463	13.9479	13.8056		11.9554	11.9606	11.7791	13.4205	13.6203	13.8496	1.92746	1.05613e-45
	Prupe.8G197300	AT4G31940	Cytochrome P450 82C4 OS=Arabidopsis thaliana GN=CYP82C4 PE=2 SV=1	4.18801	4.33953	4.01564	5.68767	6.46841	6.09351		4.01874	4.49531	4.26556	6.65685	5.57091	5.83884	1.92609	4.72967e-06
	Prupe.3G077600	AT1G80300	Plastidic ATP/ADP-transporter OS=Solanum tuberosum PE=2 SV=2	14.2769	14.332	14.3365	16.302	16.3424	16.0638		14.0788	14.4323	13.5458	15.0371	15.2936	15.3831	1.92578	1.61102e-21
	Prupe.1G483900	AT5G34940	Heparanase-like protein 3 OS=Arabidopsis thaliana GN=At5g34940 PE=2 SV=2	5.13554	5.09161	4.63231	6.02648	6.62887	7.57298		5.72923	5.49531	6.02637	6.21266	6.02902	6.57797	1.92484	1.85335e-06
	Prupe.1G528700	AT5G49710	n/a	10.7611	10.799	10.8144	12.57	12.954	12.593		10.8699	10.8753	10.7213	12.4618	12.8615	13.1583	1.92475	6.37424e-27
	Prupe.7G204200	AT5G57070	n/a	8.79005	8.72823	8.51389	10.3196	10.6399	10.813		9.07894	9.61672	8.92852	11.6872	11.8855	12.409	1.92359	1.38164e-15
	Prupe.4G063100	AT4G18700	CBL-interacting serine/threonine-protein kinase 12 OS=Arabidopsis thaliana GN=CIPK12 PE=1 SV=1	11.2905	11.4596	11.3924	13.1816	13.3067	13.4191		10.879	11.1114	10.6319	12.8436	13.3381	13.9837	1.92319	9.19466e-15
	Prupe.1G274900	AT2G02960	n/a	7.79005	8.23116	7.9353	10.1701	9.75598	9.80669		8.81197	8.89741	8.76452	9.2692	9.14368	9.17587	1.92273	5.09125e-34
	Prupe.5G144800	AT5G50900	U-box domain-containing protein 11 OS=Arabidopsis thaliana GN=PUB11 PE=2 SV=2	9.3608	9.49675	9.33275	11.3576	11.3912	11.202		10.5649	10.2854	10.0513	11.3578	11.2822	11.8877	1.92032	4.49402e-24
	Prupe.1G422500	AT3G26560	Probable pre-mRNA-splicing factor ATP-dependent RNA helicase OS=Arabidopsis thaliana GN=At3g26560 PE=1 SV=2	4.62858	3.67657	3.80919	5.84814	5.60334	6.39307		4.14427	4.68796	4.90299	5.24181	4.96392	5.20982	1.91907	8.27502e-07
	Prupe.5G048900	AT5G46940	Putative invertase inhibitor OS=Platanus acerifolia PE=1 SV=1	7.71157	7.66903	8.17484	9.31446	9.53745	10.3149		9.08287	8.60284	9.93798	10.1506	10.2892	10.452	1.9185	2.92159e-08
	Prupe.8G201400	AT3G07130	Purple acid phosphatase 15 OS=Arabidopsis thaliana GN=PAP15 PE=1 SV=1	9.61906	9.75516	9.87196	11.6764	11.643	11.6923		9.44805	9.72322	9.40624	11.2993	11.5282	11.7191	1.91759	3.47261e-42
	Prupe.8G193800	AT3G25240	n/a	3.70258	1.67657	1.69371	3.92214	5.25541	4.20042		4.01874	3.56243	4.85052	4.18292	5.18948	5.03148	1.91675	0.00674719
	Prupe.6G337500	AT3G16260	n/a	4.18801	4.09161	4.69371	5.45819	7.23892	5.25105		4.72923	4.49531	5.04983	5.52079	6.43341	5.84964	1.91658	0.000486314
	Prupe.8G116200	AT2G03500	Transcription factor BOA OS=Arabidopsis thaliana GN=BOA PE=2 SV=1	7.79851	7.79896	7.50107	9.566	9.70287	9.59028		7.95162	8.00989	8.61527	10.2909	10.109	10.1212	1.91555	7.44275e-25
	Prupe.6G260800	AT3G53830	Ultraviolet-B receptor UVR8 OS=Arabidopsis thaliana GN=UVR8 PE=1 SV=1	6.05308	5.64619	6.08603	7.5889	7.75018	8.14795		6.76876	6.56243	6.71034	6.82677	7.15587	7.31883	1.91416	1.36426e-15
	Prupe.8G001800	#N/A	#N/A	2.96562	2.89896	2.69371	4.99253	4.79598	4.48053		3.88123	4.103	4.26556	3.53655	5.2991	5.05034	1.91386	0.00177908
	Prupe.7G179500	AT4G35640	Serine acetyltransferase 4 OS=Arabidopsis thaliana GN=SAT4 PE=1 SV=1	6.02451	5.55104	6.03949	7.48286	8.11791	7.73292		5.41728	6.31245	6.02637	7.08445	8.12643	7.81146	1.91347	9.61012e-09
	Prupe.7G258700	AT4G23260	Cysteine-rich receptor-like protein kinase 18 OS=Arabidopsis thaliana GN=CRK18 PE=2 SV=2	7.14884	7.05739	6.99139	8.68236	9.20961	8.99669		7.46619	8.00989	7.78912	9.52968	9.64546	9.87763	1.91176	4.38311e-22
	Prupe.6G074400	AT5G59400	PGR5-like protein 1B, chloroplastic OS=Arabidopsis thaliana GN=PGRL1B PE=1 SV=1	8.62383	8.57945	8.6786	10.2112	10.911	10.4057		8.68342	8.8138	8.61527	9.94151	10.5246	10.8283	1.91171	1.54077e-15
	Prupe.6G347100	AT1G54560	Myosin-11 OS=Arabidopsis thaliana GN=XI-E PE=3 SV=1	2.70258	3.79205	3.27867	5.5071	4.79598	5.34726		3.36666	3.103	2.90299	4.37054	4.64199	5.44177	1.91078	0.00023128
	Prupe.3G314700	AT3G02050	Potassium transporter 4 OS=Arabidopsis thaliana GN=POT4 PE=1 SV=2	10.5266	10.7427	10.6556	12.3002	12.8983	12.391		10.5719	10.1838	10.4119	12.3775	11.7473	11.5949	1.90997	1.16415e-16
	Prupe.4G019800	AT1G62040	Autophagy-related protein 8C OS=Oryza sativa subsp. japonica GN=ATG8C PE=2 SV=1	7.05308	6.72096	7.10875	8.31446	9.26766	8.90086		7.30077	7.08028	6.85052	9.29028	9.31333	9.97585	1.9082	1.65477e-11
	Prupe.3G012800	AT3G02720	Protein DJ-1 homolog D OS=Arabidopsis thaliana GN=DJ1D PE=1 SV=1	15.1193	14.5117	14.1412	16.4652	16.7307	16.447		13.4352	13.836	13.7087	17.2183	17.4436	17.7474	1.90556	3.03256e-15
	Prupe.7G265200	AT3G12580	Heat shock 70 kDa protein OS=Glycine max GN=HSP70 PE=1 SV=1	5.80692	5.33953	5.86364	7.95776	6.79598	7.76811		7.59273	7.69545	8.73226	10.1024	9.79252	10.9625	1.90525	7.56729e-06
	Prupe.6G055900	AT5G05580	Omega-3 fatty acid desaturase, chloroplastic OS=Ricinus communis GN=FAD7A-1 PE=2 SV=1	5.73821	5.76403	5.75261	8.01806	7.27171	7.57298		5.95162	5.23228	5.26556	7.53263	7.11648	7.37227	1.90404	1.61449e-12
	Prupe.1G341000	AT2G02070	Zinc finger protein MAGPIE OS=Arabidopsis thaliana GN=MGP PE=1 SV=1	5.38066	5.58346	5.19621	6.99253	7.81835	6.91663		4.46619	4.49531	3.90299	5.29839	5.57091	5.10548	1.90013	4.24923e-09
	Prupe.1G246100	AT1G67856.1	n/a	9.17507	9.17907	9.38021	11.107	11.5559	10.6398		9.68859	9.22453	8.9505	11.809	11.7713	12.4289	1.90013	3.62059e-12
	Prupe.6G258400	AT5G59550	E3 ubiquitin-protein ligase RING1 OS=Gossypium hirsutum GN=RING1 PE=1 SV=1	9.42231	9.48177	9.35905	11.603	11.2978	11.0013		12.9251	12.5696	12.4257	10.3422	10.4646	10.17	1.89935	6.76344e-25
	Prupe.4G142600	AT4G27290	G-type lectin S-receptor-like serine/threonine-protein kinase At4g27290 OS=Arabidopsis thaliana GN=At4g27290 PE=3 SV=4	8.61428	8.62299	8.72713	10.5265	10.407	10.7139		8.58167	8.92318	8.94425	9.90553	10.3948	10.7024	1.89925	1.35897e-20
	Prupe.5G111600	AT5G41610	Cation/H(+) antiporter 18 OS=Arabidopsis thaliana GN=CHX18 PE=2 SV=1	4.46812	4.41353	4.86364	6.68767	6.46841	6.3238		4.64677	4.49531	4.34356	5.93185	5.58541	6.14111	1.89872	1.0335e-09
	Prupe.7G250100	AT5G33280	Putative chloride channel-like protein CLC-g OS=Arabidopsis thaliana GN=CBSCLC6 PE=3 SV=2	10.9768	11.0305	10.8256	13.0035	12.5679	12.9276		10.8676	10.9649	10.7689	12.4683	12.4652	12.5121	1.89864	4.53631e-49
	Prupe.2G095100	n/a	n/a	10.0191	9.73366	9.73993	11.6302	11.8458	11.7201		9.78331	9.71033	9.92694	11.9971	11.981	12.319	1.89854	4.17678e-42
	Prupe.1G563900	AT1G68140	n/a	10.162	10.2765	10.212	12.0602	12.1969	12.0857		10.0512	10.0788	10.1097	11.9583	12.1346	12.3927	1.89734	3.30366e-54
	Prupe.6G121400	n/a	n/a	3.38066	0.0916059	3.27867	5.45819	3.79598	4.29996		3.5593	3.56243	4.61919	3.33492	4.02902	3.36852	1.89683	0.00966528
	Prupe.1G100800	AT2G23950	Probable LRR receptor-like serine/threonine-protein kinase At2g23950 OS=Arabidopsis thaliana GN=At2g23950 PE=2 SV=1	8.03171	7.63076	8.06295	9.68502	9.84037	9.91663		7.31419	6.99781	7.64253	8.67477	9.22695	9.6353	1.89677	1.20447e-13
	Prupe.5G201800	AT4G25700	Beta-carotene hydroxylase 2, chloroplastic (Fragment) OS=Capsicum annuum GN=CA2 PE=2 SV=1	4.84009	4.61517	5.10875	6.45819	6.94573	6.8525		5.20316	4.68796	5.82355	6.83954	7.05529	6.9025	1.89656	1.03643e-09
	Prupe.7G065100	AT3G57550	Guanylate kinase OS=Mus musculus GN=Guk1 PE=1 SV=2	7.0949	7.06889	7.16403	9.17764	8.8016	9.01145		7.62539	7.03373	7.32445	9.46111	9.56543	9.71725	1.89639	1.19004e-26
	Prupe.3G201700	AT5G35750	Histidine kinase 2 OS=Arabidopsis thaliana GN=AHK2 PE=1 SV=1	8.9314	8.99247	8.94795	10.9097	10.5525	11.0495		8.68859	8.63827	8.83372	10.4245	10.5535	10.9193	1.89526	3.96405e-28
	Prupe.6G011400	n/a	n/a	6.02451	6.28143	6.4486	7.71915	8.6725	7.91663		5.84471	5.46055	6.00252	8.1602	8.15587	8.15859	1.89319	1.89631e-12
	Prupe.1G572400	AT1G50920	Nucleolar GTP-binding protein 1 OS=Arabidopsis thaliana GN=At1g50920 PE=2 SV=1	3.55058	3.41353	3.9161	5.80967	4.96591	5.67847		4.64677	3.68796	3.41756	5.59795	4.52652	5.05034	1.89185	0.00013896
	Prupe.2G193900	AT2G46630	n/a	7.68444	7.38623	7.29857	9.39787	9.21383	9.42649		6.5593	6.92318	7.06142	9.01299	8.96531	9.09757	1.88995	2.39985e-34
	Prupe.7G033900	AT3G45940	Alpha-glucosidase YihQ OS=Escherichia coli (strain K12) GN=yihQ PE=1 SV=3	7.39188	7.74982	7.70121	9.76763	9.03438	9.63624		7.12916	7.53762	7.22491	8.59983	9.31224	10.3746	1.88986	7.34e-07
	Prupe.7G203000	AT1G04360	RING-H2 finger protein ATL1 OS=Arabidopsis thaliana GN=ATL1 PE=2 SV=1	4.62858	4.17907	4.10875	5.60021	6.55087	6.29996		4.80723	5.00989	4.85052	6.81389	6.57091	6.44889	1.88726	3.79918e-08
	Prupe.7G174700	AT4G35840	NEP1-interacting protein 1 OS=Arabidopsis thaliana GN=NIP1 PE=1 SV=2	7.74698	7.58346	7.66334	9.3717	9.70887	9.55294		8.04312	8.07454	8.14548	9.48365	9.41119	9.68518	1.88561	1.15852e-39
	Prupe.2G194400	AT2G46680	Homeobox-leucine zipper protein ATHB-7 OS=Arabidopsis thaliana GN=ATHB-7 PE=2 SV=2	12.4813	12.5392	12.463	14.0156	14.5757	14.4895		11.7785	11.952	11.976	14.2096	14.1536	14.5389	1.88554	1.72128e-30
	Prupe.3G187300	n/a	n/a	12.0491	12.217	11.8839	13.8863	14.2636	13.5987		13.1232	12.6506	12.9112	13.2766	13.0481	13.054	1.88549	4.43233e-23
	Prupe.3G040300	#N/A	#N/A	3.84009	5.33953	3.10875	6.45819	6.43984	5.94766		2.14427	2.42492	1.09563	5.93185	5.55626	6.04094	1.88441	0.000147274
	Prupe.2G194300	AT1G16860	Uncharacterized membrane protein At1g16860 OS=Arabidopsis thaliana GN=At1g16860 PE=1 SV=1	4.70258	3.79205	3.43068	5.45819	6.35057	5.88492		4.5593	4.49531	3.09563	5.18292	5.22695	5.44177	1.88283	2.9958e-05
	Prupe.4G002600	AT1G03370	C2 and GRAM domain-containing protein At1g03370 OS=Arabidopsis thaliana GN=At1g03370 PE=2 SV=4	10.1571	10.1237	10.1909	12.0322	12.1764	11.8994		10.035	10.3173	9.92059	10.6881	10.7282	10.8094	1.88255	1.59058e-51
	Prupe.3G137000	AT4G03510	E3 ubiquitin-protein ligase RMA1H1 OS=Capsicum annuum GN=RMA1H1 PE=1 SV=1	10.1604	10.1698	10.1144	11.8151	12.0935	12.1559		11.1081	10.8069	11.2055	11.9772	11.4573	11.6458	1.88064	3.13613e-29
	Prupe.4G078800	AT1G14790	RNA-dependent RNA polymerase 1 OS=Arabidopsis thaliana GN=RDR1 PE=2 SV=1	5.99537	4.9985	4.80919	7.12377	7.33514	7.22596		4.95162	5.00989	4.48795	5.94373	6.47293	6.80036	1.87971	6.19576e-08
	Prupe.6G279300	AT1G58330	Transcription factor TGA7 OS=Arabidopsis thaliana GN=TGA7 PE=1 SV=1	4.18801	3.26153	3.43068	5.77014	5.38094	5.43746		5.46619	3.91035	5.18309	7.77121	6.96392	7.53844	1.87649	5.51078e-05
	Prupe.2G172400	AT4G35490	n/a	9.12549	9.54693	9.13666	11.2557	10.8914	11.2902		10.3357	9.38377	10.6358	10.7165	11.0073	11.3171	1.87315	1.27157e-10
	Prupe.2G190100	AT1G01260	Transcription factor bHLH13 OS=Arabidopsis thaliana GN=BHLH13 PE=2 SV=1	8.5304	8.41353	8.32307	10.3766	10.1224	10.3703		9.75406	9.20628	9.5198	10.2786	10.1002	9.92439	1.87159	2.50326e-28
	Prupe.8G044100	AT1G22750	n/a	4.0811	3.41353	4.35668	6.1548	5.84037	5.56299		5.01874	4.96098	5.55506	6.69247	6.5636	7.30712	1.87122	3.11468e-06
	Prupe.4G191500	AT5G54240	n/a	9.67757	9.42476	9.65564	11.4027	11.5855	11.3839		11.0115	10.646	11.525	12.0883	12.4538	12.8215	1.86995	5.57043e-15
	Prupe.4G046100	AT4G03510	E3 ubiquitin-protein ligase RMA1H1 OS=Capsicum annuum GN=RMA1H1 PE=1 SV=1	9.23552	9.24389	9.27867	10.9947	11.0067	11.3348		9.13673	9.25528	8.89329	11.2276	11.0234	10.8989	1.86865	2.76349e-36
	Prupe.3G039700	AT1G54130	Probable guanosine-3&amp;apos;,5&amp;apos;-bis(diphosphate) 3&amp;apos;-pyrophosphohydrolase OS=Synechocystis sp. (strain PCC 6803 / Kazusa) GN=spoT PE=3 SV=1	11.4127	11.5335	11.5651	13.2172	13.525	13.3579		11.3946	11.8579	11.0829	13.0863	13.4228	13.9872	1.86686	2.47919e-14
	Prupe.2G269800	AT5G07440	Glutamate dehydrogenase 2 OS=Arabidopsis thaliana GN=GDH2 PE=1 SV=1	8.45212	8.7246	8.75261	10.4996	10.6586	10.3718		8.5135	8.88107	8.91581	10.9906	11.6979	12.0303	1.86424	2.19579e-14
	Prupe.2G047100	AT3G12490	Cysteine proteinase inhibitor 12 OS=Oryza sativa subsp. japonica GN=Os01g0270100 PE=2 SV=1	11.2625	11.4231	11.3047	13.2257	13.1032	13.2542		11.1685	11.1851	11.0093	13.5345	13.3101	13.8376	1.86402	3.86626e-40
	Prupe.4G193000	AT4G24010	Cellulose synthase-like protein G1 OS=Arabidopsis thaliana GN=CSLG1 PE=2 SV=1	7.13554	7.62299	7.51814	9.375	9.03915	9.46453		6.53658	6.73235	7.03815	9.56374	8.64373	8.7246	1.86254	1.21515e-11
	Prupe.4G050300	AT1G28310	Dof zinc finger protein DOF1.4 OS=Arabidopsis thaliana GN=DOF1.4 PE=2 SV=1	10.1052	10.0717	10.1681	11.86	12.133	11.9254		9.68601	9.58681	9.42655	10.3617	10.7705	10.6897	1.86168	2.33453e-41
	Prupe.5G109600	n/a	n/a	6.87251	6.97425	6.41253	9.05964	7.75018	8.78108		11.1713	10.9406	11.4515	10.001	10.2797	10.2373	1.86094	5.57511e-10
	Prupe.8G007200	AT2G21195.1	n/a	5.0811	3.67657	4.63231	5.77014	7.11791	6.00778		5.08287	5.3884	5.48795	6.72035	7.02902	7.11447	1.85651	1.30985e-05
	Prupe.4G060000	AT1G68810	Transcription factor bHLH30 OS=Arabidopsis thaliana GN=BHLH30 PE=1 SV=1	8.31139	7.97425	8.01564	9.89253	9.90712	10.0761		8.05915	8.42943	8.03227	8.68542	9.07854	8.95973	1.85614	4.0967e-28
	Prupe.7G260800	AT2G24260	Transcription factor bHLH66 OS=Arabidopsis thaliana GN=BHLH66 PE=2 SV=1	8.82774	8.80928	8.51814	10.406	10.6352	10.6773		9.30414	8.94849	9.03521	9.01721	8.95697	9.17909	1.8537	3.17811e-36
	Prupe.6G321200	AT4G15800	Protein RALF-like 33 OS=Arabidopsis thaliana GN=RALFL33 PE=2 SV=1	7.03887	7.60731	7.34715	9.7295	8.0248	9.36173		7.73921	7.25274	8.06142	10.2686	10.2725	9.82179	1.85259	6.43004e-07
	Prupe.1G435300	AT3G19270	Abscisic acid 8&amp;apos;-hydroxylase 3 OS=Oryza sativa subsp. japonica GN=CYP707A7 PE=2 SV=1	3.55058	3.67657	3.43068	5.24407	5.43984	5.52235		4.01874	3.27292	3.41756	7.20282	6.51898	6.36098	1.8517	2.43501e-05
	Prupe.5G025600	AT3G07040	Disease resistance protein RPM1 OS=Arabidopsis thaliana GN=RPM1 PE=1 SV=1	4.77297	4.67657	4.69371	5.99253	6.41069	7.06549		3.36666	2.91035	4.61919	6.26092	6.58541	6.42018	1.85094	2.61961e-06
	Prupe.1G291200	AT2G26710	Cytochrome P450 CYP749A22 OS=Panax ginseng PE=2 SV=1	7.0811	7.10283	7.34715	8.7035	9.34287	8.98552		7.6037	6.96098	8.34356	11.1028	10.9181	10.8836	1.85058	6.01265e-10
	Prupe.1G478800	AT4G32400	Adenine nucleotide transporter BT1, chloroplastic/mitochondrial OS=Arabidopsis thaliana GN=BT1 PE=1 SV=1	7.61906	7.74982	7.5266	9.5071	9.43984	9.50681		7.82609	7.85119	7.86382	9.30531	9.31115	9.31494	1.85033	1.93343e-61
	Prupe.2G160400	AT3G61220	(+)-neomenthol dehydrogenase OS=Arabidopsis thaliana GN=SDR1 PE=1 SV=1	3.18801	3.79205	3.56818	6.09207	4.38094	5.20042		3.36666	3.80344	4.34356	7.50484	5.91883	8.062	1.85016	0.00372784
	Prupe.3G158700	AT4G38620	Myb-related protein 308 OS=Antirrhinum majus GN=MYB308 PE=2 SV=1	7.52021	6.58346	6.95424	8.24407	9.0103	9.29996		9.05915	9.2297	9.57945	9.4245	9.56726	8.89339	1.84976	7.16743e-09
	Prupe.3G051200	AT1G55180	Phospholipase D epsilon OS=Arabidopsis thaliana GN=PLDEPSILON PE=3 SV=1	3.18801	3.55104	3.27867	5.12377	5.38094	5.09351		0.559303	2.68796	0.0956319	6.82035	7.18948	8.50636	1.8497	0.00157579
	Prupe.4G079600	AT4G18270	Phospho-N-acetylmuramoyl-pentapeptide-transferase homolog OS=Arabidopsis thaliana GN=ATTRANS 11 PE=2 SV=3	7.16202	7.24135	7.41253	8.88561	9.32736	9.1379		7.62539	7.97336	7.5219	9.69071	9.99004	9.91026	1.84911	3.27033e-24
	Prupe.1G482200	AT4G32190	n/a	8.11537	8.12503	8.09174	9.4331	10.1904	10.1328		8.25279	8.00989	8.45318	10.8207	10.9387	11.3142	1.84643	1.59286e-16
	Prupe.5G043700	AT2G24260	n/a	5.42505	5.64619	5.39415	7.27264	7.30377	7.43746		5.84471	5.23228	5.22491	6.66404	6.3845	6.55174	1.84621	1.61537e-15
	Prupe.7G126100	AT5G22920	RING finger and CHY zinc finger domain-containing protein 1 OS=Mus musculus GN=Rchy1 PE=1 SV=1	7.83187	8.05739	7.82299	8.92664	10.7502	8.57794		7.80723	7.02186	7.73226	10.0581	10.6519	10.9777	1.84524	0.0026365
	Prupe.8G214600	AT1G04120	ABC transporter C family member 5 OS=Arabidopsis thaliana GN=ABCC5 PE=2 SV=2	10.689	10.8836	10.8187	12.6364	12.5847	12.7051		10.4959	10.825	10.2555	11.2842	11.7966	11.7911	1.84342	6.52758e-25
	Prupe.2G192300	AT2G46590	Dof zinc finger protein DOF2.5 OS=Arabidopsis thaliana GN=DOF2.5 PE=2 SV=3	6.90422	7.31077	7.11998	8.92214	8.75598	9.18097		6.25974	6.65759	6.00252	8.77952	8.84242	9.14878	1.84129	6.92122e-19
	Prupe.4G137000	AT3G28960	Vacuolar amino acid transporter 1 OS=Saccharomyces cerevisiae (strain ATCC 204508 / S288c) GN=AVT1 PE=1 SV=1	6.64744	5.84649	5.80919	7.5889	8.75598	7.13453		5.6037	5.80344	5.97827	9.17286	8.23387	8.41837	1.84049	1.75637e-05
	Prupe.1G581300	n/a	n/a	8.21355	8.33001	8.18021	10.086	10.2778	9.86271		8.48412	8.62656	8.5177	10.3372	10.083	10.2399	1.84008	1.59979e-38
	Prupe.7G055700	AT2G41640	n/a	9.70709	9.89251	9.95737	11.8605	11.4711	11.7301		10.5565	10.5686	10.4153	11.1904	11.6011	11.867	1.83975	3.13634e-24
	Prupe.7G089600	AT2G38910	Calcium-dependent protein kinase 20 OS=Arabidopsis thaliana GN=CPK20 PE=3 SV=1	7.90422	8.24135	8.23803	9.83143	10.2778	9.77461		8.08287	7.87118	8.17778	9.3902	9.73921	9.54344	1.83906	2.24494e-23
	Prupe.7G118200	AT3G52940	Delta(14)-sterol reductase OS=Arabidopsis thaliana GN=FK PE=1 SV=2	7.98799	8.14145	8.34237	10.0494	9.81279	10.1295		7.87219	8.23742	7.45318	9.14099	8.97498	8.80036	1.83811	9.8792e-20
	Prupe.1G503500	AT4G08210	Pentatricopeptide repeat-containing protein At4g08210 OS=Arabidopsis thaliana GN=PCMP-E100 PE=3 SV=1	5.80692	5.9245	5.50107	7.74996	7.56416	7.44835		5.68859	5.71771	6.30509	6.24181	6.69644	5.98323	1.83801	2.16454e-11
	Prupe.8G037900	AT5G50080	n/a	3.38066	4.33953	3.9161	5.88561	5.84037	5.64099		1.5593	0	1.68059	7.91386	7.40098	7.65083	1.8377	4.53034e-07
	Prupe.1G332600	AT1G14790	RNA-dependent RNA polymerase 1 OS=Arabidopsis thaliana GN=RDR1 PE=2 SV=1	8.21986	8.41353	8.33757	8.9356	9.24306	11.1932		8.03504	8.09168	8.34356	8.41813	8.32526	8.60214	1.83694	6.7417e-05
	Prupe.2G056100	AT5G17680	TMV resistance protein N OS=Nicotiana glutinosa GN=N PE=1 SV=1	4.55058	4.09161	4.75261	6.38157	6.9045	5.29996		7.72923	7.51239	8.0145	4.87097	5.55626	5.87102	1.8366	2.43587e-05
	Prupe.8G266600	AT2G16760	n/a	7.63804	7.44916	7.72346	9.21124	9.50679	9.57794		7.78812	7.69545	7.35302	10.5063	10.2702	9.92439	1.83327	2.92575e-20
	Prupe.2G327300	AT5G16830	Syntaxin-21 OS=Arabidopsis thaliana GN=SYP21 PE=1 SV=1	7.46812	7.29128	7.2483	9.11196	9.27171	9.12099		7.99393	7.71771	7.80299	8.88797	8.78233	9.43371	1.83239	5.60474e-20
	Prupe.1G189900	AT2G43330	Inositol transporter 1 OS=Arabidopsis thaliana GN=INT1 PE=1 SV=1	10.0227	9.80069	9.90154	11.4752	12.1524	11.4885		9.97926	9.9749	10.1414	9.59513	10.2708	10.1678	1.83022	2.50752e-16
	Prupe.3G251200	AT3G51550	Receptor-like protein kinase FERONIA OS=Arabidopsis thaliana GN=FER PE=1 SV=1	8.60466	8.68406	8.39415	10.4566	10.1491	10.5492		8.2804	7.85119	8.56324	10.3489	11.1137	11.2153	1.82943	3.94633e-13
	Prupe.7G139500	AT5G66900	Probable disease resistance protein At5g66900 OS=Arabidopsis thaliana GN=At5g66900 PE=3 SV=1	10.4548	11.1154	10.9535	12.7388	12.7308	12.615		10.9484	11.3149	9.92377	10.7186	12.07	12.1013	1.82825	1.81794e-06
	Prupe.4G156600	AT1G78600	Probable salt tolerance-like protein At1g78600 OS=Arabidopsis thaliana GN=At1g78600 PE=1 SV=2	8.79428	8.8398	8.80919	10.5718	10.6862	10.6645		9.20316	8.90713	9.24284	11.4058	11.7855	12.696	1.82705	3.62596e-11
	Prupe.4G074000	AT4G18140	CTD small phosphatase-like protein 2 OS=Dictyostelium discoideum GN=ctdspl2 PE=3 SV=1	8.08801	8.27151	8.30842	9.83383	10.4253	9.82352		7.78812	7.9039	7.76806	9.6712	9.90517	9.95973	1.82704	8.32903e-23
	Prupe.7G219300	AT5G25930	LRR receptor-like serine/threonine-protein kinase HSL2 OS=Arabidopsis thaliana GN=HSL2 PE=2 SV=1	5.70258	5.41353	5.23803	7.51908	7.38094	6.88492		5.72923	6.103	6.18309	6.40531	6.36782	5.87102	1.82465	8.59457e-11
	Prupe.7G261300	AT4G30960	CBL-interacting serine/threonine-protein kinase 6 OS=Arabidopsis thaliana GN=CIPK6 PE=1 SV=1	15.4351	15.5665	15.417	17.3919	17.2729	17.2224		15.5925	15.6512	15.3873	16.8131	17.1816	17.591	1.82304	4.09562e-24
	Prupe.2G062900	n/a	n/a	6.23864	5.9245	5.63231	7.4457	8.2798	7.42649		6.68859	6.42492	6.39941	8.1397	8.04746	8.13891	1.82202	1.44578e-11
	Prupe.6G128500	AT5G22460	n/a	12.3268	12.207	12.284	14.4738	13.785	13.9201		12.3574	12.92	12.1458	10.9777	11.3974	11.3713	1.8181	1.23451e-14
	Prupe.5G046500	AT5G03905.1	Iron-sulfur assembly protein IscA-like 2, mitochondrial OS=Arabidopsis thaliana GN=At5g03905 PE=2 SV=2	7.23864	7.29128	7.50963	9.22957	9.23061	9.0477		6.88123	7.60284	7.42655	9.39562	9.3013	9.49091	1.8173	3.51926e-25
	Prupe.5G197700	AT5G07710	n/a	4.46812	3.67657	4.10875	5.68767	6.00543	6.03692		3.36666	4.00989	3.09563	6.40531	6.42537	6.6101	1.81671	1.16922e-07
	Prupe.2G207300	AT5G53900	Transcription factor EMB1444 OS=Arabidopsis thaliana GN=EMB1444 PE=2 SV=1	9.56553	9.37238	9.3182	11.1189	11.1009	11.4558		8.92563	8.83771	9.05273	9.62125	9.97635	10.1273	1.81341	1.05557e-27
	Prupe.2G156500	AT4G00750	Probable methyltransferase PMT15 OS=Arabidopsis thaliana GN=At4g00750 PE=2 SV=1	9.18156	9.26653	9.26357	11.5405	10.2138	11.1022		9.40165	9.79125	8.48365	9.67833	9.65666	10.4125	1.81335	1.04188e-06
	Prupe.4G171300	AT1G53210	n/a	6.88845	9.08029	8.49677	10.0011	10.429	10.2085		7.61459	7.21152	6.89005	11.398	10.4464	9.77011	1.81157	0.00269649
	Prupe.1G318600	#N/A	#N/A	1.38066	3.26153	3.43068	3.18517	5.11791	5.25105		1.5593	2.68796	1.68059	5.71343	4.89575	4.95348	1.80834	0.00858521
	Prupe.8G139700	AT4G33920	Probable protein phosphatase 2C 63 OS=Arabidopsis thaliana GN=At4g33920 PE=2 SV=1	9.91593	10.4721	10.2874	12.4104	11.9097	11.7462		12.2593	12.0133	12.0081	11.3156	10.8135	10.4404	1.80687	7.23353e-13
	Prupe.6G081500	AT5G59960	n/a	8.80692	8.91815	8.82643	10.3734	10.9771	10.5592		9.05116	9.05136	8.94738	11.0374	11.3523	11.7368	1.80682	1.06946e-18
	Prupe.3G198500	n/a	n/a	2.70258	3.55104	2.69371	4.99253	3.38094	5.43746		4.46619	4.68796	5.09563	4.74091	4.46511	4.33814	1.80628	0.00153576
	Prupe.5G080300	AT1G12370	Deoxyribodipyrimidine photo-lyase OS=Arabidopsis thaliana GN=PHR1 PE=2 SV=1	8.03887	7.9371	8.06875	10.0514	9.66634	9.71274		8.58167	9.10581	8.62311	7.56758	8.58721	9.52502	1.80476	2.24075e-06
	Prupe.1G478700	AT2G34160	Uncharacterized protein At2g34160 OS=Arabidopsis thaliana GN=At2g34160 PE=1 SV=1	6.7557	7.21055	7.22769	8.51908	8.1623	9.57794		7.49004	6.85788	7.63479	9.00734	8.08621	8.78496	1.80438	2.29395e-06
	Prupe.1G218900	AT5G13200	GEM-like protein 5 OS=Arabidopsis thaliana GN=At5g13200 PE=1 SV=1	10.8685	10.8664	10.5661	12.2806	12.0727	13.1444		11.4541	11.3884	11.221	11.8937	11.8322	12.6922	1.80399	1.33801e-09
	Prupe.4G157600	AT3G14850	Protein trichome birefringence-like 41 OS=Arabidopsis thaliana GN=TBL41 PE=2 SV=1	6.16202	6.28143	6.41253	8.53685	7.62887	7.96292		6.82609	7.91035	6.14003	7.16274	7.11648	7.69045	1.80323	1.08e-05
	Prupe.2G056300	AT5G13750	Protein ZINC INDUCED FACILITATOR-LIKE 1 OS=Arabidopsis thaliana GN=ZIFL1 PE=2 SV=1	8.13554	7.54282	7.61654	9.56021	9.99074	9.08655		7.70905	8.30267	7.24538	9.82597	9.08876	10.0533	1.80319	1.41121e-07
	Prupe.8G112200	n/a	n/a	7.25102	6.89896	6.6786	8.54858	8.9858	8.7195		9.07894	8.4867	9.6133	9.65595	9.77523	9.37601	1.80274	2.10682e-10
	Prupe.8G181100	AT4G35350	Xylem cysteine proteinase 1 OS=Arabidopsis thaliana GN=XCP1 PE=1 SV=1	8.4628	8.38623	8.6086	10.5932	9.89664	10.2985		7.11389	8.09735	7.65022	12.9555	12.5952	13.6899	1.80193	5.92619e-09
	Prupe.7G023700	AT1G18210	Probable calcium-binding protein CML27 OS=Arabidopsis thaliana GN=CML27 PE=1 SV=1	8.83187	8.60336	8.57635	10.3332	10.8128	10.2085		8.41728	8.75405	9.22491	10.8191	10.8841	11.2988	1.80053	5.41166e-14
	Prupe.1G526600	AT4G14600	Bet1-like protein At4g14600 OS=Arabidopsis thaliana GN=At4g14600 PE=2 SV=1	7.41408	7.03412	7.15314	8.91309	9.20537	8.8688		8.32749	8.59485	8.35773	8.71689	8.78547	8.86304	1.79686	8.73097e-29
	Prupe.5G089700	AT1G12600	UDP-galactose/UDP-glucose transporter 4 OS=Arabidopsis thaliana GN=UTR4 PE=2 SV=1	7.54053	6.77811	7.41253	8.78012	9.45419	8.89689		8.59822	8.74324	9.09845	9.50484	9.49902	9.38533	1.79604	1.55903e-13
	Prupe.2G085300	AT5G65550	Cyanidin-3-O-glucoside 2-O-glucuronosyltransferase OS=Bellis perennis GN=UGAT PE=1 SV=1	13.4471	13.1563	12.9969	15.0555	15.2138	14.7105		12.4923	12.0546	12.589	14.7818	15.3166	16.0046	1.79591	3.12133e-10
	Prupe.8G251300	n/a	n/a	6.99537	6.46665	6.50107	8.30065	8.53745	8.54281		7.2458	7.03373	6.89005	8.03536	8.75533	9.11447	1.79411	1.97512e-10
	Prupe.6G063600	AT1G07380	Neutral ceramidase OS=Arabidopsis thaliana GN=At2g38010 PE=3 SV=1	11.0055	10.9465	10.8014	12.7035	12.6086	12.8188		10.9644	10.9757	10.8463	12.0293	11.9943	12.0251	1.79348	5.33589e-84
	Prupe.2G312300	AT5G59220	Probable protein phosphatase 2C 8 OS=Oryza sativa subsp. japonica GN=Os01g0656200 PE=2 SV=1	9.78792	9.84315	9.6006	11.7015	11.3264	11.5661		10.3275	10.1569	10.5561	11.9335	12.2277	12.6297	1.79233	4.94622e-20
	Prupe.2G263900	AT5G05270	Probable chalcone--flavonone isomerase 3 OS=Arabidopsis thaliana GN=CHI3 PE=1 SV=1	5.70258	5.70632	5.86364	7.867	7.27171	7.44835		5.41728	5.103	5.48795	6.35284	6.51141	7.50807	1.79163	2.02721e-07
	Prupe.4G026600	AT4G21215.2	n/a	8.45747	8.52623	8.2483	9.62258	10.7832	9.96102		7.11389	7.44285	6.60343	10.8328	10.5433	11.0896	1.79127	2.90028e-09
	Prupe.5G114800	AT4G11110	Protein SPA1-RELATED 2 OS=Arabidopsis thaliana GN=SPA2 PE=1 SV=2	8.28152	8.18436	8.50963	10.1644	10.051	10.1496		8.32749	8.14192	8.0145	8.97154	9.76333	9.50977	1.79075	1.14642e-18
	Prupe.1G322800	AT1G71070	Xylosyltransferase 1 OS=Canis familiaris GN=XYLT1 PE=2 SV=1	8.7426	9.0746	8.84346	10.9029	10.6968	10.4182		9.62539	9.59284	9.59946	10.3766	10.0862	10.1356	1.79047	2.62296e-30
	Prupe.3G293200	AT5G14490	NAC domain-containing protein 8 OS=Arabidopsis thaliana GN=NAC008 PE=2 SV=1	4.0811	4.17907	4.19621	5.88561	6.00543	5.94766		5.5593	5.68796	5.55506	6.52079	5.73597	6.23477	1.7901	3.33779e-07
	Prupe.6G054400	AT1G07150	Mitogen-activated protein kinase kinase kinase A OS=Dictyostelium discoideum GN=mkkA PE=1 SV=2	5.99537	6.20013	6.35668	7.77014	8.59688	7.29996		8.04312	8.34617	8.3483	9.25378	8.85444	8.96967	1.78988	4.45901e-09
	Prupe.4G071300	AT5G45660	n/a	2.96562	2.09161	2.69371	3.18517	4.88344	4.64099		2.88123	3.27292	3.90299	4.26092	3.84844	3.64154	1.78756	0.0057082
	Prupe.6G076900	AT5G24318.1	Glucan endo-1,3-beta-glucosidase OS=Triticum aestivum GN=GLC1 PE=2 SV=1	11.8518	12.0246	11.7354	13.7226	13.5515	13.7065		12.4882	12.2619	12.2564	13.7361	14.1503	14.4621	1.78673	1.55029e-23
[truncated: 4,735 more rows]

## Sheet: Table S9
Table S9. Differentially expressed genes (DEGs) in mealy fruits between E3 and E1 stages. Expression profiles for three biological replicates (R1, R2, R3) is represented as Trimmed mean of M-value (TMM) and differences are indicated as logaritmic fold change (log2FC > 1; FDR < 0.01).
[truncated: 6,965 more rows]

[truncated: 2 more sheets: Table S10, Table S11]
